# Supplementary material for: Expression of Concern: HTLV-1 Tax Mediated Downregulation of miRNAs Associated with Chromatin Remodeling Factors in T Cells with Stably Integrated Viral Promoter
Source: PLoS One. 2020 Feb 18;15(2):e0229498. doi: 10.1371/journal.pone.0229498 (PMC7028261; doi:10.1371/journal.pone.0229498)
Supplement: S1 File — (ZIP) [file pone.0229498.s001.zip]

Archive with 5 entries (4 files):
- __MACOSX/Both GPR Files/
- __MACOSX/Both GPR Files/._.DS_Store
- Both GPR Files/.DS_Store
- Both GPR Files/Jurkat ControlCy3 vs LTR-TaxCy5.gpr
- Both GPR Files/Jurkat LTR-TaxCy3 vs ControlCy5.gpr
