# Supplementary material for: Expression of Concern: HTLV-1 Tax Mediated Downregulation of miRNAs Associated with Chromatin Remodeling Factors in T Cells with Stably Integrated Viral Promoter
Source: PLoS One. 2020 Feb 18;15(2):e0229498. doi: 10.1371/journal.pone.0229498 (PMC7028261; doi:10.1371/journal.pone.0229498)
Supplement: S1 File — (ZIP) [file pone.0229498.s001.zip › Both GPR Files/Jurkat ControlCy3 vs LTR-TaxCy5.gpr]

ATF	1.0
30	56    
"Type=GenePix Results 3"
"DateTime=2007/01/03 16:12:39"
"Settings="
"GalFile=C:\Documents and Settings\Axon computer\Desktop\Pooja miRNA Array Data\NCode_Multi_Species_20266.GAL"
"PixelSize=10"
"Wavelengths=635	532"
"ImageFiles=Not Saved	Not Saved"
"NormalizationMethod=None"
"NormalizationFactors=1	1"
"JpegImage=C:\Documents and Settings\Axon computer\Desktop\Pooja miRNA Array Data\Jurkat ControlCy3 vs LTRCy5.jpg"
"StdDev=Type 1"
"RatioFormulations=W1/W2 (635/532)"
"FeatureType=Circular"
"Barcode="
"BackgroundSubtraction=LocalFeature"
"ImageOrigin=1840, 32800"
"JpegOrigin=15550, 33220"
"Creator=GenePix Pro 5.1.0.19"
"Scanner=GenePix 4000B [94339]"
"FocusPosition=0"
"Temperature=27.456"
"LinesAveraged=1"
"Comment="
"PMTGain=650	560"
"ScanPower=100	100"
"LaserPower=2.84371	3.85968"
"Filters=<Empty>	<Empty>"
"ScanRegion=184,3280,2028,5304"
"Supplier=Invitrogen Corporation"
"Comment=Gal Creator v2.0"
"Block"	"Column"	"Row"	"Name"	"ID"	"X"	"Y"	"Dia."	"F635 Median"	"F635 Mean"	"F635 SD"	"F635 CV"	"B635"	"B635 Median"	"B635 Mean"	"B635 SD"	"B635 CV"	"% > B635+1SD"	"% > B635+2SD"	"F635 % Sat."	"F532 Median"	"F532 Mean"	"F532 SD"	"F532 CV"	"B532"	"B532 Median"	"B532 Mean"	"B532 SD"	"B532 CV"	"% > B532+1SD"	"% > B532+2SD"	"F532 % Sat."	"Ratio of Medians (635/532)"	"Ratio of Means (635/532)"	"Median of Ratios (635/532)"	"Mean of Ratios (635/532)"	"Ratios SD (635/532)"	"Rgn Ratio (635/532)"	"Rgn R2 (635/532)"	"F Pixels"	"B Pixels"	"Circularity"	"Sum of Medians (635/532)"	"Sum of Means (635/532)"	"Log Ratio (635/532)"	"F635 Median - B635"	"F532 Median - B532"	"F635 Mean - B635"	"F532 Mean - B532"	"F635 Total Intensity"	"F532 Total Intensity"	"SNR 635"	"SNR 532"	"Flags"	"Normalize"	"Autoflag"
1	1	1	"Dye Marker"	"06: A-01  Dye Marker"	15790	33460	120	174	3076	3962	128	51	51	54	18	33	73	60	0	9480	28201	30141	106	70	70	74	26	35	86	76	35	0.013	0.108	0.117	0.128	7.332	0.111	0.819	120	820	100	9533	31156	-6.257	123	9410	3025	28131	369105	3384162	167.889	1081.808	0	0	0
1	2	1	"2175_hsa_miR_342; 1423873-1-A01"	"01: A-01  2175_hsa_miR_342"	16050	33460	120	95	160	155	96	53	53	63	60	95	45	30	0	112	196	188	95	71	71	81	58	71	45	30	0	1.024	0.856	0.846	0.886	5.305	0.641	0.172	120	820	100	83	232	0.035	42	41	107	125	19167	23468	1.617	1.983	0	0	0
1	3	1	"2171_hsa_miR_337; 1423873-1-A02"	"01: A-03  2171_hsa_miR_337"	16320	33460	120	2002	1958	742	37	56	56	149	474	318	96	89	0	84	93	47	50	70	70	75	35	46	25	7	0	139.000	82.696	62.082	72.729	3.614	107.299	0.065	120	820	100	1960	1925	7.119	1946	14	1902	23	234944	11167	3.816	0.514	0	0	0
1	4	1	"2167_hsa_miR_33; 1423873-1-A03"	"01: A-05  2167_hsa_miR_33"	16580	33460	120	50	55	26	47	49	49	98	327	333	0	0	0	81	84	35	41	69	69	72	27	37	26	6	0	0.083	0.400	0.574	0.622	4.222	2.413	0.005	120	820	100	13	21	-3.585	1	12	6	15	6584	10093	-0.131	0.444	0	0	0
1	5	1	"2163_hsa_miR_325; 1423873-1-A04"	"01: A-07  2163_hsa_miR_325"	16850	33460	120	50	62	56	90	47	47	51	20	39	18	8	0	78	105	111	105	71	71	79	56	70	12	7	0	0.429	0.441	0.438	0.449	4.141	0.059	0.031	120	820	100	10	49	-1.222	3	7	15	34	7453	12596	0.550	0.464	0	0	0
1	6	1	"2159_hsa_miR_320; 1423873-1-A05"	"01: A-09  2159_hsa_miR_320"	17110	33460	120	458	720	774	107	50	50	85	141	165	80	61	0	262	530	719	135	78	78	122	155	127	52	36	0	2.217	1.482	1.649	2.036	5.385	1.272	0.221	120	820	100	592	1122	1.149	408	184	670	452	86427	63592	4.504	2.632	0	0	0
1	7	1	"1565_shuf_mir_34c; 1423873-1-A06"	"01: A-11  1565_shuf_mir_34c"	17380	33460	120	54	79	83	105	48	48	66	107	162	7	4	0	81	93	61	65	73	73	95	339	356	1	0	0	0.750	1.550	0.708	0.892	5.429	0.006	0.002	120	820	100	14	51	-0.415	6	8	31	20	9467	11197	0.121	-0.006	0	0	0
1	8	1	"2054_hsa_miR_150; 1423873-1-A07"	"01: A-13  2054_hsa_miR_150"	17640	33460	120	114	167	135	80	49	49	56	39	69	58	46	0	131	220	210	95	71	71	97	344	354	15	4	0	1.083	0.792	1.097	0.900	6.220	0.233	0.097	120	820	100	125	267	0.115	65	60	118	149	20041	26415	2.846	0.358	0	0	0
1	9	1	"1530_mut1_mir_150; 1423873-1-A08"	"01: A-15  1530_mut1_mir_150"	17910	33460	120	47	53	33	62	47	47	52	26	50	9	2	0	73	80	36	45	72	72	76	33	43	13	4	0	0.000	0.750	0.667	0.669	3.930	-0.039	0.000	120	820	100	1	14	Error	0	1	6	8	6406	9610	0.038	0.121	0	0	0
1	10	1	"Blank_A17; 1423873-1-A09"	"01: A-17  Blank_A17"	18170	33460	120	46	53	24	45	46	46	50	19	38	17	7	0	71	75	28	37	71	71	74	25	33	17	7	0	0.000	1.750	0.893	0.784	3.846	0.186	0.035	120	820	100	0	11	Error	0	0	7	4	6317	9010	0.158	0.040	0	0	0
1	11	1	"Blank_A19; 1423873-1-A10"	"01: A-19  Blank_A19"	18440	33460	120	51	53	16	30	46	46	50	22	44	15	1	0	74	77	27	35	71	71	74	26	35	20	4	0	1.667	1.167	0.410	0.486	4.158	-0.748	0.002	120	820	100	8	13	0.737	5	3	7	6	6337	9210	0.136	0.115	0	0	0
1	12	1	"Blank_A21; 1423873-1-A11"	"01: A-21  Blank_A21"	18700	33460	120	49	54	22	40	47	47	51	23	45	9	4	0	75	80	43	53	71	71	74	26	35	16	5	0	0.500	0.778	0.500	0.525	4.691	0.102	0.005	120	820	100	6	16	-1.000	2	4	7	9	6433	9617	0.130	0.231	0	0	0
1	13	1	"Blank_A23; 1423873-1-A12"	"01: A-23  Blank_A23"	18970	33460	120	47	53	19	35	47	47	51	19	37	15	6	0	73	80	40	50	72	72	77	32	41	20	5	0	0.000	0.750	0.488	0.419	3.272	0.044	0.003	120	820	100	1	14	Error	0	1	6	8	6338	9540	0.105	0.094	0	0	0
1	14	1	"2176_hsa_miR_345; 1423873-1-C01"	"01: E-01  2176_hsa_miR_345"	19230	33460	120	88	136	112	82	48	48	57	42	73	49	35	0	100	164	156	95	74	74	84	53	63	35	26	0	1.538	0.978	1.273	1.093	6.087	0.400	0.085	120	820	100	66	178	0.621	40	26	88	90	16304	19667	1.881	1.509	0	0	0
1	15	1	"2172_hsa_miR_338; 1423873-1-C02"	"01: E-03  2172_hsa_miR_338"	19500	33460	120	217	259	201	77	48	48	60	55	91	79	59	0	83	84	27	32	75	75	80	34	42	19	0	0	21.125	23.444	7.352	8.085	5.462	30.718	0.015	120	820	100	177	220	4.401	169	8	211	9	31086	10102	3.618	0.118	0	0	0
1	16	1	"2168_hsa_miR_330; 1423873-1-C03"	"01: E-05  2168_hsa_miR_330"	19760	33460	120	84	126	117	92	47	47	61	62	101	35	24	0	118	180	166	92	79	79	85	48	56	46	33	0	0.949	0.782	0.757	0.774	5.600	0.313	0.048	120	820	100	76	180	-0.076	37	39	79	101	15098	21556	1.048	1.979	0	0	0
1	1	2	"2164_hsa_miR_326; 1423873-1-C04"	"01: E-07  2164_hsa_miR_326"	15790	33720	120	60	66	27	40	53	53	56	22	39	28	10	0	75	80	35	43	69	69	72	25	34	21	6	0	1.167	1.182	0.957	0.794	4.143	-0.012	0.000	120	820	100	13	24	0.222	7	6	13	11	7877	9596	0.455	0.320	0	0	0
1	2	2	"2160_hsa_miR_323; 1423873-1-C05"	"01: E-09  2160_hsa_miR_323"	16050	33720	120	59	65	37	56	53	53	56	21	37	23	8	0	72	74	25	33	71	71	75	35	46	9	1	0	6.000	4.000	0.810	0.836	4.202	0.110	0.013	120	820	100	7	15	2.585	6	1	12	3	7854	8892	0.429	-0.029	0	0	0
1	3	2	"2180_hsa_miR_34c; 1423873-1-C06"	"01: E-11  2180_hsa_miR_34c"	16320	33720	120	54	60	31	51	54	54	59	38	64	7	1	0	76	89	54	60	70	70	78	103	132	7	0	0	0.000	0.316	0.575	0.618	5.026	0.150	0.010	120	820	100	6	25	Error	0	6	6	19	7249	10634	0.026	0.107	0	0	0
1	4	2	"1562_mut1_mir_34c; 1423873-1-C07"	"01: E-13  1562_mut1_mir_34c"	16580	33720	120	48	53	22	41	49	49	53	22	41	13	4	0	76	93	74	79	70	70	77	45	58	14	6	0	-0.167	0.174	0.464	0.404	3.853	0.063	0.025	120	820	100	5	27	Error	-1	6	4	23	6340	11119	0.000	0.356	0	0	0
1	5	2	"1531_mut2_mir_150; 1423873-1-C08"	"01: E-15  1531_mut2_mir_150"	16850	33720	120	52	59	35	59	47	47	50	17	34	20	9	0	74	87	66	75	72	72	79	43	54	9	4	0	2.500	0.800	0.500	0.570	4.235	0.046	0.007	120	820	100	7	27	1.322	5	2	12	15	7095	10471	0.529	0.186	0	0	0
1	6	2	"Blank_E17; 1423873-1-C09"	"01: E-17  Blank_E17"	17110	33720	120	233	282	292	103	48	48	59	46	77	81	67	0	69	131	258	196	73	73	84	75	89	8	6	0	-46.250	4.034	6.536	4.527	8.320	0.257	0.000	120	820	100	181	292	Error	185	-4	234	58	33837	15714	4.848	0.627	0	0	0
1	7	2	"Blank_E19; 1423873-1-C10"	"01: E-19  Blank_E19"	17380	33720	120	111	179	176	98	48	48	58	49	84	58	41	0	72	75	29	38	70	70	80	63	78	3	0	0	31.500	26.200	4.111	3.379	5.775	7.933	0.013	120	820	100	65	136	4.977	63	2	131	5	21492	9011	2.469	-0.079	0	0	0
1	8	2	"Blank_E21; 1423873-1-C11"	"01: E-21  Blank_E21"	17640	33720	120	49	52	19	36	46	46	52	30	57	9	1	0	69	71	24	33	71	71	77	40	51	5	0	0	-1.500	100000.000	0.539	0.643	3.398	-0.081	0.004	120	820	100	1	6	Error	3	-2	6	0	6252	8468	0.000	-0.150	0	0	0
1	9	2	"Blank_E23; 1423873-1-C12"	"01: E-23  Blank_E23"	17910	33720	120	51	56	27	48	46	46	50	17	34	19	5	0	73	81	44	54	72	72	76	29	38	14	6	0	5.000	1.111	0.476	0.546	5.129	-0.002	0.000	120	820	100	6	19	2.322	5	1	10	9	6686	9726	0.353	0.172	0	0	0
1	10	2	"2177_hsa_miR_346; 1423873-1-E01"	"01: I-01  2177_hsa_miR_346"	18170	33720	120	47	59	39	66	47	47	52	26	50	17	6	0	79	85	44	51	72	72	76	29	38	20	8	0	0.000	0.923	0.526	0.547	4.899	0.142	0.012	120	820	100	7	25	Error	0	7	12	13	7114	10224	0.269	0.310	0	0	0
1	11	2	"2173_hsa_miR_339; 1423873-1-E02"	"01: I-03  2173_hsa_miR_339"	18440	33720	120	60	80	65	81	46	46	51	25	49	31	20	0	80	90	47	52	70	70	76	34	44	21	10	0	1.400	1.700	0.696	0.796	6.002	0.569	0.020	120	820	100	24	54	0.485	14	10	34	20	9637	10744	1.160	0.412	0	0	0
1	12	2	"2169_hsa_miR_331; 1423873-1-E03"	"01: I-05  2169_hsa_miR_331"	18700	33720	120	77	109	84	77	48	48	57	41	71	40	27	0	87	124	101	81	71	71	78	43	55	35	23	0	1.813	1.151	0.964	0.708	7.014	0.497	0.038	120	820	100	45	114	0.858	29	16	61	53	13037	14879	1.268	1.070	0	0	0
1	13	2	"2165_hsa_miR_328; 1423873-1-E04"	"01: I-07  2165_hsa_miR_328"	18970	33720	120	47	56	35	62	48	48	54	29	53	11	7	0	77	101	67	66	72	72	77	35	45	24	15	0	-0.200	0.276	1.000	1.024	5.796	0.008	0.000	120	820	100	4	37	Error	-1	5	8	29	6712	12135	0.069	0.686	0	0	0
1	14	2	"2161_hsa_miR_324_3p; 1423873-1-E05"	"01: I-09  2161_hsa_miR_324_3p"	19230	33720	120	119	161	118	73	48	48	62	68	109	51	32	0	94	152	150	98	75	75	84	62	73	32	20	0	3.737	1.468	1.051	1.140	4.793	0.644	0.277	120	820	100	90	190	1.902	71	19	113	77	19326	18225	1.456	1.097	0	0	0
1	15	2	"2157_hsa_miR_31; 1423873-1-E06"	"01: I-11  2157_hsa_miR_31"	19500	33720	120	48	53	20	37	47	47	53	39	73	5	0	0	70	76	28	36	76	76	81	40	49	8	1	0	-0.167	100000.000	0.624	0.705	2.959	1.687	0.017	120	820	100	-5	6	Error	1	-6	6	0	6312	9070	0.000	-0.125	0	0	0
1	16	2	"1563_mut2_mir_34c; 1423873-1-E07"	"01: I-13  1563_mut2_mir_34c"	19760	33720	120	49	55	29	52	47	47	51	19	37	19	5	0	78	80	34	42	77	77	82	36	43	9	3	0	2.000	2.667	0.674	0.820	5.338	0.023	0.001	120	820	100	3	11	1.000	2	1	8	3	6612	9543	0.211	-0.056	0	0	0
1	1	3	"1532_rev_mir_150; 1423873-1-E08"	"01: I-15  1532_rev_mir_150"	15790	33990	120	275	319	196	61	53	53	70	79	112	82	65	0	366	488	489	100	69	69	96	146	152	69	50	0	0.747	0.635	0.879	0.964	5.071	0.285	0.306	120	820	100	519	685	-0.420	222	297	266	419	38246	58589	3.152	2.685	0	0	0
1	2	3	"C001_Ncode_Control; 1423873-1-E09"	"01: I-17  C001_Ncode_Control"	16050	33990	120	1949	2371	1133	47	56	56	269	883	328	98	62	0	2041	2537	2815	110	71	71	258	839	325	91	60	0	0.961	0.939	1.025	1.082	1.784	0.658	0.509	120	820	100	3863	4781	-0.058	1893	1970	2315	2466	284482	304387	2.381	2.716	0	0	0
1	3	3	"Blank_I19; 1423873-1-E10"	"01: I-19  Blank_I19"	16320	33990	120	55	61	30	49	52	52	100	410	410	0	0	0	69	79	59	74	68	68	100	296	296	0	0	0	3.000	0.818	0.926	1.007	4.144	0.159	0.018	120	820	100	4	20	1.585	3	1	9	11	7317	9431	-0.095	-0.071	0	0	0
1	4	3	"Blank_I21; 1423873-1-E11"	"01: I-21  Blank_I21"	16580	33990	120	50	60	37	61	47	47	51	17	33	19	11	0	68	76	32	42	69	69	74	30	40	16	5	0	-3.000	1.857	0.618	0.788	6.264	0.194	0.016	120	820	100	2	20	Error	3	-1	13	7	7245	9128	0.529	0.067	0	0	0
1	5	3	"Blank_I23; 1423873-1-E12"	"01: I-23  Blank_I23"	16850	33990	120	50	64	41	64	47	47	50	18	36	28	16	0	67	74	46	62	72	72	77	34	44	7	1	0	-0.600	8.500	0.612	0.704	3.939	0.053	0.006	120	820	100	-2	19	Error	3	-5	17	2	7732	8845	0.778	-0.088	0	0	0
1	6	3	"2178_hsa_miR_34a; 1423873-1-G01"	"01: M-01  2178_hsa_miR_34a"	17110	33990	120	79	174	268	154	48	48	60	56	93	38	24	0	86	114	287	251	72	72	80	46	57	16	2	0	2.214	3.000	3.629	2.919	6.848	0.109	0.029	120	820	100	45	168	1.147	31	14	126	42	20883	13734	2.036	0.739	0	0	0
1	7	3	"2174_hsa_miR_340; 1423873-1-G02"	"01: M-03  2174_hsa_miR_340"	17380	33990	120	81	151	154	101	49	49	69	98	142	29	19	0	81	84	35	41	71	71	88	140	159	0	0	0	3.200	7.846	1.750	1.862	7.568	1.612	0.018	120	820	100	42	115	1.678	32	10	102	13	18089	10116	0.837	-0.029	0	0	0
1	8	3	"2170_hsa_miR_335; 1423873-1-G03"	"01: M-05  2170_hsa_miR_335"	17640	33990	120	645	757	455	60	49	49	120	284	236	85	52	0	493	708	659	93	72	72	122	228	186	72	44	0	1.416	1.113	1.413	1.455	2.567	0.866	0.446	120	820	100	1017	1344	0.501	596	421	708	636	90830	84968	2.243	2.570	0	0	0
1	9	3	"2166_hsa_miR_329; 1423873-1-G04"	"01: M-07  2166_hsa_miR_329"	17910	33990	120	47	51	18	35	47	47	69	158	228	0	0	0	75	79	27	34	71	71	83	104	125	0	0	0	0.000	0.500	0.764	0.651	4.015	0.093	0.003	120	820	100	4	12	Error	0	4	4	8	6112	9431	-0.114	-0.038	0	0	0
1	10	3	"2162_hsa_miR_324_5p; 1423873-1-G05"	"01: M-09  2162_hsa_miR_324_5p"	18170	33990	120	58	93	86	92	48	48	56	41	73	27	19	0	91	121	104	85	74	74	98	566	577	0	0	0	0.588	0.957	0.514	0.516	6.244	0.248	0.011	120	820	100	27	92	-0.766	10	17	45	47	11121	14579	0.902	0.041	0	0	0
1	11	3	"2158_hsa_miR_32; 1423873-1-G06"	"01: M-11  2158_hsa_miR_32"	18440	33990	120	46	52	25	48	47	47	53	27	50	8	3	0	71	75	30	40	74	74	78	31	39	10	4	0	0.333	5.000	0.520	0.532	3.853	0.407	0.023	120	820	100	-4	6	-1.585	-1	-3	5	1	6189	8940	-0.037	-0.097	0	0	0
1	12	3	"1564_rev_mir_34c; 1423873-1-G07"	"01: M-13  1564_rev_mir_34c"	18700	33990	120	47	51	19	37	48	48	52	24	46	8	5	0	72	74	27	36	72	72	77	33	42	11	0	0	100000.000	1.500	0.406	0.563	3.537	-0.006	0.000	120	820	100	-1	5	16.610	-1	0	3	2	6080	8866	-0.042	-0.091	0	0	0
1	13	3	"1533_shuf_mir_150; 1423873-1-G08"	"01: M-15  1533_shuf_mir_150"	18970	33990	120	47	53	26	49	47	47	51	19	37	13	5	0	71	78	34	43	73	73	76	29	38	17	5	0	0.000	1.200	0.571	0.721	5.907	0.011	0.000	120	820	100	-2	11	Error	0	-2	6	5	6309	9358	0.105	0.069	0	0	0
1	14	3	"C002_Ncode_Control; 1423873-1-G09"	"01: M-17  C002_Ncode_Control"	19230	33990	120	3289	3589	1352	37	48	48	288	1066	370	99	90	0	4221	4669	2116	45	77	77	335	1394	416	100	82	0	0.782	0.771	0.796	0.784	1.428	0.561	0.721	120	820	100	7385	8133	-0.355	3241	4144	3541	4592	430725	560336	3.097	3.109	0	0	0
1	15	3	"Blank_M19; 1423873-1-G10"	"01: M-19  Blank_M19"	19500	33990	120	47	52	29	55	47	47	107	523	488	0	0	0	78	86	47	54	77	77	119	478	401	0	0	0	0.000	0.556	0.545	0.440	3.746	0.151	0.021	120	820	100	1	14	Error	0	1	5	9	6286	10369	-0.105	-0.069	0	0	0
1	16	3	"Blank_M21; 1423873-1-G11"	"01: M-21  Blank_M21"	19760	33990	120	50	57	33	57	46	46	50	19	38	21	10	0	68	75	33	44	74	74	79	31	39	11	2	0	-0.667	11.000	0.439	0.561	3.720	-0.084	0.004	120	820	100	-2	12	Error	4	-6	11	1	6783	9022	0.368	-0.129	0	0	0
1	1	4	"Blank_M23; 1423873-1-G12"	"01: M-23  Blank_M23"	15790	34250	120	54	64	40	62	51	51	56	32	57	13	5	0	76	83	44	53	72	72	78	64	82	8	0	0	0.750	1.182	0.810	0.710	4.942	0.121	0.013	120	820	100	7	24	-0.415	3	4	13	11	7655	9925	0.250	0.078	0	0	0
1	2	4	"Alexa_5_Test_Feature; 1423873-5-A01"	"02: A-01  2223_Alexa_5_Test_Feature"	16050	34250	120	11442	13022	4378	33	56	56	953	3861	405	100	95	0	134	194	172	88	72	72	122	458	375	3	1	0	183.645	106.279	168.080	167.243	2.982	109.490	0.278	120	820	100	11448	13088	7.521	11386	62	12966	122	1562582	23317	3.126	0.157	0	0	0
1	3	4	"2219_hsa_miR_432*; 1423873-5-A02"	"02: A-03  2219_hsa_miR_432*"	16320	34250	120	58	79	60	75	52	52	222	1538	692	0	0	0	80	83	26	31	71	71	77	45	58	11	0	0	0.667	2.250	1.500	1.339	5.731	3.295	0.002	120	820	100	15	39	-0.585	6	9	27	12	9426	9998	-0.093	0.133	0	0	0
1	4	4	"2215_hsa_miR_425; 1423873-5-A03"	"02: A-05  2215_hsa_miR_425"	16580	34250	120	51	63	39	61	48	48	53	24	45	19	8	0	79	102	85	83	71	71	77	37	48	20	9	0	0.375	0.484	0.478	0.605	6.074	0.016	0.001	120	820	100	11	46	-1.415	3	8	15	31	7540	12201	0.417	0.676	0	0	0
1	5	4	"2211_hsa_miR_422a; 1423873-5-A04"	"02: A-07  2211_hsa_miR_422a"	16850	34250	120	67	115	114	99	48	48	53	29	54	41	32	0	87	113	131	115	72	72	81	60	74	16	10	0	1.267	1.634	0.962	1.098	5.338	0.151	0.179	120	820	100	34	108	0.341	19	15	67	41	13761	13535	2.138	0.533	0	0	0
1	6	4	"2207_hsa_miR_409_3p; 1423873-5-A05"	"02: A-09  2207_hsa_miR_409_3p"	17110	34250	120	127	214	307	143	49	49	57	40	70	62	49	0	74	118	175	148	72	72	79	44	55	14	8	0	39.000	3.587	2.556	2.894	7.186	4.072	0.105	120	820	100	80	211	5.285	78	2	165	46	25712	14204	3.925	0.886	0	0	0
1	7	4	"2203_hsa_miR_381; 1423873-5-A06"	"02: A-11  2203_hsa_miR_381"	17380	34250	120	51	186	577	310	48	48	56	39	69	20	10	0	73	75	26	34	72	72	85	88	103	0	0	0	3.000	46.000	0.793	1.087	6.305	59.318	0.001	120	820	100	4	141	1.585	3	1	138	3	22359	9059	3.333	-0.114	0	0	0
1	8	4	"2199_hsa_miR_378; 1423873-5-A07"	"02: A-13  2199_hsa_miR_378"	17640	34250	120	53	69	57	82	47	47	54	49	90	10	7	0	1331	1477	863	58	72	72	113	257	227	98	90	0	0.005	0.016	0.013	0.015	4.110	0.007	0.028	120	820	100	1265	1427	-7.713	6	1259	22	1405	8287	177209	0.306	5.307	0	0	0
1	9	4	"2195_hsa_miR_375; 1423873-5-A08"	"02: A-15  2195_hsa_miR_375"	17910	34250	120	50	54	25	46	46	46	50	19	38	19	6	0	86	92	54	58	72	72	78	38	48	23	3	0	0.286	0.400	0.424	0.424	4.525	-0.002	0.000	120	820	100	18	28	-1.807	4	14	8	20	6511	10996	0.211	0.368	0	0	0
1	10	4	"2191_hsa_miR_372; 1423873-5-A09"	"02: A-17  2191_hsa_miR_372"	18170	34250	120	47	53	28	52	47	47	50	18	36	15	7	0	76	78	26	33	71	71	96	565	588	0	0	0	0.000	0.857	0.841	0.698	3.255	0.007	0.049	120	820	100	5	13	Error	0	5	6	7	6331	9374	0.167	-0.032	0	0	0
1	11	4	"2187_hsa_miR_369_3p; 1423873-5-A10"	"02: A-19  2187_hsa_miR_369_3p"	18440	34250	120	48	52	19	36	47	47	51	21	41	15	4	0	76	79	31	39	73	73	78	33	42	11	1	0	0.333	0.833	0.600	0.592	4.183	0.081	0.006	120	820	100	4	11	-1.585	1	3	5	6	6268	9440	0.048	0.030	0	0	0
1	12	4	"2183_hsa_miR_363; 1423873-5-A11"	"02: A-21  2183_hsa_miR_363"	18700	34250	120	248	298	230	77	48	48	65	83	127	70	54	0	284	352	284	80	73	73	100	160	160	55	35	0	0.948	0.896	0.869	0.947	4.621	0.599	0.383	120	820	100	411	529	-0.077	200	211	250	279	35707	42293	2.807	1.575	0	0	0
1	13	4	"2179_hsa_miR_34b; 1423873-5-A12"	"02: A-23  2179_hsa_miR_34b"	18970	34250	120	48	54	25	46	48	48	57	50	87	5	1	0	82	87	29	33	73	73	83	86	103	2	0	0	0.000	0.429	0.594	0.645	4.920	0.083	0.011	120	820	100	9	20	Error	0	9	6	14	6493	10456	-0.060	0.047	0	0	0
1	14	4	"2224_hsa_miR_451; 1423873-5-C01"	"02: E-01  2224_hsa_miR_451"	19230	34250	120	46	53	23	43	48	48	52	23	44	11	4	0	81	86	55	63	73	73	80	34	42	15	4	0	-0.250	0.385	0.477	0.462	4.986	0.103	0.012	120	820	100	6	18	Error	-2	8	5	13	6302	10305	0.043	0.176	0	0	0
1	15	4	"2220_hsa_miR_433; 1423873-5-C02"	"02: E-03  2220_hsa_miR_433"	19500	34250	120	49	54	28	51	46	46	51	20	39	15	4	0	78	84	47	55	75	75	80	56	70	5	0	0	1.000	0.889	0.595	0.629	4.234	0.005	0.000	120	820	100	6	17	0.000	3	3	8	9	6489	10036	0.150	0.071	0	0	0
1	16	4	"2216_hsa_miR_429; 1423873-5-C03"	"02: E-05  2216_hsa_miR_429"	19760	34250	120	46	51	15	29	47	47	51	18	35	15	2	0	74	78	30	38	74	74	81	57	70	3	0	0	100000.000	1.000	0.495	0.565	4.146	0.060	0.007	120	820	100	-1	8	16.610	-1	0	4	4	6124	9409	0.000	-0.053	0	0	0
1	1	5	"2212_hsa_miR_422b; 1423873-5-C04"	"02: E-07  2212_hsa_miR_422b"	15790	34520	120	201	288	258	89	51	51	66	94	142	57	44	0	307	484	488	100	70	70	87	111	127	70	51	0	0.633	0.572	0.609	0.618	3.788	0.453	0.489	120	820	100	387	651	-0.660	150	237	237	414	34506	58052	2.362	3.577	0	0	0
1	2	5	"2208_hsa_miR_409_5p; 1423873-5-C05"	"02: E-09  2208_hsa_miR_409_5p"	16050	34520	120	56	58	24	41	53	53	63	69	109	1	0	0	77	83	47	56	71	71	79	65	82	4	0	0	0.500	0.417	0.654	0.734	3.041	0.036	0.001	120	820	100	9	17	-1.000	3	6	5	12	7017	9915	-0.072	0.062	0	0	0
1	3	5	"2204_hsa_miR_382; 1423873-5-C06"	"02: E-11  2204_hsa_miR_382"	16320	34520	120	47	57	41	71	48	48	52	22	42	16	9	0	83	100	64	64	71	71	75	31	41	27	13	0	-0.083	0.310	0.653	0.571	5.318	0.048	0.005	120	820	100	11	38	Error	-1	12	9	29	6807	11999	0.227	0.806	0	0	0
1	4	5	"2200_hsa_miR_379; 1423873-5-C07"	"02: E-13  2200_hsa_miR_379"	16580	34520	120	51	53	18	33	47	47	52	22	42	10	0	0	71	77	32	41	74	74	80	40	50	7	1	0	-1.333	2.000	0.714	0.634	3.428	0.064	0.007	120	820	100	1	9	Error	4	-3	6	3	6321	9254	0.045	-0.075	0	0	0
1	5	5	"2196_hsa_miR_376a; 1423873-5-C08"	"02: E-15  2196_hsa_miR_376a"	16850	34520	120	52	71	75	105	47	47	51	21	41	25	15	0	72	84	44	52	72	72	79	45	56	15	6	0	100000.000	2.000	0.611	0.790	5.338	0.195	0.027	120	820	100	5	36	16.610	5	0	24	12	8554	10054	0.952	0.111	0	0	0
1	6	5	"2192_hsa_miR_373; 1423873-5-C09"	"02: E-17  2192_hsa_miR_373"	17110	34520	120	135	251	288	114	50	50	69	107	155	43	28	0	79	131	338	258	73	73	83	58	69	6	4	0	14.167	3.466	3.899	4.045	7.423	1.790	0.040	120	820	100	91	259	3.824	85	6	201	58	30104	15726	1.701	0.828	0	0	0
1	7	5	"2188_hsa_miR_369_5p; 1423873-5-C10"	"02: E-19  2188_hsa_miR_369_5p"	17380	34520	120	56	145	246	169	50	50	79	149	188	16	10	0	74	78	23	29	73	73	88	108	122	0	0	0	6.000	19.000	0.956	1.512	7.240	8.452	0.044	120	820	100	7	100	2.585	6	1	95	5	17406	9319	0.443	-0.093	0	0	0
1	8	5	"2184_hsa_miR_365; 1423873-5-C11"	"02: E-21  2184_hsa_miR_365"	17640	34520	120	56	73	59	80	48	48	64	113	176	7	1	0	90	108	90	83	71	71	83	103	124	9	5	0	0.421	0.676	0.600	0.619	3.718	0.270	0.034	120	820	100	27	62	-1.248	8	19	25	37	8789	12998	0.080	0.243	0	0	0
1	9	5	"2180_hsa_miR_34c; 1423873-5-C12"	"02: E-23  2180_hsa_miR_34c"	17910	34520	120	50	56	25	44	46	46	51	21	41	17	6	0	71	79	36	45	70	70	75	32	42	16	8	0	4.000	1.111	0.513	0.513	4.269	0.082	0.005	120	820	100	5	19	2.000	4	1	10	9	6670	9518	0.238	0.125	0	0	0
1	10	5	"2225_hsa_miR_452; 1423873-5-E01"	"02: I-01  2225_hsa_miR_452"	18170	34520	120	194	211	131	62	47	47	59	61	103	75	54	0	140	189	132	69	72	72	81	61	75	53	37	0	2.162	1.402	1.109	1.382	5.098	0.880	0.133	120	820	100	215	281	1.112	147	68	164	117	25300	22717	2.492	1.770	0	0	0
1	11	5	"2221_hsa_miR_448; 1423873-5-E02"	"02: I-03  2221_hsa_miR_448"	18440	34520	120	46	49	15	30	48	48	53	30	56	4	0	0	74	76	23	30	72	72	77	32	41	14	0	0	-1.000	0.250	0.451	0.515	2.947	0.064	0.003	120	820	100	0	5	Error	-2	2	1	4	5824	9070	-0.133	-0.031	0	0	0
1	12	5	"2217_hsa_miR_431; 1423873-5-E03"	"02: I-05  2217_hsa_miR_431"	18700	34520	120	46	50	20	40	47	47	51	19	37	13	4	0	74	77	22	28	73	73	77	27	35	15	1	0	-1.000	0.750	0.714	0.873	3.064	0.053	0.002	120	820	100	0	7	Error	-1	1	3	4	6056	9182	-0.053	0.000	0	0	0
1	13	5	"2213_hsa_miR_423; 1423873-5-E04"	"02: I-07  2213_hsa_miR_423"	18970	34520	120	12344	19765	11593	58	49	49	1140	5967	523	100	55	0	12054	16811	8952	53	74	74	648	3988	615	100	92	0	1.026	1.178	1.124	1.135	1.279	1.112	0.831	120	820	100	24275	36453	0.037	12295	11980	19716	16737	2371791	2017352	3.121	4.053	0	0	0
1	14	5	"2209_hsa_miR_410; 1423873-5-E05"	"02: I-09  2209_hsa_miR_410"	19230	34520	120	47	53	22	41	48	48	676	4542	671	0	0	0	72	83	51	61	73	73	384	2858	744	0	0	0	1.000	0.500	0.457	0.520	4.407	0.053	0.000	120	820	100	-2	15	0.000	-1	-1	5	10	6302	9923	-0.137	-0.105	0	0	0
1	15	5	"2205_hsa_miR_383; 1423873-5-E06"	"02: I-11  2205_hsa_miR_383"	19500	34520	120	49	56	33	58	46	46	51	26	50	13	4	0	81	94	61	64	75	75	79	36	45	15	9	0	0.500	0.526	0.603	0.453	5.456	0.005	0.000	120	820	100	9	29	-1.000	3	6	10	19	6717	11334	0.192	0.417	0	0	0
1	16	5	"2201_hsa_miR_380_3p; 1423873-5-E07"	"02: I-13  2201_hsa_miR_380_3p"	19760	34520	120	48	54	27	50	47	47	52	25	48	8	5	0	80	80	24	30	76	76	79	27	34	11	5	0	0.250	1.750	0.500	0.557	3.540	0.618	0.004	120	820	100	5	11	-2.000	1	4	7	4	6504	9613	0.080	0.037	0	0	0
1	1	6	"2197_hsa_miR_376b; 1423873-5-E08"	"02: I-15  2197_hsa_miR_376b"	15790	34780	120	52	60	32	53	49	49	52	16	30	24	11	0	69	75	27	36	67	67	73	31	42	18	3	0	1.500	1.375	0.577	0.597	3.689	-0.369	0.006	120	820	100	5	19	0.585	3	2	11	8	7203	8958	0.500	0.065	0	0	0
1	2	6	"2193_hsa_miR_373*; 1423873-5-E09"	"02: I-17  2193_hsa_miR_373*"	16050	34780	120	132	168	121	72	49	49	58	40	68	65	51	0	81	109	83	76	68	68	74	37	50	29	19	0	6.385	2.902	2.456	2.078	5.778	3.664	0.058	120	820	100	96	160	2.675	83	13	119	41	20153	13119	2.750	0.946	0	0	0
1	3	6	"2189_hsa_miR_370; 1423873-5-E10"	"02: I-19  2189_hsa_miR_370"	16320	34780	120	64	85	54	63	49	49	57	40	70	29	15	0	114	164	145	88	70	70	77	43	55	50	34	0	0.341	0.383	0.333	0.443	5.321	0.170	0.027	120	820	100	59	130	-1.553	15	44	36	94	10187	19720	0.700	2.023	0	0	0
1	4	6	"2185_hsa_miR_367; 1423873-5-E11"	"02: I-21  2185_hsa_miR_367"	16580	34780	120	135	168	110	65	48	48	57	39	68	75	54	0	70	79	37	46	72	72	78	32	41	18	7	0	-43.500	17.143	4.371	4.061	6.092	121.434	0.001	120	820	100	85	127	Error	87	-2	120	7	20124	9476	2.846	0.031	0	0	0
1	5	6	"2181_hsa_miR_361; 1423873-5-E12"	"02: I-23  2181_hsa_miR_361"	16850	34780	120	81	166	182	109	49	49	54	27	50	50	43	0	75	106	119	112	73	73	78	32	41	22	13	0	16.000	3.545	1.094	1.610	6.850	0.435	0.075	120	820	100	34	150	4.000	32	2	117	33	19907	12723	4.148	0.875	0	0	0
1	6	6	"2226_hsa_miR_452*; 1423873-5-G01"	"02: M-01  2226_hsa_miR_452*"	17110	34780	120	176	272	276	101	49	49	69	103	149	55	34	0	67	101	131	129	72	72	81	50	61	11	6	0	-25.400	7.690	3.417	4.235	6.396	5.632	0.017	120	820	100	122	252	Error	127	-5	223	29	32607	12078	1.971	0.400	0	0	0
1	7	6	"2222_hsa_miR_449; 1423873-5-G02"	"02: M-03  2222_hsa_miR_449"	17380	34780	120	59	132	243	184	49	49	62	84	135	20	13	0	82	85	30	35	73	73	82	63	76	3	0	0	1.111	6.917	1.000	1.445	8.207	10.897	0.001	120	820	100	19	95	0.152	10	9	83	12	15894	10233	0.833	0.048	0	0	0
1	8	6	"2218_hsa_miR_432; 1423873-5-G03"	"02: M-05  2218_hsa_miR_432"	17640	34780	120	55	73	54	73	48	48	55	41	74	20	8	0	105	181	171	94	73	73	83	70	84	39	28	0	0.219	0.231	0.451	0.356	4.780	0.061	0.021	120	820	100	39	133	-2.193	7	32	25	108	8814	21746	0.439	1.400	0	0	0
1	9	6	"2214_hsa_miR_424; 1423873-5-G04"	"02: M-07  2214_hsa_miR_424"	17910	34780	120	90	120	93	77	47	47	53	31	58	56	44	0	89	145	142	97	72	72	78	45	57	36	22	0	2.529	1.000	1.091	1.052	7.455	0.259	0.019	120	820	100	60	146	1.339	43	17	73	73	14387	17384	2.161	1.489	0	0	0
1	10	6	"2210_hsa_miR_412; 1423873-5-G05"	"02: M-09  2210_hsa_miR_412"	18170	34780	120	49	52	22	42	47	47	51	24	47	11	3	0	75	77	24	31	72	72	79	44	55	6	0	0	0.667	1.000	0.550	0.650	3.415	-0.056	0.001	120	820	100	5	10	-0.585	2	3	5	5	6267	9250	0.042	-0.045	0	0	0
1	11	6	"2206_hsa_miR_384; 1423873-5-G06"	"02: M-11  2206_hsa_miR_384"	18440	34780	120	48	52	16	30	47	47	50	18	36	17	3	0	76	77	28	36	71	71	77	42	54	8	1	0	0.200	0.833	0.518	0.537	3.618	0.096	0.005	120	820	100	6	11	-2.322	1	5	5	6	6227	9180	0.111	0.000	0	0	0
1	12	6	"2202_hsa_miR_380_5p; 1423873-5-G07"	"02: M-13  2202_hsa_miR_380_5p"	18700	34780	120	50	56	32	57	47	47	51	19	37	18	5	0	73	76	34	44	71	71	77	41	53	5	0	0	1.500	1.800	0.750	0.868	4.634	0.240	0.013	120	820	100	5	14	0.585	3	2	9	5	6766	9084	0.263	-0.024	0	0	0
1	13	6	"2198_hsa_miR_377; 1423873-5-G08"	"02: M-15  2198_hsa_miR_377"	18970	34780	120	15954	19844	8096	40	49	49	1477	7352	497	100	59	0	118	139	81	58	74	74	80	36	45	54	29	0	361.477	304.538	422.160	449.478	3.000	340.480	0.346	120	820	100	15949	19860	8.498	15905	44	19795	65	2381328	16725	2.498	1.639	0	0	0
1	14	6	"2194_hsa_miR_374; 1423873-5-G09"	"02: M-17  2194_hsa_miR_374"	19230	34780	120	150	166	113	68	47	47	867	5581	643	0	0	0	88	133	124	93	76	76	80	39	48	33	22	0	8.583	2.088	1.500	1.570	5.555	1.402	0.078	120	820	100	115	176	3.102	103	12	119	57	19927	15998	-0.126	1.359	0	0	0
1	15	6	"2190_hsa_miR_371; 1423873-5-G10"	"02: M-19  2190_hsa_miR_371"	19500	34780	120	48	57	36	63	46	46	52	27	51	14	5	0	78	80	26	32	76	76	80	32	40	13	1	0	1.000	2.750	0.588	0.626	4.429	-0.006	0.000	120	820	100	4	15	0.000	2	2	11	4	6819	9629	0.185	0.000	0	0	0
1	16	6	"2186_hsa_miR_368; 1423873-5-G11"	"02: M-21  2186_hsa_miR_368"	19760	34780	120	48	51	14	27	47	47	50	17	34	16	3	0	71	76	31	40	74	74	79	40	50	5	2	0	-0.333	2.000	0.613	0.550	3.478	0.049	0.012	120	820	100	-2	6	Error	1	-3	4	2	6088	9097	0.059	-0.075	0	0	0
1	1	7	"2182_hsa_miR_362; 1423873-5-G12"	"02: M-23  2182_hsa_miR_362"	15790	35050	120	238	296	238	80	51	51	69	104	150	64	46	0	74	100	85	85	69	69	74	32	43	25	12	0	37.400	7.903	4.128	5.005	5.734	12.582	0.062	120	820	100	192	276	5.225	187	5	245	31	35486	12044	2.183	0.813	0	0	0
1	2	7	"2271_hsa_miR_518d; 1423881-2-A01"	"03: A-01  2271_hsa_miR_518d"	16050	35050	120	50	54	25	46	50	50	60	71	118	3	0	0	71	77	36	46	71	71	77	45	58	7	2	0	0.000	0.667	0.588	0.590	4.930	0.041	0.005	120	820	100	0	10	Error	0	0	4	6	6440	9257	-0.085	0.000	0	0	0
1	3	7	"2267_hsa_miR_518a_2*; 1423881-2-A02"	"03: A-03  2267_hsa_miR_518a_2*"	16320	35050	120	53	63	36	57	50	50	55	25	45	18	7	0	78	83	42	50	71	71	76	35	46	13	3	0	0.429	1.083	0.713	0.773	4.453	0.150	0.002	120	820	100	10	25	-1.222	3	7	13	12	7521	9976	0.320	0.200	0	0	0
1	4	7	"2263_hsa_miR_517a; 1423881-2-A03"	"03: A-05  2263_hsa_miR_517a"	16580	35050	120	48	53	28	52	47	47	51	20	39	18	6	0	77	76	24	31	71	71	76	34	44	10	1	0	0.167	1.200	0.706	0.725	3.743	0.094	0.006	120	820	100	7	11	-2.585	1	6	6	5	6413	9100	0.100	0.000	0	0	0
1	5	7	"2259_hsa_miR_515_5p; 1423881-2-A04"	"03: A-07  2259_hsa_miR_515_5p"	16850	35050	120	50	58	42	72	48	48	52	19	36	9	5	0	67	69	23	33	72	72	77	38	49	5	0	0	-0.400	-3.333	0.543	0.555	5.095	0.016	0.000	120	820	100	-3	7	Error	2	-5	10	-3	6909	8266	0.316	-0.211	0	0	0
1	6	7	"2255_hsa_miR_512_5p; 1423881-2-A05"	"03: A-09  2255_hsa_miR_512_5p"	17110	35050	120	91	157	185	117	49	49	64	85	132	36	20	0	64	99	233	235	75	75	85	60	70	3	1	0	-3.818	4.500	2.375	2.827	6.781	1.978	0.047	120	820	100	31	132	Error	42	-11	108	24	18815	11916	1.094	0.233	0	0	0
1	7	7	"2251_hsa_miR_509; 1423881-2-A06"	"03: A-11  2251_hsa_miR_509"	17380	35050	120	46	50	17	34	48	48	56	52	92	0	0	0	69	78	40	51	73	73	80	45	56	11	2	0	0.500	0.400	0.528	0.442	4.066	0.181	0.059	120	820	100	-6	7	-1.000	-2	-4	2	5	6037	9348	-0.115	-0.044	0	0	0
1	8	7	"2247_hsa_miR_505; 1423881-2-A07"	"03: A-13  2247_hsa_miR_505"	17640	35050	120	49	68	53	77	47	47	53	48	90	15	9	0	75	91	59	64	73	73	79	48	60	15	8	0	1.000	1.167	0.619	0.740	5.384	2.322	0.001	120	820	100	4	39	0.000	2	2	21	18	8167	10909	0.313	0.250	0	0	0
1	9	7	"2243_hsa_miR_501; 1423881-2-A08"	"03: A-15  2243_hsa_miR_501"	17910	35050	120	61	87	75	86	47	47	54	53	98	23	10	0	109	155	114	73	72	72	80	61	76	40	26	0	0.378	0.482	0.479	0.544	5.234	0.209	0.131	120	820	100	51	123	-1.402	14	37	40	83	10410	18632	0.623	1.230	0	0	0
1	10	7	"2239_hsa_miR_497; 1423881-2-A09"	"03: A-17  2239_hsa_miR_497"	18170	35050	120	48	56	33	58	46	46	51	27	52	17	2	0	75	80	43	53	72	72	80	52	65	5	2	0	0.667	1.250	0.636	0.880	5.763	0.102	0.006	120	820	100	5	18	-0.585	2	3	10	8	6720	9602	0.185	0.000	0	0	0
1	11	7	"2235_hsa_miR_493; 1423881-2-A10"	"03: A-19  2235_hsa_miR_493"	18440	35050	120	46	51	22	43	45	45	50	19	38	12	5	0	80	83	28	33	72	72	76	30	39	23	5	0	0.125	0.545	0.448	0.505	3.561	0.247	0.017	120	820	100	9	17	-3.000	1	8	6	11	6175	10015	0.053	0.233	0	0	0
1	12	7	"2231_hsa_miR_489; 1423881-2-A11"	"03: A-21  2231_hsa_miR_489"	18700	35050	120	61	83	77	92	47	47	54	33	61	30	15	0	73	82	42	51	71	71	78	80	102	5	0	0	7.000	3.273	0.871	1.159	6.636	11.217	0.003	120	820	100	16	47	2.807	14	2	36	11	9977	9781	0.879	0.050	0	0	0
1	13	7	"2227_hsa_miR_453; 1423881-2-A12"	"03: A-23  2227_hsa_miR_453"	18970	35050	120	53	73	56	76	47	47	53	27	50	26	15	0	95	165	162	98	73	73	82	56	68	37	25	0	0.273	0.283	0.429	0.400	5.378	0.043	0.013	120	820	100	28	118	-1.874	6	22	26	92	8701	19829	0.741	1.482	0	0	0
1	14	7	"2272_hsa_miR_518e; 1423881-2-C01"	"03: E-01  2272_hsa_miR_518e"	19230	35050	120	46	55	32	58	46	46	51	21	41	16	5	0	76	78	35	44	74	74	81	51	62	7	1	0	0.000	2.250	0.341	0.432	3.565	0.096	0.006	120	820	100	2	13	Error	0	2	9	4	6562	9418	0.190	-0.059	0	0	0
1	15	7	"2268_hsa_miR_518b; 1423881-2-C02"	"03: E-03  2268_hsa_miR_518b"	19500	35050	120	48	60	58	96	47	47	51	21	41	14	5	0	77	78	22	28	74	74	80	48	60	3	0	0	0.333	3.250	1.215	1.092	4.860	-0.017	0.000	120	820	100	4	17	-1.585	1	3	13	4	7194	9360	0.429	-0.042	0	0	0
1	16	7	"2264_hsa_miR_517b; 1423881-2-C03"	"03: E-05  2264_hsa_miR_517b"	19760	35050	120	47	56	29	51	47	47	52	24	46	16	5	0	74	81	31	38	74	74	79	33	41	14	5	0	0.000	1.286	0.578	0.610	3.436	0.265	0.016	120	820	100	0	16	Error	0	0	9	7	6773	9692	0.167	0.061	0	0	0
1	1	8	"2260_hsa_miR_516_3p; 1423881-2-C04"	"03: E-07  2260_hsa_miR_516_3p"	15790	35310	120	52	66	54	81	50	50	54	22	40	22	9	0	76	82	32	39	69	69	73	31	42	24	5	0	0.286	1.231	0.884	0.690	3.750	0.169	0.002	120	820	100	9	29	-1.807	2	7	16	13	7921	9788	0.545	0.290	0	0	0
1	2	8	"2256_hsa_miR_513; 1423881-2-C05"	"03: E-09  2256_hsa_miR_513"	16050	35310	120	64	93	69	74	50	50	56	31	55	34	24	0	106	172	171	99	74	74	86	69	80	35	29	0	0.438	0.439	0.461	0.384	7.376	0.089	0.027	120	820	100	46	141	-1.193	14	32	43	98	11178	20659	1.194	1.246	0	0	0
1	3	8	"2252_hsa_miR_510; 1423881-2-C06"	"03: E-11  2252_hsa_miR_510"	16320	35310	120	69	103	93	90	50	50	57	36	63	32	23	0	139	194	158	81	72	72	85	63	74	50	39	0	0.284	0.434	0.375	0.434	6.069	0.152	0.064	120	820	100	86	175	-1.818	19	67	53	122	12323	23279	1.278	1.730	0	0	0
1	4	8	"2248_hsa_miR_506; 1423881-2-C07"	"03: E-13  2248_hsa_miR_506"	16580	35310	120	51	61	33	54	48	48	52	24	46	20	9	0	79	93	70	75	70	70	82	65	79	11	4	0	0.333	0.565	0.515	0.455	5.208	0.048	0.004	120	820	100	12	36	-1.585	3	9	13	23	7263	11153	0.375	0.169	0	0	0
1	5	8	"2244_hsa_miR_502; 1423881-2-C08"	"03: E-15  2244_hsa_miR_502"	16850	35310	120	53	73	71	97	47	47	52	22	42	27	14	0	73	76	31	40	73	73	82	59	71	2	0	0	100000.000	8.667	0.741	0.923	4.674	0.003	0.000	120	820	100	6	29	16.610	6	0	26	3	8775	9068	0.955	-0.102	0	0	0
1	6	8	"2240_hsa_miR_498; 1423881-2-C09"	"03: E-17  2240_hsa_miR_498"	17110	35310	120	97	206	304	147	50	50	76	138	181	34	15	0	69	76	28	36	75	75	89	67	75	1	0	0	-7.833	156.000	2.186	2.751	10.171	11.665	0.089	120	820	100	41	157	Error	47	-6	156	1	24727	9064	0.942	-0.194	0	0	0
1	7	8	"2236_hsa_miR_494; 1423881-2-C10"	"03: E-19  2236_hsa_miR_494"	17380	35310	120	54	71	70	98	48	48	59	58	98	9	5	0	74	87	65	74	74	74	88	118	134	5	1	0	100000.000	1.769	0.534	0.658	6.798	0.079	0.048	120	820	100	6	36	16.610	6	0	23	13	8472	10441	0.207	-0.008	0	0	0
1	8	8	"2232_hsa_miR_490; 1423881-2-C11"	"03: E-21  2232_hsa_miR_490"	17640	35310	120	50	55	27	49	47	47	53	29	54	7	2	0	71	77	43	55	71	71	77	41	53	8	2	0	100000.000	1.333	0.517	0.526	3.837	0.136	0.014	120	820	100	3	14	16.610	3	0	8	6	6613	9256	0.069	0.000	0	0	0
1	9	8	"2228_hsa_miR_485_3p; 1423881-2-C12"	"03: E-23  2228_hsa_miR_485_3p"	17910	35310	120	47	53	28	52	47	47	52	28	53	9	2	0	68	67	21	31	72	72	76	41	53	2	0	0	0.000	-1.200	0.454	0.569	4.508	0.075	0.004	120	820	100	-4	1	Error	0	-4	6	-5	6392	8051	0.036	-0.220	0	0	0
1	10	8	"2273_hsa_miR_518f; 1423881-2-E01"	"03: I-01  2273_hsa_miR_518f"	18170	35310	120	50	57	25	43	46	46	50	19	38	25	9	0	76	82	39	47	71	71	76	31	40	17	6	0	0.800	1.000	0.710	0.627	4.979	0.031	0.001	120	820	100	9	22	-0.322	4	5	11	11	6863	9860	0.368	0.194	0	0	0
1	11	8	"2269_hsa_miR_518c; 1423881-2-E02"	"03: I-03  2269_hsa_miR_518c"	18440	35310	120	51	60	50	83	47	47	50	17	34	23	6	0	71	75	24	32	73	73	77	31	40	13	0	0	-2.000	6.500	0.625	0.682	4.511	-7.460	0.000	120	820	100	2	15	Error	4	-2	13	2	7230	9054	0.588	-0.065	0	0	0
1	12	8	"2265_hsa_miR_517c; 1423881-2-E03"	"03: I-05  2265_hsa_miR_517c"	18700	35310	120	48	55	30	54	47	47	51	20	39	17	4	0	74	78	38	48	73	73	80	80	100	1	0	0	1.000	1.600	0.708	0.799	3.428	0.021	0.001	120	820	100	2	13	0.000	1	1	8	5	6567	9349	0.200	-0.025	0	0	0
1	13	8	"2261_hsa_miR_516_5p; 1423881-2-E04"	"03: I-07  2261_hsa_miR_516_5p"	18970	35310	120	60	88	77	87	47	47	52	28	53	35	22	0	92	148	143	96	73	73	84	59	70	29	21	0	0.684	0.547	0.542	0.514	8.164	0.100	0.019	120	820	100	32	116	-0.547	13	19	41	75	10537	17784	1.286	1.085	0	0	0
1	14	8	"2257_hsa_miR_514; 1423881-2-E05"	"03: I-09  2257_hsa_miR_514"	19230	35310	120	54	74	57	77	47	47	54	32	59	22	12	0	77	86	53	61	75	75	83	52	62	8	2	0	3.500	2.455	0.823	0.997	5.576	1.591	0.024	120	820	100	9	38	1.807	7	2	27	11	8923	10313	0.625	0.058	0	0	0
1	15	8	"2253_hsa_miR_511; 1423881-2-E06"	"03: I-11  2253_hsa_miR_511"	19500	35310	120	45	50	21	42	47	47	52	22	42	8	1	0	72	78	26	33	75	75	79	38	48	10	0	0	0.667	1.000	0.475	0.534	3.309	0.064	0.009	120	820	100	-5	6	-0.585	-2	-3	3	3	5988	9322	-0.091	-0.026	0	0	0
1	16	8	"2249_hsa_miR_507; 1423881-2-E07"	"03: I-13  2249_hsa_miR_507"	19760	35310	120	47	52	27	51	47	47	52	24	46	10	3	0	75	88	59	67	74	74	92	382	415	0	0	0	0.000	0.357	0.391	0.350	3.433	-0.001	0.000	120	820	100	1	19	Error	0	1	5	14	6292	10518	0.000	-0.010	0	0	0
1	1	9	"2245_hsa_miR_503; 1423881-2-E08"	"03: I-15  2245_hsa_miR_503"	15790	35580	120	72	112	90	80	50	50	55	25	45	46	37	0	78	110	93	84	67	67	73	36	49	29	18	0	2.000	1.442	0.690	1.043	6.903	0.811	0.086	120	820	100	33	105	1.000	22	11	62	43	13419	13220	2.280	1.028	0	0	0
1	2	9	"2241_hsa_miR_499; 1423881-2-E09"	"03: I-17  2241_hsa_miR_499"	16050	35580	120	49	54	34	62	50	50	54	21	38	10	3	0	74	83	47	56	70	70	76	33	43	17	5	0	-0.250	0.308	0.600	0.708	4.268	-0.005	0.000	120	820	100	3	17	Error	-1	4	4	13	6479	9974	0.000	0.212	0	0	0
1	3	9	"2237_hsa_miR_495; 1423881-2-E10"	"03: I-19  2237_hsa_miR_495"	16320	35580	120	51	55	20	36	50	50	54	21	38	14	5	0	71	73	23	31	71	71	75	37	49	8	0	0	100000.000	2.500	0.750	0.807	3.246	0.175	0.001	120	820	100	1	7	16.610	1	0	5	2	6621	8737	0.048	-0.054	0	0	0
1	4	9	"2233_hsa_miR_491; 1423881-2-E11"	"03: I-21  2233_hsa_miR_491"	16580	35580	120	63	92	79	85	49	49	54	26	48	38	24	0	93	132	117	88	72	72	82	72	87	25	13	0	0.667	0.717	0.748	0.807	5.728	0.205	0.043	120	820	100	35	103	-0.585	14	21	43	60	11032	15795	1.462	0.694	0	0	0
1	5	9	"2229_hsa_miR_485_5p; 1423881-2-E12"	"03: I-23  2229_hsa_miR_485_5p"	16850	35580	120	93	348	649	186	49	49	58	42	72	50	37	0	72	104	171	164	75	75	91	91	100	5	4	0	-14.667	10.310	2.000	2.749	7.553	2.035	0.005	120	820	100	41	328	Error	44	-3	299	29	41809	12536	6.905	0.143	0	0	0
1	6	9	"2274_hsa_miR_518f*; 1423881-2-G01"	"03: M-01  2274_hsa_miR_518f*"	17110	35580	120	132	288	425	147	54	54	94	146	155	36	20	0	79	109	160	146	75	75	94	83	88	5	4	0	19.500	6.882	5.537	4.995	7.435	7.969	0.039	120	820	100	82	268	4.285	78	4	234	34	34512	13085	1.329	0.181	0	0	0
1	7	9	"2270_hsa_miR_518c*; 1423881-2-G02"	"03: M-03  2270_hsa_miR_518c*"	17380	35580	120	63	105	122	116	47	47	63	84	133	19	10	0	74	81	40	49	75	75	104	175	168	0	0	0	-16.000	9.667	1.178	1.416	5.480	0.113	0.046	120	820	100	15	64	Error	16	-1	58	6	12577	9739	0.500	-0.131	0	0	0
1	8	9	"2266_hsa_miR_518a; 1423881-2-G03"	"03: M-05  2266_hsa_miR_518a"	17640	35580	120	48	51	18	35	47	47	52	30	57	2	1	0	71	79	43	54	70	70	88	144	163	0	0	0	1.000	0.444	0.547	0.603	4.629	0.017	0.001	120	820	100	2	13	0.000	1	1	4	9	6151	9432	-0.033	-0.062	0	0	0
1	9	9	"2262_hsa_miR_517*; 1423881-2-G04"	"03: M-07  2262_hsa_miR_517*"	17910	35580	120	52	59	36	61	48	48	51	18	35	17	7	0	74	83	58	69	71	71	78	63	80	5	1	0	1.333	0.917	0.522	0.458	5.520	-0.011	0.001	120	820	100	7	23	0.415	4	3	11	12	7044	10012	0.444	0.079	0	0	0
1	10	9	"2258_hsa_miR_515_3p; 1423881-2-G05"	"03: M-09  2258_hsa_miR_515_3p"	18170	35580	120	863	932	447	47	48	48	113	283	250	92	77	0	92	133	126	94	71	71	80	68	85	29	15	0	38.810	14.258	18.313	18.555	4.533	16.154	0.116	120	820	100	836	946	5.278	815	21	884	62	111843	15983	2.894	0.779	0	0	0
1	11	9	"2254_hsa_miR_512_3p; 1423881-2-G06"	"03: M-11  2254_hsa_miR_512_3p"	18440	35580	120	50	61	44	72	48	48	78	197	252	2	0	0	71	81	50	61	71	71	76	35	46	14	6	0	100000.000	1.300	0.581	0.507	4.268	-0.034	0.000	120	820	100	2	23	16.610	2	0	13	10	7324	9715	-0.086	0.143	0	0	0
1	12	9	"2250_hsa_miR_508; 1423881-2-G07"	"03: M-13  2250_hsa_miR_508"	18700	35580	120	52	61	31	50	47	47	52	24	46	22	10	0	78	98	69	70	72	72	80	46	57	18	11	0	0.833	0.538	0.600	0.491	6.401	0.079	0.023	120	820	100	11	40	-0.263	5	6	14	26	7339	11800	0.375	0.391	0	0	0
1	13	9	"2246_hsa_miR_504; 1423881-2-G08"	"03: M-15  2246_hsa_miR_504"	18970	35580	120	46	51	21	41	46	46	50	20	40	15	5	0	67	72	27	37	73	73	80	42	52	5	0	0	0.000	-5.000	0.389	0.625	4.031	0.001	0.000	120	820	100	-6	4	Error	0	-6	5	-1	6087	8595	0.050	-0.190	0	0	0
1	14	9	"2242_hsa_miR_500; 1423881-2-G09"	"03: M-17  2242_hsa_miR_500"	19230	35580	120	100	156	140	89	47	47	56	42	75	57	41	0	110	188	188	100	78	78	87	73	83	34	27	0	1.656	0.991	0.893	0.929	5.606	0.601	0.198	120	820	100	85	219	0.728	53	32	109	110	18735	22587	2.381	1.384	0	0	0
1	15	9	"2238_hsa_miR_496; 1423881-2-G10"	"03: M-19  2238_hsa_miR_496"	19500	35580	120	50	56	33	58	46	46	51	28	54	13	3	0	67	71	21	29	77	77	82	39	47	1	0	0	-0.400	-1.667	0.548	0.668	4.162	-0.641	0.000	120	820	100	-6	4	Error	4	-10	10	-6	6771	8477	0.179	-0.282	0	0	0
1	16	9	"2234_hsa_miR_492; 1423881-2-G11"	"03: M-21  2234_hsa_miR_492"	19760	35580	120	50	62	37	59	46	46	50	20	40	24	14	0	72	81	42	51	75	75	79	35	44	14	4	0	-1.333	2.667	0.461	0.602	4.780	0.133	0.032	120	820	100	1	22	Error	4	-3	16	6	7389	9706	0.600	0.057	0	0	0
1	1	10	"2230_hsa_miR_488; 1423881-2-G12"	"03: M-23  2230_hsa_miR_488"	15790	35840	120	48	55	33	60	50	50	53	20	37	14	5	0	71	75	34	45	68	68	72	28	38	14	3	0	-0.667	0.714	0.658	0.709	4.379	-0.183	0.001	120	820	100	1	12	Error	-2	3	5	7	6615	8949	0.100	0.107	0	0	0
1	2	10	"Blank_A1; 1423881-6-A01"	"04: A-01  Blank_A1"	16050	35840	120	50	59	38	64	49	49	52	16	30	20	9	0	72	75	28	37	69	69	73	30	41	12	6	0	0.333	1.667	0.522	0.490	4.636	-0.158	0.001	120	820	100	4	16	-1.585	1	3	10	6	7127	9047	0.438	0.067	0	0	0
1	3	10	"Blank_A3; 1423881-6-A02"	"04: A-03  Blank_A3"	16320	35840	120	51	55	25	45	49	49	52	16	30	18	6	0	71	72	21	29	71	71	74	29	39	9	0	0	100000.000	6.000	0.629	0.666	4.534	0.010	0.000	120	820	100	2	7	16.610	2	0	6	1	6582	8611	0.188	-0.069	0	0	0
1	4	10	"2311_hsa_miR_99a; 1423881-6-A03"	"04: A-05  2311_hsa_miR_99a"	16580	35840	120	50	67	55	82	48	48	53	26	49	15	10	0	83	148	200	135	73	73	91	126	138	15	8	0	0.200	0.253	0.462	0.477	5.512	0.057	0.124	120	820	100	12	94	-2.322	2	10	19	75	8048	17762	0.538	0.452	0	0	0
1	5	10	"2307_hsa_miR_93; 1423881-6-A04"	"04: A-07  2307_hsa_miR_93"	16850	35840	120	210	1570	3371	214	50	50	225	683	303	35	26	0	140	1553	4755	306	76	76	159	423	266	31	20	0	2.500	1.029	1.626	1.531	5.510	0.768	0.578	120	820	100	224	2997	1.322	160	64	1520	1477	188414	186373	1.969	3.296	0	0	0
1	6	10	"2303_hsa_miR_7; 1423881-6-A05"	"04: A-09  2303_hsa_miR_7"	17110	35840	120	163	312	445	142	59	59	233	574	246	12	3	0	79	105	108	102	74	74	136	303	222	1	0	0	20.800	8.161	4.374	3.987	8.274	3.214	0.112	120	820	100	109	284	4.379	104	5	253	31	37420	12587	0.138	-0.102	0	0	0
1	7	10	"2299_hsa_miR_526b; 1423881-6-A06"	"04: A-11  2299_hsa_miR_526b"	17380	35840	120	50	57	36	63	50	50	105	317	301	0	0	0	76	84	54	64	75	75	106	178	167	1	0	0	0.000	0.778	0.500	0.564	4.468	0.210	0.200	120	820	100	1	16	Error	0	1	7	9	6832	10092	-0.151	-0.124	0	0	0
1	8	10	"2295_hsa_miR_524*; 1423881-6-A07"	"04: A-13  2295_hsa_miR_524*"	17640	35840	120	50	55	24	43	47	47	54	36	66	7	2	0	83	122	114	93	73	73	87	89	102	15	10	0	0.300	0.163	0.505	0.459	5.570	0.027	0.005	120	820	100	13	57	-1.737	3	10	8	49	6651	14605	0.028	0.393	0	0	0
1	9	10	"2291_hsa_miR_521; 1423881-6-A08"	"04: A-15  2291_hsa_miR_521"	17910	35840	120	48	53	20	37	46	46	50	17	34	21	6	0	74	93	94	101	74	74	83	67	80	5	3	0	100000.000	0.368	0.467	0.483	4.327	-0.010	0.001	120	820	100	2	26	16.610	2	0	7	19	6406	11200	0.176	0.149	0	0	0
1	10	10	"2287_hsa_miR_520e; 1423881-6-A09"	"04: A-17  2287_hsa_miR_520e"	18170	35840	120	57	77	65	84	47	47	52	25	48	30	16	0	96	137	105	76	74	74	83	56	67	36	15	0	0.455	0.476	0.407	0.520	6.053	0.079	0.021	120	820	100	32	93	-1.138	10	22	30	63	9258	16463	1.000	0.964	0	0	0
1	11	10	"2283_hsa_miR_520b; 1423881-6-A10"	"04: A-19  2283_hsa_miR_520b"	18440	35840	120	61	89	77	86	48	48	55	38	69	31	19	0	126	196	153	78	75	75	89	68	76	45	37	0	0.255	0.339	0.514	0.444	6.251	0.148	0.050	120	820	100	64	162	-1.972	13	51	41	121	10656	23490	0.895	1.574	0	0	0
1	12	10	"2279_hsa_miR_519e; 1423881-6-A11"	"04: A-21  2279_hsa_miR_519e"	18700	35840	120	46	51	22	43	47	47	53	31	58	5	2	0	79	77	23	29	74	74	86	81	94	0	0	0	-0.200	1.333	0.606	0.730	3.686	0.330	0.030	120	820	100	4	7	Error	-1	5	4	3	6102	9276	-0.065	-0.111	0	0	0
1	13	10	"2275_hsa_miR_519a; 1423881-6-A12"	"04: A-23  2275_hsa_miR_519a"	18970	35840	120	45	50	20	40	46	46	51	19	37	15	5	0	73	76	26	34	75	75	82	45	54	6	0	0	0.500	4.000	0.667	0.736	3.911	0.046	0.001	120	820	100	-3	5	-1.000	-1	-2	4	1	6019	9179	-0.053	-0.133	0	0	0
1	14	10	"Blank_E1; 1423881-6-C01"	"04: E-01  Blank_E1"	19230	35840	120	51	55	25	45	47	47	52	22	42	15	5	0	78	78	27	34	75	75	82	64	78	2	0	0	1.333	2.667	0.424	0.534	4.008	-0.007	0.000	120	820	100	7	11	0.415	4	3	8	3	6599	9419	0.136	-0.062	0	0	0
1	15	10	"Blank_E3; 1423881-6-C02"	"04: E-03  Blank_E3"	19500	35840	120	44	47	14	29	46	46	50	21	42	7	3	0	76	80	33	41	74	74	78	31	39	14	4	0	-1.000	0.167	0.372	0.360	4.088	-0.177	0.011	120	820	100	0	7	Error	-2	2	1	6	5656	9588	-0.143	0.065	0	0	0
1	16	10	"2312_hsa_miR_99b; 1423881-6-C03"	"04: E-05  2312_hsa_miR_99b"	19760	35840	120	57	82	73	89	46	46	53	30	56	27	20	0	74	87	61	70	75	75	83	75	90	8	3	0	-11.000	3.000	1.000	1.053	6.580	5.996	0.005	120	820	100	10	48	Error	11	-1	36	12	9806	10447	0.967	0.053	0	0	0
1	1	11	"2308_hsa_miR_95; 1423881-6-C04"	"04: E-07  2308_hsa_miR_95"	15790	36110	120	61	74	47	63	52	52	58	27	46	24	12	0	70	76	32	42	69	69	74	31	41	18	5	0	9.000	3.143	0.764	1.006	3.805	0.745	0.001	120	820	100	10	29	3.170	9	1	22	7	8838	9174	0.593	0.065	0	0	0
1	2	11	"2304_hsa_miR_9; 1423881-6-C05"	"04: E-09  2304_hsa_miR_9"	16050	36110	120	160	200	191	95	54	54	69	61	88	60	47	0	82	103	84	81	70	70	77	44	57	21	9	0	8.833	4.424	3.587	3.187	4.552	2.310	0.165	120	820	100	118	179	3.143	106	12	146	33	23944	12301	2.148	0.591	0	0	0
1	3	11	"2300_hsa_miR_526b*; 1423881-6-C06"	"04: E-11  2300_hsa_miR_526b*"	16320	36110	120	46	52	22	42	50	50	58	46	79	3	1	0	70	77	30	38	71	71	77	36	46	11	2	0	4.000	0.333	0.750	0.721	2.586	0.137	0.004	120	820	100	-5	8	2.000	-4	-1	2	6	6185	9187	-0.130	0.000	0	0	0
1	4	11	"2296_hsa_miR_525; 1423881-6-C07"	"04: E-13  2296_hsa_miR_525"	16580	36110	120	58	84	90	107	47	47	52	26	50	28	15	0	75	183	327	178	72	72	80	54	67	21	19	0	3.667	0.333	0.420	0.461	6.338	0.125	0.124	120	820	100	14	148	1.874	11	3	37	111	10119	21939	1.231	1.907	0	0	0
1	5	11	"2292_hsa_miR_522; 1423881-6-C08"	"04: E-15  2292_hsa_miR_522"	16850	36110	120	63	119	139	116	48	48	58	40	68	30	24	0	73	105	246	234	75	75	82	50	60	7	2	0	-7.500	2.367	1.000	1.517	6.219	0.159	0.070	120	820	100	13	101	Error	15	-2	71	30	14303	12652	1.525	0.460	0	0	0
1	6	11	"2288_hsa_miR_520f; 1423881-6-C09"	"04: E-17  2288_hsa_miR_520f"	17110	36110	120	56	118	186	157	50	50	77	160	207	10	6	0	79	79	25	31	73	73	86	92	106	0	0	0	1.000	11.333	0.789	0.995	5.916	2.593	0.109	120	820	100	12	74	0.000	6	6	68	6	14125	9503	0.256	-0.076	0	0	0
1	7	11	"2284_hsa_miR_520c; 1423881-6-C10"	"04: E-19  2284_hsa_miR_520c"	17380	36110	120	48	50	18	36	48	48	58	64	110	0	0	0	73	75	25	33	72	72	87	88	101	0	0	0	0.000	0.667	0.565	0.637	4.498	0.065	0.038	120	820	100	1	5	Error	0	1	2	3	6051	9044	-0.125	-0.136	0	0	0
1	8	11	"2280_hsa_miR_519e*; 1423881-6-C11"	"04: E-21  2280_hsa_miR_519e*"	17640	36110	120	60	80	55	68	48	48	54	32	59	25	20	0	78	114	116	101	72	72	87	128	147	12	5	0	2.000	0.762	0.690	0.691	5.180	0.108	0.012	120	820	100	18	74	1.000	12	6	32	42	9606	13685	0.813	0.211	0	0	0
1	9	11	"2276_hsa_miR_519b; 1423881-6-C12"	"04: E-23  2276_hsa_miR_519b"	17910	36110	120	47	52	24	46	46	46	52	28	53	10	3	0	70	73	25	34	73	73	86	133	154	0	0	0	-0.333	100000.000	0.424	0.483	3.762	-0.009	0.000	120	820	100	-2	6	Error	1	-3	6	0	6233	8804	0.000	-0.098	0	0	0
1	10	11	"Blank_I1; 1423881-6-E01"	"04: I-01  Blank_I1"	18170	36110	120	46	52	25	48	46	46	51	22	43	13	5	0	71	76	38	50	72	72	77	32	41	18	2	0	0.000	1.500	0.573	0.765	4.183	0.129	0.006	120	820	100	-1	10	Error	0	-1	6	4	6254	9173	0.045	-0.031	0	0	0
1	11	11	"Blank_I3; 1423881-6-E02"	"04: I-03  Blank_I3"	18440	36110	120	49	58	55	94	47	47	50	17	34	19	8	0	76	79	33	41	70	70	74	25	33	21	5	0	0.333	1.222	0.550	0.695	5.145	0.153	0.806	120	820	100	8	20	-1.585	2	6	11	9	6951	9531	0.471	0.200	0	0	0
1	12	11	"Blank_I5; 1423881-6-E03"	"04: I-05  Blank_I5"	18700	36110	120	48	54	27	50	47	47	50	18	36	17	7	0	75	79	27	34	72	72	77	67	87	2	0	0	0.333	1.000	0.680	0.524	4.325	-12.091	0.001	120	820	100	4	14	-1.585	1	3	7	7	6462	9489	0.222	0.030	0	0	0
1	13	11	"2309_hsa_miR_96; 1423881-6-E04"	"04: I-07  2309_hsa_miR_96"	18970	36110	120	59	84	70	83	47	47	52	26	50	33	20	0	85	108	82	75	74	74	79	44	55	19	11	0	1.091	1.088	0.875	0.846	5.383	0.036	0.001	120	820	100	23	71	0.126	12	11	37	34	10024	12937	1.231	0.659	0	0	0
1	14	11	"2305_hsa_miR_9*; 1423881-6-E05"	"04: I-09  2305_hsa_miR_9*"	19230	36110	120	334	411	264	64	49	49	82	140	170	77	50	0	118	163	145	88	75	75	81	39	48	51	40	0	6.628	4.114	3.755	4.849	4.739	4.511	0.232	120	820	100	328	450	2.729	285	43	362	88	49308	19572	2.350	2.103	0	0	0
1	15	11	"2301_hsa_miR_526c; 1423881-6-E06"	"04: I-11  2301_hsa_miR_526c"	19500	36110	120	58	84	69	82	46	46	60	75	125	20	8	0	117	191	168	87	75	75	86	64	74	45	34	0	0.286	0.328	0.500	0.422	7.288	0.087	0.046	120	820	100	54	154	-1.807	12	42	38	116	10125	22939	0.320	1.641	0	0	0
1	16	11	"2297_hsa_miR_525*; 1423881-6-E07"	"04: I-13  2297_hsa_miR_525*"	19760	36110	120	46	51	19	37	46	46	51	22	43	12	4	0	70	76	29	38	74	74	85	89	104	1	0	0	0.000	2.500	0.500	0.446	3.702	0.053	0.002	120	820	100	-4	7	Error	0	-4	5	2	6113	9167	0.000	-0.101	0	0	0
1	1	12	"2293_hsa_miR_523; 1423881-6-E08"	"04: I-15  2293_hsa_miR_523"	15790	36370	120	57	62	27	43	53	53	56	20	35	16	8	0	70	74	35	47	70	70	74	27	36	14	5	0	100000.000	2.250	0.556	0.711	3.733	-0.206	0.003	120	820	100	4	13	16.610	4	0	9	4	7457	8856	0.300	0.000	0	0	0
1	2	12	"2289_hsa_miR_520g; 1423881-6-E09"	"04: I-17  2289_hsa_miR_520g"	16050	36370	120	51	56	34	60	50	50	54	23	42	10	1	0	72	81	48	59	72	72	77	39	50	9	2	0	100000.000	0.667	0.429	0.413	3.872	-0.007	0.000	120	820	100	1	15	16.610	1	0	6	9	6776	9678	0.087	0.103	0	0	0
1	3	12	"2285_hsa_miR_520d; 1423881-6-E10"	"04: I-19  2285_hsa_miR_520d"	16320	36370	120	93	124	107	86	49	49	56	33	58	53	39	0	80	86	32	37	69	69	76	40	52	15	2	0	4.000	4.412	2.588	2.300	6.890	21.879	0.002	120	820	100	55	92	2.000	44	11	75	17	14925	10308	2.061	0.250	0	0	0
1	4	12	"2281_hsa_miR_520a; 1423881-6-E11"	"04: I-21  2281_hsa_miR_520a"	16580	36370	120	52	76	77	101	47	47	54	36	66	16	11	0	116	1133	2438	215	70	70	125	354	283	34	28	0	0.109	0.027	0.117	0.117	8.574	0.010	0.046	120	820	100	51	1092	-3.202	5	46	29	1063	9126	135905	0.611	2.847	0	0	0
1	5	12	"2277_hsa_miR_519c; 1423881-6-E12"	"04: I-23  2277_hsa_miR_519c"	16850	36370	120	62	154	276	179	46	46	52	29	55	38	30	0	77	143	338	236	72	72	91	143	157	8	2	0	3.200	1.521	0.873	0.987	9.152	0.260	0.035	120	820	100	21	179	1.678	16	5	108	71	18480	17201	3.517	0.364	0	0	0
1	6	12	"Blank_M1; 1423881-6-G01"	"04: M-01  Blank_M1"	17110	36370	120	52	72	70	97	48	48	52	24	46	24	14	0	68	74	41	55	72	72	77	29	37	10	5	0	-1.000	12.000	0.911	0.893	4.474	-56.062	0.000	120	820	100	0	26	Error	4	-4	24	2	8673	8910	0.833	-0.103	0	0	0
1	7	12	"Blank_M3; 1423881-6-G02"	"04: M-03  Blank_M3"	17380	36370	120	57	65	34	52	47	47	50	16	32	37	17	0	76	92	70	76	71	71	76	29	38	22	10	0	2.000	0.857	0.500	0.570	4.994	0.072	0.013	120	820	100	15	39	1.000	10	5	18	21	7747	11051	0.938	0.552	0	0	0
1	8	12	"Blank_M5; 1423881-6-G03"	"04: M-05  Blank_M5"	17640	36370	120	48	49	13	26	46	46	50	20	40	10	0	0	71	74	29	39	71	71	76	33	43	8	1	0	100000.000	1.000	0.690	0.601	3.181	0.247	0.013	120	820	100	2	6	16.610	2	0	3	3	5912	8828	-0.050	-0.061	0	0	0
1	9	12	"2310_hsa_miR_98; 1423881-6-G04"	"04: M-07  2310_hsa_miR_98"	17910	36370	120	771	823	409	49	47	47	87	201	231	99	81	0	453	532	373	70	72	72	88	100	113	88	75	0	1.900	1.687	1.879	2.036	3.053	1.847	0.360	120	820	100	1105	1236	0.926	724	381	776	460	98758	63886	3.662	4.440	0	0	0
1	10	12	"2306_hsa_miR_92; 1423881-6-G05"	"04: M-09  2306_hsa_miR_92"	18170	36370	120	3104	3729	2246	60	50	50	325	1235	380	91	61	0	1857	2258	1543	68	73	73	227	904	398	80	50	0	1.712	1.684	1.769	1.715	2.234	1.564	0.643	120	820	100	4838	5864	0.776	3054	1784	3679	2185	447433	270917	2.756	2.247	0	0	0
1	11	12	"2302_hsa_miR_527; 1423881-6-G06"	"04: M-11  2302_hsa_miR_527"	18440	36370	120	54	72	50	69	47	47	151	764	505	0	0	0	76	89	54	60	71	71	105	290	276	0	0	0	1.400	1.389	0.708	0.852	5.669	10.184	0.003	120	820	100	12	43	0.485	7	5	25	18	8587	10680	-0.103	-0.055	0	0	0
1	12	12	"2298_hsa_miR_526a; 1423881-6-G07"	"04: M-13  2298_hsa_miR_526a"	18700	36370	120	55	68	53	77	47	47	52	27	51	18	11	0	91	127	106	83	74	74	79	34	43	38	25	0	0.471	0.396	0.313	0.350	5.291	0.038	0.001	120	820	100	25	74	-1.087	8	17	21	53	8132	15231	0.593	1.412	0	0	0
1	13	12	"2294_hsa_miR_524; 1423881-6-G08"	"04: M-15  2294_hsa_miR_524"	18970	36370	120	49	53	21	39	47	47	51	23	45	15	2	0	72	76	31	40	74	74	81	74	91	1	0	0	-1.000	3.000	0.431	0.511	3.639	3.860	0.002	120	820	100	0	8	Error	2	-2	6	2	6417	9126	0.087	-0.068	0	0	0
1	14	12	"2290_hsa_miR_520h; 1423881-6-G09"	"04: M-17  2290_hsa_miR_520h"	19230	36370	120	222	285	235	82	49	49	68	80	117	73	53	0	30524	31399	8654	27	76	76	1784	8461	474	97	95	0	0.006	0.008	0.006	0.005	2.468	0.007	0.480	120	820	100	30621	31559	-7.459	173	30448	236	31323	34213	3767935	2.713	3.500	0	0	0
1	15	12	"2286_hsa_miR_520d*; 1423881-6-G10"	"04: M-19  2286_hsa_miR_520d*"	19500	36370	120	49	56	27	48	47	47	55	46	83	10	4	0	72	83	54	65	76	76	522	4240	812	0	0	0	-0.500	1.286	0.522	0.410	5.049	0.159	0.029	120	820	100	-2	16	Error	2	-4	9	7	6774	9921	0.022	-0.104	0	0	0
1	16	12	"2282_hsa_miR_520a*; 1423881-6-G11"	"04: M-21  2282_hsa_miR_520a*"	19760	36370	120	51	65	49	75	46	46	50	20	40	22	10	0	74	84	42	50	74	74	79	32	40	16	8	0	100000.000	1.900	0.765	0.863	5.254	0.058	0.002	120	820	100	5	29	16.610	5	0	19	10	7846	10134	0.750	0.156	0	0	0
1	1	13	"2278_hsa_miR_519d; 1423881-6-G12"	"04: M-23  2278_hsa_miR_519d"	15790	36640	120	55	60	27	45	53	53	56	18	32	25	10	0	69	73	29	39	70	70	73	26	35	15	5	0	-2.000	2.333	1.083	0.978	4.503	-0.034	0.000	120	820	100	1	10	Error	2	-1	7	3	7231	8783	0.222	0.000	0	0	0
1	2	13	"Blank_A1; 1424526-3-A01"	"05: A-01  Blank_A1"	16050	36640	120	54	57	19	33	50	50	55	21	38	15	5	0	69	73	38	52	70	70	73	26	35	11	2	0	-4.000	2.333	0.883	0.718	3.699	-0.030	0.000	120	820	100	3	10	Error	4	-1	7	3	6795	8790	0.095	0.000	0	0	0
1	3	13	"Blank_A3; 1424526-3-A02"	"05: A-03  Blank_A3"	16320	36640	120	51	60	35	58	49	49	52	17	32	27	10	0	68	74	49	66	69	69	74	29	39	9	3	0	-2.000	2.200	0.774	0.819	4.824	-0.037	0.003	120	820	100	1	16	Error	2	-1	11	5	7236	8917	0.471	0.000	0	0	0
1	4	13	"Blank_A5; 1424526-3-A03"	"05: A-05  Blank_A5"	16580	36640	120	53	64	41	64	47	47	51	18	35	29	15	0	71	137	193	140	70	70	74	29	39	28	18	0	6.000	0.254	0.475	0.460	5.720	0.068	0.066	120	820	100	7	84	2.585	6	1	17	67	7681	16456	0.722	2.172	0	0	0
1	5	13	"Blank_A7; 1424526-3-A04"	"05: A-07  Blank_A7"	16850	36640	120	79	139	163	117	48	48	56	43	76	46	31	0	73	184	402	218	72	72	79	48	60	15	13	0	31.000	0.813	0.937	1.223	5.797	0.178	0.211	120	820	100	32	203	4.954	31	1	91	112	16683	22052	1.930	2.188	0	0	0
1	6	13	"Blank_A9; 1424526-3-A05"	"05: A-09  Blank_A9"	17110	36640	120	92	144	130	90	50	50	63	63	100	40	23	0	66	70	30	42	73	73	81	58	71	2	0	0	-6.000	-31.333	1.520	1.818	7.486	8.953	0.012	120	820	100	35	91	Error	42	-7	94	-3	17294	8402	1.286	-0.190	0	0	0
1	7	13	"Blank_A11; 1424526-3-A06"	"05: A-11  Blank_A11"	17380	36640	120	51	62	37	59	47	47	55	48	87	11	4	0	73	82	48	58	70	70	78	57	73	7	1	0	1.333	1.250	0.647	0.712	4.207	0.169	0.065	120	820	100	7	27	0.415	4	3	15	12	7392	9820	0.146	0.070	0	0	0
1	8	13	"Blank_A13; 1424526-3-A07"	"05: A-13  Blank_A13"	17640	36640	120	51	64	43	67	47	47	51	25	49	20	9	0	71	79	42	53	72	72	78	43	55	5	2	0	-4.000	2.429	0.491	0.509	5.777	-0.038	0.001	120	820	100	3	24	Error	4	-1	17	7	7669	9477	0.520	0.023	0	0	0
1	9	13	"Blank_A15; 1424526-3-A08"	"05: A-15  Blank_A15"	17910	36640	120	53	61	32	52	47	47	51	19	37	23	13	0	72	75	31	41	71	71	74	30	40	10	3	0	6.000	3.500	0.760	0.986	4.493	0.024	0.001	120	820	100	7	18	2.585	6	1	14	4	7304	8981	0.526	0.033	0	0	0
1	10	13	"Blank_A17; 1424526-3-A09"	"05: A-17  Blank_A17"	18170	36640	120	47	56	42	75	47	47	51	18	35	16	8	0	65	75	43	57	73	73	76	29	38	12	5	0	0.000	4.500	0.429	0.499	3.457	0.388	0.001	120	820	100	-8	11	Error	0	-8	9	2	6660	8968	0.278	-0.034	0	0	0
1	11	13	"Blank_A19; 1424526-3-A10"	"05: A-19  Blank_A19"	18440	36640	120	48	56	23	41	46	46	50	18	36	24	11	0	68	72	31	43	73	73	76	27	35	10	4	0	-0.400	-10.000	0.309	0.431	4.300	0.072	0.004	120	820	100	-3	9	Error	2	-5	10	-1	6695	8658	0.333	-0.148	0	0	0
1	12	13	"Blank_A21; 1424526-3-A11"	"05: A-21  Blank_A21"	18700	36640	120	49	55	36	65	47	47	50	17	34	18	7	0	65	73	39	53	73	73	77	29	37	10	5	0	-0.250	100000.000	0.593	0.569	3.036	-0.046	0.001	120	820	100	-6	8	Error	2	-8	8	0	6626	8772	0.294	-0.138	0	0	0
1	13	13	"Blank_A23; 1424526-3-A12"	"05: A-23  Blank_A23"	18970	36640	120	49	53	22	41	47	47	49	16	32	16	6	0	73	79	30	37	72	72	78	45	57	10	2	0	2.000	0.857	0.533	0.598	5.527	0.003	0.000	120	820	100	3	13	1.000	2	1	6	7	6334	9525	0.250	0.022	0	0	0
1	14	13	"Blank_E1; 1424526-3-C01"	"05: E-01  Blank_E1"	19230	36640	120	46	54	27	50	46	46	50	20	40	17	7	0	71	75	37	49	73	73	77	31	40	10	3	0	0.000	4.000	0.545	0.648	4.813	0.083	0.003	120	820	100	-2	10	Error	0	-2	8	2	6457	9046	0.200	-0.065	0	0	0
1	15	13	"Blank_E3; 1424526-3-C02"	"05: E-03  Blank_E3"	19500	36640	120	48	55	25	45	48	48	52	24	46	12	5	0	71	80	55	68	75	75	78	34	43	10	2	0	0.000	1.400	0.606	0.637	3.655	-0.019	0.000	120	820	100	-4	12	Error	0	-4	7	5	6562	9556	0.125	0.059	0	0	0
1	16	13	"Blank_E5; 1424526-3-C03"	"05: E-05  Blank_E5"	19760	36640	120	47	51	18	35	46	46	49	18	36	13	5	0	70	71	26	36	76	76	79	31	39	7	0	0	-0.167	-1.000	0.517	0.595	4.765	-0.063	0.006	120	820	100	-5	0	Error	1	-6	5	-5	6148	8550	0.111	-0.258	0	0	0
1	1	14	"Blank_E7; 1424526-3-C04"	"05: E-07  Blank_E7"	15790	36900	120	53	63	35	55	51	51	55	18	32	23	10	0	74	80	51	63	70	70	74	26	35	14	2	0	0.500	1.200	0.560	0.631	5.313	0.045	0.001	120	820	100	6	22	-1.000	2	4	12	10	7537	9540	0.444	0.231	0	0	0
1	2	14	"Blank_E9; 1424526-3-C05"	"05: E-09  Blank_E9"	16050	36900	120	54	62	43	69	52	52	56	22	39	14	10	0	68	71	35	49	71	71	74	27	36	12	5	0	-0.667	100000.000	0.690	0.672	3.522	0.021	0.004	120	820	100	-1	10	Error	2	-3	10	0	7482	8540	0.273	-0.111	0	0	0
1	3	14	"Blank_E11; 1424526-3-C06"	"05: E-11  Blank_E11"	16320	36900	120	53	58	27	46	49	49	53	19	35	16	4	0	67	76	48	63	69	69	75	65	86	3	1	0	-2.000	1.286	0.667	0.655	3.788	-0.004	0.000	120	820	100	2	16	Error	4	-2	9	7	6906	9119	0.263	0.015	0	0	0
1	4	14	"Blank_E13; 1424526-3-C07"	"05: E-13  Blank_E13"	16580	36900	120	50	70	72	102	47	47	51	18	35	21	15	0	74	120	133	110	70	70	76	66	86	19	14	0	0.750	0.460	0.500	0.556	4.262	0.269	0.113	120	820	100	7	73	-0.415	3	4	23	50	8445	14450	1.056	0.667	0	0	0
1	5	14	"Blank_E15; 1424526-3-C08"	"05: E-15  Blank_E15"	16850	36900	120	80	122	100	81	47	47	51	18	35	63	47	0	79	116	143	123	71	71	75	35	46	23	13	0	4.125	1.667	1.512	1.405	7.802	0.266	0.028	120	820	100	41	120	2.044	33	8	75	45	14583	13979	3.944	1.171	0	0	0
1	6	14	"Blank_E17; 1424526-3-C09"	"05: E-17  Blank_E17"	17110	36900	120	180	197	147	74	49	49	58	39	67	77	60	0	71	83	50	60	72	72	77	38	49	12	7	0	-131.000	13.455	4.348	4.297	5.811	20.479	0.004	120	820	100	130	159	Error	131	-1	148	11	23665	9963	3.564	0.158	0	0	0
1	7	14	"Blank_E19; 1424526-3-C10"	"05: E-19  Blank_E19"	17380	36900	120	49	60	47	78	47	47	53	26	49	12	6	0	65	75	61	81	72	72	76	31	40	10	2	0	-0.286	4.333	0.603	0.510	4.107	-0.007	0.000	120	820	100	-5	16	Error	2	-7	13	3	7195	8967	0.269	-0.032	0	0	0
1	8	14	"Blank_E21; 1424526-3-C11"	"05: E-21  Blank_E21"	17640	36900	120	49	57	34	59	47	47	51	19	37	20	9	0	63	72	41	56	73	73	77	28	36	14	2	0	-0.200	-10.000	0.377	0.528	4.293	-0.032	0.000	120	820	100	-8	9	Error	2	-10	10	-1	6872	8652	0.316	-0.179	0	0	0
1	9	14	"Blank_E23; 1424526-3-C12"	"05: E-23  Blank_E23"	17910	36900	120	48	50	12	24	46	46	50	19	38	11	1	0	70	74	32	43	71	71	75	25	33	14	4	0	-2.000	1.333	0.613	0.676	3.370	0.091	0.000	120	820	100	1	7	Error	2	-1	4	3	5968	8867	0.000	-0.040	0	0	0
1	10	14	"Blank_I1; 1424526-3-E01"	"05: I-01  Blank_I1"	18170	36900	120	47	58	44	75	47	47	51	23	45	13	6	0	67	76	51	67	72	72	76	26	34	12	4	0	0.000	2.750	0.412	0.458	4.200	-0.945	0.002	120	820	100	-5	15	Error	0	-5	11	4	6994	9166	0.304	0.000	0	0	0
1	11	14	"Blank_I3; 1424526-3-E02"	"05: I-03  Blank_I3"	18440	36900	120	48	55	35	63	46	46	50	23	46	13	3	0	70	76	48	63	74	74	78	30	38	8	3	0	-0.500	4.500	0.667	0.641	3.730	-0.046	0.001	120	820	100	-2	11	Error	2	-4	9	2	6562	9163	0.217	-0.067	0	0	0
1	12	14	"Blank_I5; 1424526-3-E03"	"05: I-05  Blank_I5"	18700	36900	120	47	53	25	47	47	47	51	21	41	12	5	0	67	71	29	40	74	74	78	33	42	8	0	0	0.000	-2.000	0.418	0.450	4.070	0.013	0.000	120	820	100	-7	3	Error	0	-7	6	-3	6315	8507	0.095	-0.212	0	0	0
1	13	14	"Blank_I7; 1424526-3-E04"	"05: I-07  Blank_I7"	18970	36900	120	45	52	29	55	46	46	51	24	47	8	3	0	65	73	28	38	71	71	79	84	106	1	0	0	0.167	3.000	0.594	0.562	4.026	0.005	0.000	120	820	100	-7	8	-2.585	-1	-6	6	2	6205	8763	0.042	-0.071	0	0	0
1	14	14	"Blank_I9; 1424526-3-E05"	"05: I-09  Blank_I9"	19230	36900	120	48	56	32	57	46	46	50	23	46	16	5	0	64	71	46	64	72	72	77	30	38	10	1	0	-0.250	-10.000	0.346	0.382	3.449	0.082	0.004	120	820	100	-6	9	Error	2	-8	10	-1	6689	8491	0.261	-0.200	0	0	0
1	15	14	"Blank_I11; 1424526-3-E06"	"05: I-11  Blank_I11"	19500	36900	120	49	52	17	32	47	47	50	17	34	15	5	0	69	74	35	47	74	74	79	30	37	14	0	0	-0.400	100000.000	0.469	0.482	3.288	0.004	0.000	120	820	100	-3	5	Error	2	-5	5	0	6186	8855	0.118	-0.167	0	0	0
1	16	14	"Blank_I13; 1424526-3-E07"	"05: I-13  Blank_I13"	19760	36900	120	46	51	17	33	46	46	50	18	36	16	5	0	67	74	40	54	74	74	79	34	43	13	3	0	0.000	100000.000	0.481	0.378	4.314	0.006	0.000	120	820	100	-7	5	Error	0	-7	5	0	6118	8916	0.056	-0.147	0	0	0
1	1	15	"Blank_I15; 1424526-3-E08"	"05: I-15  Blank_I15"	15790	37170	120	52	63	46	73	52	52	55	19	34	21	8	0	67	69	25	36	70	70	74	30	40	6	2	0	0.000	-11.000	0.875	1.100	3.301	0.289	0.004	120	820	100	-3	10	Error	0	-3	11	-1	7527	8291	0.421	-0.167	0	0	0
1	2	15	"Blank_I17; 1424526-3-E09"	"05: I-17  Blank_I17"	16050	37170	120	54	58	21	36	53	53	57	22	38	17	5	0	63	71	30	42	71	71	75	31	41	7	2	0	-0.125	100000.000	0.792	0.816	2.951	0.039	0.004	120	820	100	-7	5	Error	1	-8	5	0	6960	8475	0.045	-0.129	0	0	0
1	3	15	"Blank_I19; 1424526-3-E10"	"05: I-19  Blank_I19"	16320	37170	120	53	58	36	62	49	49	53	20	37	20	4	0	66	70	39	55	69	69	73	30	41	7	2	0	-1.333	9.000	0.795	0.850	4.206	0.300	0.032	120	820	100	1	10	Error	4	-3	9	1	7016	8369	0.250	-0.100	0	0	0
1	4	15	"Blank_I21; 1424526-3-E11"	"05: I-21  Blank_I21"	16580	37170	120	51	67	53	79	47	47	51	22	43	25	16	0	70	127	179	140	73	73	78	47	60	21	15	0	-1.333	0.370	0.400	0.404	3.845	0.204	0.368	120	820	100	1	74	Error	4	-3	20	54	8095	15250	0.727	1.043	0	0	0
1	5	15	"Blank_I23; 1424526-3-E12"	"05: I-23  Blank_I23"	16850	37170	120	85	111	81	72	48	48	57	42	73	44	28	0	73	111	118	106	71	71	78	49	62	18	13	0	18.500	1.575	1.154	1.152	7.218	7.405	0.000	120	820	100	39	103	4.209	37	2	63	40	13327	13345	1.286	0.673	0	0	0
1	6	15	"Blank_M1; 1424526-3-G01"	"05: M-01  Blank_M1"	17110	37170	120	65	91	69	75	48	48	59	46	77	31	19	0	68	82	79	96	72	72	79	48	60	7	5	0	-4.250	4.300	0.955	0.946	5.324	0.117	0.006	120	820	100	13	53	Error	17	-4	43	10	10951	9879	0.696	0.063	0	0	0
1	7	15	"Blank_M3; 1424526-3-G02"	"05: M-03  Blank_M3"	17380	37170	120	48	59	34	57	47	47	54	35	64	15	4	0	65	80	78	97	73	73	79	37	46	8	5	0	-0.125	1.714	0.466	0.465	4.888	0.730	0.039	120	820	100	-7	19	Error	1	-8	12	7	7106	9632	0.143	0.027	0	0	0
1	8	15	"Blank_M5; 1424526-3-G03"	"05: M-05  Blank_M5"	17640	37170	120	46	55	39	70	47	47	53	34	64	8	2	0	71	78	40	51	72	72	78	35	44	13	4	0	1.000	1.333	0.667	0.656	3.701	-0.105	0.000	120	820	100	-2	14	0.000	-1	-1	8	6	6588	9412	0.059	0.000	0	0	0
1	9	15	"Blank_M7; 1424526-3-G04"	"05: M-07  Blank_M7"	17910	37170	120	46	51	21	41	46	46	50	25	50	9	3	0	64	67	27	40	72	72	79	67	84	1	0	0	0.000	-1.000	0.536	0.615	4.232	0.019	0.004	120	820	100	-8	0	Error	0	-8	5	-5	6104	8096	0.040	-0.179	0	0	0
1	10	15	"Blank_M9; 1424526-3-G05"	"05: M-09  Blank_M9"	18170	37170	120	47	58	42	72	47	47	51	20	39	18	5	0	68	75	46	61	72	72	78	49	62	6	0	0	0.000	3.667	0.645	0.756	5.260	0.017	0.001	120	820	100	-4	14	Error	0	-4	11	3	6977	8990	0.350	-0.061	0	0	0
1	11	15	"Blank_M11; 1424526-3-G06"	"05: M-11  Blank_M11"	18440	37170	120	49	58	38	65	46	46	51	23	45	16	7	0	65	81	58	71	71	71	76	29	38	15	5	0	-0.500	1.200	0.541	0.623	4.533	-0.003	0.000	120	820	100	-3	22	Error	3	-6	12	10	6979	9672	0.304	0.172	0	0	0
1	12	15	"Blank_M13; 1424526-3-G07"	"05: M-13  Blank_M13"	18700	37170	120	47	55	32	58	47	47	51	19	37	17	6	0	64	74	48	64	74	74	80	38	47	6	3	0	0.000	100000.000	0.354	0.400	3.707	0.149	0.036	120	820	100	-10	8	Error	0	-10	8	0	6608	8935	0.211	-0.158	0	0	0
1	13	15	"Blank_M15; 1424526-3-G08"	"05: M-15  Blank_M15"	18970	37170	120	46	55	30	54	47	47	50	18	36	17	10	0	67	77	57	74	73	73	77	37	48	7	3	0	0.167	2.000	0.688	0.787	4.846	0.022	0.000	120	820	100	-7	12	-2.585	-1	-6	8	4	6611	9266	0.278	0.000	0	0	0
1	14	15	"Blank_M17; 1424526-3-G09"	"05: M-17  Blank_M17"	19230	37170	120	50	57	31	54	47	47	51	19	37	20	10	0	70	76	34	44	74	74	92	359	390	0	0	0	-0.750	5.000	0.412	0.556	4.347	-0.006	0.000	120	820	100	-1	12	Error	3	-4	10	2	6878	9139	0.316	-0.045	0	0	0
1	15	15	"Blank_M19; 1424526-3-G10"	"05: M-19  Blank_M19"	19500	37170	120	47	51	22	43	46	46	49	18	36	19	5	0	64	73	45	61	75	75	92	359	390	0	0	0	-0.091	-2.500	0.559	0.560	3.028	-0.034	0.001	120	820	100	-10	3	Error	1	-11	5	-2	6173	8766	0.111	-0.053	0	0	0
1	16	15	"Blank_M21; 1424526-3-G11"	"05: M-21  Blank_M21"	19760	37170	120	47	51	18	35	45	45	49	19	38	19	5	0	63	69	26	37	75	75	78	30	38	6	0	0	-0.167	-1.000	0.433	0.436	3.789	-0.016	0.000	120	820	100	-10	0	Error	2	-12	6	-6	6113	8256	0.105	-0.300	0	0	0
1	1	16	"Blank_M23; 1424526-3-G12"	"05: M-23  Blank_M23"	15790	37430	120	57	58	17	29	55	55	59	26	44	10	0	0	66	79	53	67	71	71	73	27	36	20	6	0	-0.400	0.375	0.692	0.567	3.599	0.260	0.014	120	820	100	-3	11	Error	2	-5	3	8	6967	9537	-0.038	0.222	0	0	0
1	2	16	""	""	16050	37430	120	56	59	19	32	55	55	59	25	42	10	1	0	68	73	25	34	71	71	73	25	34	15	5	0	-0.333	2.000	0.592	0.607	3.509	-0.151	0.005	120	820	100	-2	6	Error	1	-3	4	2	7021	8763	0.000	0.000	-75	0	0
1	3	16	""	""	16320	37430	120	47	50	14	28	48	48	51	17	33	15	0	0	71	74	23	31	70	70	73	25	34	15	3	0	-1.000	0.500	0.668	0.606	4.936	0.018	0.000	120	820	100	0	6	Error	-1	1	2	4	5985	8885	-0.059	0.040	-75	0	0
1	4	16	""	""	16580	37430	120	48	50	15	30	47	47	50	17	34	15	3	0	70	76	28	36	71	71	77	30	38	14	2	0	-1.000	0.600	0.500	0.557	3.356	0.050	0.003	120	820	100	0	8	Error	1	-1	3	5	6031	9086	0.000	-0.033	-75	0	0
1	5	16	""	""	16850	37430	120	47	54	36	66	49	49	62	49	79	4	2	0	79	90	63	70	74	74	93	80	86	7	4	0	-0.400	0.313	0.422	0.467	4.024	0.195	0.024	120	820	100	3	21	Error	-2	5	5	16	6531	10768	-0.163	-0.037	-75	0	0
1	6	16	""	""	17110	37430	120	48	51	14	27	48	48	60	47	78	0	0	0	78	78	26	33	74	74	88	66	75	3	0	0	0.000	0.750	0.512	0.574	3.667	-0.088	0.003	120	820	100	4	7	Error	0	4	3	4	6157	9338	-0.191	-0.152	-75	0	0
1	7	16	""	""	17380	37430	120	50	50	14	28	46	46	50	15	30	17	5	0	71	75	27	36	72	72	76	29	38	11	2	0	-4.000	1.333	0.548	0.534	3.288	-0.020	0.001	120	820	100	3	7	Error	4	-1	4	3	5986	8942	0.000	-0.034	-75	0	0
1	8	16	""	""	17640	37430	120	47	50	17	34	46	46	48	15	31	19	8	0	73	80	62	77	72	72	75	28	37	14	2	0	1.000	0.500	0.414	0.419	3.954	0.024	0.002	120	820	100	2	12	0.000	1	1	4	8	5967	9565	0.133	0.179	-75	0	0
1	9	16	""	""	17910	37430	120	46	49	22	44	45	45	48	15	31	18	3	0	67	70	24	34	71	71	76	38	50	4	0	0	-0.250	-4.000	0.490	0.468	4.415	0.055	0.003	120	820	100	-3	3	Error	1	-4	4	-1	5905	8403	0.067	-0.158	-75	0	0
1	10	16	""	""	18170	37430	120	47	50	21	42	46	46	49	15	30	18	5	0	73	78	25	32	73	73	77	39	50	13	0	0	100000.000	0.800	0.563	0.612	3.671	-0.022	0.002	120	820	100	1	9	16.610	1	0	4	5	6047	9333	0.067	0.026	-75	0	0
1	11	16	""	""	18440	37430	120	48	51	18	35	47	47	50	16	32	14	5	0	74	78	27	34	71	71	76	29	38	19	5	0	0.333	0.571	0.588	0.559	4.175	-0.030	0.001	120	820	100	4	11	-1.585	1	3	4	7	6118	9407	0.063	0.069	-75	0	0
1	12	16	""	""	18700	37430	120	47	51	19	37	46	46	50	16	32	15	4	0	75	76	26	34	74	74	78	31	39	10	2	0	1.000	2.500	0.374	0.505	4.811	0.027	0.001	120	820	100	2	7	0.000	1	1	5	2	6071	9099	0.063	-0.065	-75	0	0
1	13	16	""	""	18970	37430	120	45	48	17	35	46	46	49	15	30	10	5	0	81	81	27	33	74	74	77	28	36	16	5	0	-0.143	0.286	0.466	0.455	3.663	-0.020	0.001	120	820	100	6	9	Error	-1	7	2	7	5732	9677	-0.067	0.143	-75	0	0
1	14	16	""	""	19230	37430	120	45	47	11	23	46	46	49	13	26	11	2	0	72	78	31	39	73	73	78	32	41	13	3	0	1.000	0.200	0.524	0.505	2.954	0.049	0.006	120	820	100	-2	6	0.000	-1	-1	1	5	5621	9411	-0.154	0.000	-75	0	0
1	15	16	""	""	19500	37430	120	44	47	13	27	46	46	49	14	28	16	2	0	70	74	28	37	74	74	79	32	40	11	4	0	0.500	100000.000	0.556	0.451	3.344	-0.015	0.000	120	820	100	-6	1	-1.000	-2	-4	1	0	5600	8851	-0.143	-0.156	-75	0	0
1	16	16	""	""	19760	37430	120	42	46	12	26	45	45	48	14	29	11	1	0	75	78	28	35	74	74	78	26	33	18	5	0	-3.000	0.250	0.368	0.418	4.218	-0.016	0.001	120	820	100	-2	5	Error	-3	1	1	4	5498	9313	-0.143	0.000	-75	0	0
2	1	1	"Dye Marker"	"06: A-02  Dye Marker"	15850	37970	120	102	2565	3624	141	54	54	57	20	35	56	51	0	560	25102	30022	119	70	70	73	25	34	75	67	30	0.098	0.100	0.132	0.150	5.369	0.103	0.813	120	820	100	538	27543	-3.352	48	490	2511	25032	307779	3012262	125.400	1001.160	0	0	0
2	2	1	"2014_hsa_miR_106a; 1423873-2-A01"	"01: A-02  2014_hsa_miR_106a"	16110	37970	120	4740	5602	3126	55	51	51	404	1932	478	94	66	0	4031	4529	2493	55	72	72	387	1781	460	90	55	0	1.184	1.245	1.310	1.430	2.066	1.126	0.798	120	820	100	8648	10008	0.244	4689	3959	5551	4457	672189	543533	2.690	2.326	0	0	0
2	3	1	"2010_hsa_miR_100; 1423873-2-A02"	"01: A-04  2010_hsa_miR_100"	16380	37970	120	56	63	36	57	49	49	62	53	85	5	2	0	71	81	48	59	72	72	77	33	42	13	6	0	-7.000	1.556	0.485	0.723	4.149	0.097	0.002	120	820	100	6	23	Error	7	-1	14	9	7564	9676	0.019	0.121	0	0	0
2	4	1	"2006_hsa_let_7f; 1423873-2-A03"	"01: A-06  2006_hsa_let_7f"	16640	37970	120	2060	2531	2108	83	51	51	130	465	357	93	76	0	217	669	1785	266	71	71	92	155	168	48	38	0	13.760	4.147	7.925	10.758	4.609	3.338	0.125	120	820	100	2155	3078	3.782	2009	146	2480	598	303692	80288	5.163	3.723	0	0	0
2	5	1	"2002_hsa_let_7b; 1423873-2-A04"	"01: A-08  2002_hsa_let_7b"	16910	37970	120	82	114	95	83	50	50	70	101	144	21	7	0	77	88	71	80	73	73	79	37	46	17	4	0	8.000	4.267	2.500	2.049	5.733	13.256	0.015	120	820	100	36	79	3.000	32	4	64	15	13669	10589	0.436	0.243	0	0	0
2	6	1	"1572_rev_has_mir_152; 1423873-2-A05"	"01: A-10  1572_rev_has_mir_152"	17170	37970	120	48	66	55	83	49	49	53	22	41	21	8	0	78	82	29	35	74	74	79	37	46	15	2	0	-0.250	2.125	0.628	0.853	4.677	0.596	0.014	120	820	100	3	25	Error	-1	4	17	8	7953	9865	0.591	0.081	0	0	0
2	7	1	"1537_shuf_has_mir_27a; 1423873-2-A06"	"01: A-12  1537_shuf_has_mir_27a"	17440	37970	120	51	61	40	65	47	47	51	19	37	22	12	0	74	91	65	71	71	71	76	33	43	22	10	0	1.333	0.700	0.613	0.582	5.884	0.055	0.002	120	820	100	7	34	0.415	4	3	14	20	7287	10904	0.526	0.455	0	0	0
2	8	1	"2307_hsa_miR_93; 1423873-2-A07"	"01: A-14  2307_hsa_miR_93"	17700	37970	120	2632	2918	1260	43	48	48	154	848	550	99	84	0	2200	2363	1188	50	72	72	158	756	478	95	73	0	1.214	1.253	1.293	1.327	1.728	1.240	0.753	120	820	100	4712	5161	0.280	2584	2128	2870	2291	350120	283598	3.259	2.917	0	0	0
2	9	1	"1526_mut1_has_mir_93; 1423873-2-A08"	"01: A-16  1526_mut1_has_mir_93"	17970	37970	120	326	356	210	58	47	47	54	41	75	91	86	0	225	304	252	82	74	74	81	54	66	70	60	0	1.848	1.343	1.704	1.622	4.029	0.935	0.214	120	820	100	430	539	0.886	279	151	309	230	42667	36533	7.366	4.130	0	0	0
2	10	1	"Blank_A18; 1423873-2-A09"	"01: A-18  Blank_A18"	18230	37970	120	47	52	18	34	47	47	50	18	36	18	5	0	66	71	26	36	71	71	75	28	37	9	1	0	0.000	100000.000	0.515	0.559	3.336	0.073	0.004	120	820	100	-5	5	Error	0	-5	5	0	6261	8501	0.111	-0.143	0	0	0
2	11	1	"Blank_A20; 1423873-2-A10"	"01: A-20  Blank_A20"	18500	37970	120	51	57	27	47	46	46	50	20	40	22	8	0	67	75	40	53	73	73	77	31	40	15	4	0	-0.833	5.500	0.423	0.512	3.935	0.354	0.038	120	820	100	-1	13	Error	5	-6	11	2	6855	9043	0.350	-0.065	0	0	0
2	12	1	"Blank_A22; 1423873-2-A11"	"01: A-22  Blank_A22"	18760	37970	120	47	54	25	46	46	46	50	16	32	18	6	0	79	80	31	38	74	74	78	34	43	13	2	0	0.200	1.333	0.458	0.506	4.174	-0.001	0.000	120	820	100	6	14	-2.322	1	5	8	6	6480	9543	0.250	0.059	0	0	0
2	13	1	"Blank_A24; 1423873-2-A12"	"01: A-24  Blank_A24"	19030	37970	120	54	68	55	80	47	47	50	16	32	36	18	0	78	84	36	42	73	73	88	213	242	0	0	0	1.400	1.909	1.240	1.260	5.886	1.446	0.002	120	820	100	12	32	0.485	7	5	21	11	8162	10138	1.125	-0.019	0	0	0
2	14	1	"2015_hsa_miR_106b; 1423873-2-C01"	"01: E-02  2015_hsa_miR_106b"	19290	37970	120	2696	3012	1429	47	47	47	216	1206	558	94	59	0	2920	3159	1681	53	73	73	222	1155	520	89	63	0	0.930	0.961	0.977	1.007	1.607	0.959	0.822	120	820	100	5496	6051	-0.104	2649	2847	2965	3086	361494	379033	2.318	2.543	0	0	0
2	15	1	"2011_hsa_miR_101; 1423873-2-C02"	"01: E-04  2011_hsa_miR_101"	19560	37970	120	216	246	166	67	48	48	52	26	50	86	77	0	249	349	325	93	73	73	78	34	43	81	72	0	0.955	0.717	0.781	0.843	4.613	0.577	0.240	120	820	100	344	474	-0.067	168	176	198	276	29550	41839	7.462	7.971	0	0	0
2	16	1	"2007_hsa_let_7g; 1423873-2-C03"	"01: E-06  2007_hsa_let_7g"	19820	37970	120	3189	3337	1149	34	48	48	153	744	486	100	96	0	1084	1354	994	73	78	78	103	179	173	94	86	0	3.122	2.578	2.629	3.313	2.485	2.513	0.624	120	820	100	4147	4565	1.643	3141	1006	3289	1276	400491	162447	4.280	6.989	0	0	0
2	1	2	"2003_hsa_let_7c; 1423873-2-C04"	"01: E-08  2003_hsa_let_7c"	15850	38230	120	619	659	326	49	54	54	91	177	194	91	76	0	276	350	285	81	70	70	93	130	139	63	39	0	2.743	2.161	2.428	2.810	3.507	1.751	0.328	120	820	100	771	885	1.456	565	206	605	280	79124	42020	3.209	1.977	0	0	0
2	2	2	"1573_shuf_has_mir_152; 1423873-2-C05"	"01: E-10  1573_shuf_has_mir_152"	16110	38230	120	53	69	55	79	48	48	226	1390	615	0	0	0	80	84	48	57	72	72	244	1334	546	0	0	0	0.625	1.750	1.286	0.941	5.490	0.011	0.000	120	820	100	13	33	-0.678	5	8	21	12	8313	10057	-0.113	-0.120	0	0	0
2	3	2	"2134_hsa_miR_27a; 1423873-2-C06"	"01: E-12  2134_hsa_miR_27a"	16380	38230	120	82	116	102	87	49	49	58	42	72	39	30	0	80	118	102	86	72	72	81	51	62	25	17	0	4.125	1.457	1.354	1.537	5.684	0.656	0.025	120	820	100	41	113	2.044	33	8	67	46	13871	14210	1.381	0.725	0	0	0
2	4	2	"1534_mut1_has_mir_27a; 1423873-2-C07"	"01: E-14  1534_mut1_has_mir_27a"	16640	38230	120	52	60	37	61	49	49	77	324	420	0	0	0	76	80	30	37	71	71	86	146	169	0	0	0	0.600	1.222	0.667	0.708	5.172	0.005	0.000	120	820	100	8	20	-0.737	3	5	11	9	7205	9606	-0.052	-0.041	0	0	0
2	5	2	"1527_mut2_has_mir_93; 1423873-2-C08"	"01: E-16  1527_mut2_has_mir_93"	16910	38230	120	76	136	143	105	48	48	71	124	174	21	12	0	74	82	37	45	72	72	79	38	48	9	5	0	14.000	8.800	2.314	2.303	5.983	118.098	0.001	120	820	100	30	98	3.807	28	2	88	10	16351	9866	0.524	0.079	0	0	0
2	6	2	"Blank_E18; 1423873-2-C09"	"01: E-18  Blank_E18"	17170	38230	120	48	55	24	43	47	47	51	20	39	18	5	0	73	80	40	50	72	72	78	32	41	13	3	0	1.000	1.000	0.414	0.459	3.858	0.035	0.002	120	820	100	2	16	0.000	1	1	8	8	6575	9645	0.200	0.063	0	0	0
2	7	2	"Blank_E20; 1423873-2-C10"	"01: E-20  Blank_E20"	17440	38230	120	68	122	161	131	47	47	52	25	48	44	35	0	89	111	89	80	71	71	77	36	46	30	17	0	1.167	1.875	1.005	1.113	4.971	3.669	0.055	120	820	100	39	115	0.222	21	18	75	40	14626	13355	2.800	0.944	0	0	0
2	8	2	"Blank_E22; 1423873-2-C11"	"01: E-22  Blank_E22"	17700	38230	120	67	94	74	78	47	47	100	658	658	0	0	0	83	111	85	76	71	71	120	621	517	0	0	0	1.667	1.175	0.892	0.669	5.086	0.335	0.018	120	820	100	32	87	0.737	20	12	47	40	11243	13364	-0.009	-0.014	0	0	0
2	9	2	"Blank_E24; 1423873-2-C12"	"01: E-24  Blank_E24"	17970	38230	120	49	57	34	59	48	48	53	29	54	10	3	0	73	80	28	35	71	71	87	119	136	0	0	0	0.500	1.000	0.667	0.954	3.389	0.062	0.000	120	820	100	3	18	-1.000	1	2	9	9	6805	9626	0.138	-0.059	0	0	0
2	10	2	"2016_hsa_miR_107; 1423873-2-E01"	"01: I-02  2016_hsa_miR_107"	18230	38230	120	441	522	319	61	47	47	103	305	296	63	30	0	616	709	542	76	74	74	159	463	291	55	15	0	0.727	0.748	0.754	0.805	3.207	0.641	0.586	120	820	100	936	1110	-0.460	394	542	475	635	62691	85081	1.374	1.188	0	0	0
2	11	2	"2012_hsa_miR_103; 1423873-2-E02"	"01: I-04  2012_hsa_miR_103"	18500	38230	120	494	549	304	55	48	48	150	480	320	45	6	0	739	805	513	63	74	74	249	825	331	34	5	0	0.671	0.685	0.679	0.696	2.750	0.546	0.680	120	820	100	1111	1232	-0.576	446	665	501	731	65866	96559	0.831	0.674	0	0	0
2	12	2	"2008_hsa_let_7i; 1423873-2-E03"	"01: I-06  2008_hsa_let_7i"	18760	38230	120	1599	1747	876	50	48	48	309	1223	395	69	18	0	953	1042	612	58	75	75	229	773	337	55	18	0	1.767	1.757	1.844	1.915	2.124	1.798	0.708	120	820	100	2429	2666	0.821	1551	878	1699	967	209607	125003	1.176	1.052	0	0	0
2	13	2	"2004_hsa_let_7d; 1423873-2-E04"	"01: I-08  2004_hsa_let_7d"	19030	38230	120	2120	2207	848	38	48	48	373	1515	406	75	16	0	1117	1216	641	52	76	76	257	850	330	63	17	0	1.990	1.894	2.138	2.087	1.844	2.017	0.709	120	820	100	3113	3299	0.993	2072	1041	2159	1140	264826	145934	1.211	1.128	0	0	0
2	14	2	"2056_hsa_miR_152; 1423873-2-E05"	"01: I-10  2056_hsa_miR_152"	19290	38230	120	61	79	53	67	48	48	126	876	695	0	0	0	98	134	117	87	74	74	145	818	564	0	0	0	0.542	0.517	0.550	0.518	5.363	0.092	0.017	120	820	100	37	91	-0.885	13	24	31	60	9446	16023	-0.054	-0.013	0	0	0
2	15	2	"1570_mut1_has_mir_152; 1423873-2-E06"	"01: I-12  1570_mut1_has_mir_152"	19560	38230	120	58	76	57	75	46	46	51	24	47	33	20	0	101	159	160	100	75	75	83	46	55	38	30	0	0.462	0.357	0.455	0.425	4.924	0.155	0.102	120	820	100	38	114	-1.115	12	26	30	84	9097	19093	1.042	1.652	0	0	0
2	16	2	"1535_mut2_has_mir_27a; 1423873-2-E07"	"01: I-14  1535_mut2_has_mir_27a"	19820	38230	120	47	49	14	28	47	47	93	526	565	0	0	0	73	82	32	39	74	74	87	110	126	0	0	0	0.000	0.250	0.370	0.361	4.352	0.073	0.003	120	820	100	-1	10	Error	0	-1	2	8	5902	9807	-0.084	-0.045	0	0	0
2	1	3	"1528_rev_has_mir_93; 1423873-2-E08"	"01: I-16  1528_rev_has_mir_93"	15850	38500	120	61	86	72	83	50	50	63	97	153	11	3	0	76	89	65	73	70	70	87	135	155	3	1	0	1.833	1.895	0.707	0.869	7.586	1.153	0.025	120	820	100	17	55	0.874	11	6	36	19	10284	10685	0.237	0.015	0	0	0
2	2	3	"C001_Ncode_Control; 1423873-2-E09"	"01: I-18  C001_Ncode_Control"	16110	38500	120	2782	3091	1277	41	48	48	205	822	400	100	95	0	2469	2995	2806	93	71	71	212	805	379	99	83	0	1.140	1.041	1.089	1.154	1.575	0.725	0.572	120	820	100	5132	5967	0.189	2734	2398	3043	2924	370914	359441	3.511	3.457	0	0	0
2	3	3	"Blank_I20; 1423873-2-E10"	"01: I-20  Blank_I20"	16380	38500	120	47	54	26	48	48	48	54	34	62	6	5	0	79	81	30	37	70	70	75	32	42	16	4	0	-0.111	0.545	0.551	0.754	3.320	0.042	0.004	120	820	100	8	17	Error	-1	9	6	11	6483	9760	0.000	0.188	0	0	0
2	4	3	"Blank_I22; 1423873-2-E11"	"01: I-22  Blank_I22"	16640	38500	120	48	53	22	41	47	47	50	20	40	15	4	0	70	74	27	36	70	70	75	37	49	6	1	0	100000.000	1.500	0.538	0.558	3.249	0.037	0.006	120	820	100	1	10	16.610	1	0	6	4	6381	8856	0.150	-0.027	0	0	0
2	5	3	"Blank_I24; 1423873-2-E12"	"01: I-24  Blank_I24"	16910	38500	120	161	184	136	73	48	48	58	46	79	68	52	0	69	73	30	41	70	70	79	46	58	8	1	0	-113.000	45.333	4.214	3.520	4.728	907.177	0.000	120	820	100	112	139	Error	113	-1	136	3	22098	8818	2.739	-0.130	0	0	0
2	6	3	"2017_hsa_miR_10a; 1423873-2-G01"	"01: M-02  2017_hsa_miR_10a"	17170	38500	120	48	63	53	84	47	47	51	20	39	18	9	0	78	87	62	71	71	71	77	33	42	17	4	0	0.143	1.000	0.667	0.758	5.301	3.871	0.003	120	820	100	8	32	-2.807	1	7	16	16	7528	10497	0.600	0.303	0	0	0
2	7	3	"2013_hsa_miR_105; 1423873-2-G02"	"01: M-04  2013_hsa_miR_105"	17440	38500	120	51	58	33	56	47	47	52	23	44	18	6	0	68	76	41	53	71	71	77	34	44	10	4	0	-1.333	2.200	0.361	0.416	4.716	0.670	0.001	120	820	100	1	16	Error	4	-3	11	5	6954	9074	0.261	-0.029	0	0	0
2	8	3	"2009_hsa_miR_1; 1423873-2-G03"	"01: M-06  2009_hsa_miR_1"	17700	38500	120	50	55	31	56	46	46	50	21	42	14	6	0	70	74	24	32	72	72	80	39	48	10	0	0	-2.000	4.500	0.676	0.804	4.662	0.006	0.000	120	820	100	2	11	Error	4	-2	9	2	6606	8900	0.238	-0.154	0	0	0
2	9	3	"2005_hsa_let_7e; 1423873-2-G04"	"01: M-08  2005_hsa_let_7e"	17970	38500	120	147	177	126	71	49	49	67	90	134	53	28	0	88	131	112	85	73	73	102	254	249	7	0	0	6.533	2.207	1.841	1.699	7.012	1.831	0.178	120	820	100	113	186	2.708	98	15	128	58	21297	15758	1.222	0.114	0	0	0
2	10	3	"2001_hsa_let_7a; 1423873-2-G05"	"01: M-10  2001_hsa_let_7a"	18230	38500	120	3373	3581	1607	44	49	49	391	1967	503	84	35	0	1630	1715	909	53	76	76	250	1001	400	73	31	0	2.139	2.155	2.242	2.299	1.740	2.151	0.724	120	820	100	4878	5171	1.097	3324	1554	3532	1639	429679	205837	1.622	1.464	0	0	0
2	11	3	"1571_mut2_has_mir_152; 1423873-2-G06"	"01: M-12  1571_mut2_has_mir_152"	18500	38500	120	71	100	83	83	48	48	76	251	330	1	0	0	90	152	197	129	74	74	119	439	368	2	0	0	1.438	0.667	0.556	0.770	7.911	0.159	0.058	120	820	100	39	130	0.524	23	16	52	78	12015	18287	0.096	0.075	0	0	0
2	12	3	"1536_rev_has_mir_27a; 1423873-2-G07"	"01: M-14  1536_rev_has_mir_27a"	18760	38500	120	50	64	48	75	46	46	113	659	583	0	0	0	78	85	53	62	75	75	121	459	379	0	0	0	1.333	1.800	1.167	0.976	4.377	0.303	0.005	120	820	100	7	28	0.415	4	3	18	10	7628	10238	-0.074	-0.078	0	0	0
2	13	3	"1529_shuf_has_mir_93; 1423873-2-G08"	"01: M-16  1529_shuf_has_mir_93"	19030	38500	120	352	377	203	53	47	47	115	715	621	2	0	0	449	507	340	67	75	75	127	451	355	40	10	0	0.816	0.764	0.855	0.932	3.511	0.545	0.378	120	820	100	679	762	-0.294	305	374	330	432	45189	60847	0.366	0.843	0	0	0
2	14	3	"C002_Ncode_Control; 1423873-2-G09"	"01: M-18  C002_Ncode_Control"	19290	38500	120	2735	2859	1090	38	48	48	151	640	423	100	95	0	4299	4571	2477	54	78	78	205	902	440	100	96	0	0.637	0.626	0.649	0.641	1.550	0.532	0.587	120	820	100	6908	7304	-0.652	2687	4221	2811	4493	343053	548560	4.231	4.840	0	0	0
2	15	3	"Blank_M20; 1423873-2-G10"	"01: M-20  Blank_M20"	19560	38500	120	46	53	27	50	46	46	50	17	34	14	7	0	74	76	22	28	75	75	82	89	108	0	0	0	0.000	7.000	0.833	0.807	4.837	0.043	0.002	120	820	100	-1	8	Error	0	-1	7	1	6316	9085	0.176	-0.067	0	0	0
2	16	3	"Blank_M22; 1423873-2-G11"	"01: M-22  Blank_M22"	19820	38500	120	51	52	15	28	46	46	49	16	32	22	4	0	71	76	26	34	75	75	78	27	34	15	5	0	-1.250	6.000	0.692	0.599	3.964	0.034	0.003	120	820	100	1	7	Error	5	-4	6	1	6216	9151	0.188	-0.074	0	0	0
2	1	4	"Blank_M24; 1423873-2-G12"	"01: M-24  Blank_M24"	15850	38760	120	51	59	35	59	49	49	54	31	57	10	5	0	73	78	31	39	71	71	78	61	78	4	0	0	1.000	1.429	0.491	0.611	5.380	0.821	0.021	120	820	100	4	17	0.000	2	2	10	7	7135	9374	0.161	0.000	0	0	0
2	2	4	"2062_hsa_miR_15b; 1423873-6-A01"	"02: A-02  2062_hsa_miR_15b"	16110	38760	120	479	532	355	66	50	50	200	718	359	20	3	0	177	242	216	89	72	72	167	572	342	5	0	0	4.086	2.835	3.266	4.010	4.153	2.331	0.408	120	820	100	534	652	2.031	429	105	482	170	63829	29076	0.462	0.131	0	0	0
2	3	4	"2058_hsa_miR_154; 1423873-6-A02"	"02: A-04  2058_hsa_miR_154"	16380	38760	120	50	60	39	65	48	48	54	35	64	12	5	0	98	141	114	80	71	71	80	65	81	30	18	0	0.074	0.171	0.320	0.357	5.310	0.111	0.015	120	820	100	29	82	-3.755	2	27	12	70	7159	16903	0.171	0.938	0	0	0
2	4	4	"2054_hsa_miR_150; 1423873-6-A03"	"02: A-06  2054_hsa_miR_150"	16640	38760	120	69	110	94	85	48	48	54	39	72	36	26	0	82	101	100	99	71	71	82	79	96	7	5	0	1.909	2.067	1.750	1.603	4.535	0.037	0.002	120	820	100	32	92	0.933	21	11	62	30	13205	12126	1.436	0.241	0	0	0
2	5	4	"2050_hsa_miR_147; 1423873-6-A04"	"02: A-08  2050_hsa_miR_147"	16910	38760	120	66	112	134	119	49	49	70	115	164	15	10	0	76	80	30	37	73	73	81	55	67	5	0	0	5.667	9.000	1.791	1.900	6.097	18.432	0.057	120	820	100	20	70	2.503	17	3	63	7	13389	9601	0.365	-0.018	0	0	0
2	6	4	"2046_hsa_miR_144; 1423873-6-A05"	"02: A-10  2046_hsa_miR_144"	17170	38760	120	47	51	21	41	47	47	50	16	32	15	5	0	72	75	26	34	73	73	76	26	34	11	5	0	0.000	2.000	0.725	0.733	3.435	-0.016	0.000	120	820	100	-1	6	Error	0	-1	4	2	6176	9031	0.063	-0.038	0	0	0
2	7	4	"2042_hsa_miR_141; 1423873-6-A06"	"02: A-12  2042_hsa_miR_141"	17440	38760	120	51	62	42	67	47	47	51	19	37	25	11	0	71	85	64	75	69	69	76	44	57	12	5	0	2.000	0.938	0.760	0.695	4.853	0.154	0.012	120	820	100	6	31	1.000	4	2	15	16	7410	10208	0.579	0.205	0	0	0
2	8	4	"2038_hsa_miR_137; 1423873-6-A07"	"02: A-14  2038_hsa_miR_137"	17700	38760	120	50	54	26	48	45	45	49	16	32	20	8	0	80	83	30	36	74	74	79	34	43	17	3	0	0.833	1.000	0.552	0.490	3.546	0.098	0.011	120	820	100	11	18	-0.263	5	6	9	9	6494	10003	0.313	0.118	0	0	0
2	9	4	"2034_hsa_miR_134; 1423873-6-A08"	"02: A-16  2034_hsa_miR_134"	17970	38760	120	47	63	41	65	46	46	53	44	83	13	6	0	80	87	38	43	73	73	81	43	53	16	2	0	0.143	1.214	0.821	0.887	5.214	0.003	0.000	120	820	100	8	31	-2.807	1	7	17	14	7508	10480	0.227	0.140	0	0	0
2	10	4	"2030_hsa_miR_130b; 1423873-6-A09"	"02: A-18  2030_hsa_miR_130b"	18230	38760	120	773	859	491	57	47	47	255	1382	541	11	0	0	1053	1323	1129	85	75	75	262	1035	395	45	10	0	0.742	0.651	0.775	0.701	2.142	0.514	0.687	120	820	100	1704	2060	-0.430	726	978	812	1248	103116	158775	0.437	1.025	0	0	0
2	11	4	"2026_hsa_miR_128a; 1423873-6-A10"	"02: A-20  2026_hsa_miR_128a"	18500	38760	120	274	338	240	71	49	49	80	175	218	60	28	0	193	272	229	84	74	74	94	121	128	48	31	0	1.891	1.460	1.538	1.564	4.444	1.464	0.428	120	820	100	344	487	0.919	225	119	289	198	40577	32615	1.474	1.471	0	0	0
2	12	4	"2022_hsa_miR_125b; 1423873-6-A11"	"02: A-22  2022_hsa_miR_125b"	18760	38760	120	66	84	60	71	46	46	53	40	75	29	15	0	88	107	80	74	74	74	78	35	44	26	16	0	1.429	1.152	1.284	1.147	4.869	0.804	0.018	120	820	100	34	71	0.515	20	14	38	33	10109	12855	0.775	0.829	0	0	0
2	13	4	"2018_hsa_miR_10b; 1423873-6-A12"	"02: A-24  2018_hsa_miR_10b"	19030	38760	120	48	53	23	43	47	47	54	38	70	4	1	0	73	81	39	48	74	74	83	88	106	1	0	0	-1.000	0.857	0.371	0.379	4.225	0.040	0.001	120	820	100	0	13	Error	1	-1	6	7	6307	9724	-0.026	-0.023	0	0	0
2	14	4	"2063_hsa_miR_16; 1423873-6-C01"	"02: E-02  2063_hsa_miR_16"	19290	38760	120	3227	3254	1190	36	49	49	374	1967	525	84	23	0	2560	2778	1767	63	79	79	257	1147	446	91	55	0	1.281	1.187	1.239	1.286	1.545	1.235	0.626	120	820	100	5659	5904	0.357	3178	2481	3205	2699	390507	333339	1.464	2.198	0	0	0
2	15	4	"2059_hsa_miR_154*; 1423873-6-C02"	"02: E-04  2059_hsa_miR_154*"	19560	38760	120	55	64	35	54	47	47	51	18	35	30	15	0	84	88	35	39	77	77	81	36	44	18	4	0	1.143	1.545	0.971	0.812	4.939	0.241	0.017	120	820	100	15	28	0.193	8	7	17	11	7732	10567	0.722	0.194	0	0	0
2	16	4	"2055_hsa_miR_151; 1423873-6-C03"	"02: E-06  2055_hsa_miR_151"	19820	38760	120	64	84	60	71	47	47	52	28	53	35	20	0	74	88	52	59	75	75	80	44	55	11	8	0	-17.000	2.846	0.520	0.658	4.111	0.200	0.014	120	820	100	16	50	Error	17	-1	37	13	10101	10599	1.143	0.182	0	0	0
2	1	5	"2051_hsa_miR_148a; 1423873-6-C04"	"02: E-08  2051_hsa_miR_148a"	15850	39030	120	264	303	201	66	48	48	58	54	93	83	70	0	179	255	223	87	69	69	78	67	85	57	45	0	1.964	1.371	1.491	1.629	5.148	1.356	0.179	120	820	100	326	441	0.974	216	110	255	186	36370	30588	4.537	2.642	0	0	0
2	2	5	"2047_hsa_miR_145; 1423873-6-C05"	"02: E-10  2047_hsa_miR_145"	16110	39030	120	52	72	61	84	48	48	60	113	188	7	1	0	75	89	60	67	68	68	77	52	67	12	6	0	0.571	1.143	0.647	0.787	4.939	0.014	0.000	120	820	100	11	45	-0.807	4	7	24	21	8637	10687	0.106	0.231	0	0	0
2	3	5	"2043_hsa_miR_142_3p; 1423873-6-C06"	"02: E-12  2043_hsa_miR_142_3p"	16380	39030	120	56	91	96	105	48	48	54	33	61	27	19	0	88	144	190	131	73	73	103	170	165	9	6	0	0.533	0.606	0.660	0.675	5.582	0.113	0.142	120	820	100	23	114	-0.907	8	15	43	71	10936	17238	1.121	0.241	0	0	0
2	4	5	"2039_hsa_miR_138; 1423873-6-C07"	"02: E-14  2039_hsa_miR_138"	16640	39030	120	60	142	239	168	48	48	60	74	123	20	14	0	81	89	44	49	72	72	93	121	130	0	0	0	1.333	5.529	1.280	1.249	6.071	1.715	0.035	120	820	100	21	111	0.415	12	9	94	17	17033	10677	1.108	-0.033	0	0	0
2	5	5	"2035_hsa_miR_135a; 1423873-6-C08"	"02: E-16  2035_hsa_miR_135a"	16910	39030	120	75	110	100	90	48	48	71	119	167	17	5	0	83	85	25	29	71	71	82	54	65	5	0	0	2.250	4.429	2.368	1.906	6.291	3.792	0.030	120	820	100	39	76	1.170	27	12	62	14	13170	10200	0.328	0.056	0	0	0
2	6	5	"2031_hsa_miR_132; 1423873-6-C09"	"02: E-18  2031_hsa_miR_132"	17170	39030	120	56	73	71	97	47	47	54	33	61	22	10	0	69	71	27	38	75	75	117	343	293	0	0	0	-1.500	-6.500	0.833	0.895	4.949	0.015	0.034	120	820	100	3	22	Error	9	-6	26	-4	8819	8557	0.576	-0.134	0	0	0
2	7	5	"2027_hsa_miR_128b; 1423873-6-C10"	"02: E-20  2027_hsa_miR_128b"	17440	39030	120	284	381	296	77	47	47	67	135	201	70	45	0	211	285	267	93	73	73	88	93	105	57	37	0	1.717	1.575	1.414	1.567	3.736	1.549	0.385	120	820	100	375	546	0.780	237	138	334	212	45732	34229	2.326	2.118	0	0	0
2	8	5	"2023_hsa_miR_126; 1423873-6-C11"	"02: E-22  2023_hsa_miR_126"	17700	39030	120	57	78	61	78	47	47	51	21	41	38	19	0	76	84	59	70	73	73	79	49	62	5	3	0	3.333	2.818	1.050	1.184	6.080	1.640	0.010	120	820	100	13	42	1.737	10	3	31	11	9323	10126	1.286	0.102	0	0	0
2	9	5	"2019_hsa_miR_122a; 1423873-6-C12"	"02: E-24  2019_hsa_miR_122a"	17970	39030	120	55	64	38	59	47	47	52	26	50	18	10	0	92	122	99	81	73	73	83	54	65	21	15	0	0.421	0.347	0.318	0.420	5.388	0.032	0.003	120	820	100	27	66	-1.248	8	19	17	49	7635	14602	0.462	0.722	0	0	0
2	10	5	"2064_hsa_miR_17_3p; 1423873-6-E01"	"02: I-02  2064_hsa_miR_17_3p"	18230	39030	120	166	180	119	66	47	47	58	66	113	61	40	0	130	199	188	94	74	74	82	54	65	50	38	0	2.125	1.064	0.960	1.304	6.388	0.612	0.141	120	820	100	175	258	1.087	119	56	133	125	21543	23878	1.848	2.167	0	0	0
2	11	5	"2060_hsa_miR_155; 1423873-6-E02"	"02: I-04  2060_hsa_miR_155"	18500	39030	120	64	86	77	89	47	47	53	30	56	30	15	0	104	167	164	98	75	75	85	69	81	35	21	0	0.586	0.424	0.491	0.464	4.918	0.106	0.059	120	820	100	46	131	-0.771	17	29	39	92	10276	20021	1.100	1.188	0	0	0
2	12	5	"2056_hsa_miR_152; 1423873-6-E03"	"02: I-06  2056_hsa_miR_152"	18760	39030	120	68	101	79	78	46	46	52	30	57	43	30	0	89	137	124	90	73	73	80	45	56	32	24	0	1.375	0.859	0.642	0.778	7.764	0.221	0.048	120	820	100	38	119	0.459	22	16	55	64	12061	16425	1.633	1.267	0	0	0
2	13	5	"2052_hsa_miR_148b; 1423873-6-E04"	"02: I-08  2052_hsa_miR_148b"	19030	39030	120	130	163	128	78	46	46	52	25	48	74	61	0	126	206	224	108	75	75	81	44	54	50	37	0	1.647	0.893	0.681	0.878	6.039	0.316	0.041	120	820	100	135	248	0.720	84	51	117	131	19538	24681	4.440	2.841	0	0	0
2	14	5	"2048_hsa_miR_146a; 1423873-6-E05"	"02: I-10  2048_hsa_miR_146a"	19290	39030	120	53	70	55	78	47	47	53	40	75	20	10	0	85	105	73	69	73	73	78	33	42	28	13	0	0.500	0.719	0.609	0.661	5.383	0.111	0.004	120	820	100	18	55	-1.000	6	12	23	32	8397	12546	0.425	0.818	0	0	0
2	15	5	"2044_hsa_miR_142_5p; 1423873-6-E06"	"02: I-12  2044_hsa_miR_142_5p"	19560	39030	120	698	733	390	53	48	48	54	42	77	99	97	0	457	577	419	72	76	76	83	64	77	90	85	0	1.706	1.367	1.704	1.527	2.592	1.362	0.344	120	820	100	1031	1186	0.771	650	381	685	501	88014	69187	16.167	7.719	0	0	0
2	16	5	"2040_hsa_miR_139; 1423873-6-E07"	"02: I-14  2040_hsa_miR_139"	19820	39030	120	47	51	20	39	46	46	50	15	30	19	6	0	78	82	28	34	77	77	83	71	85	3	0	0	1.000	1.000	0.668	0.711	4.785	0.016	0.008	120	820	100	2	10	0.000	1	1	5	5	6096	9784	0.067	-0.014	0	0	0
2	1	6	"2036_hsa_miR_135b; 1423873-6-E08"	"02: I-16  2036_hsa_miR_135b"	15850	39290	120	50	59	36	61	48	48	54	34	62	12	5	0	86	89	37	41	68	68	78	68	87	5	1	0	0.111	0.524	0.648	0.806	4.944	0.010	0.000	120	820	100	20	32	-3.170	2	18	11	21	7062	10706	0.147	0.162	0	0	0
2	2	6	"2032_hsa_miR_133a; 1423873-6-E09"	"02: I-18  2032_hsa_miR_133a"	16110	39290	120	51	67	51	76	48	48	52	22	42	21	14	0	75	88	58	65	69	69	76	46	60	15	6	0	0.500	1.000	0.667	0.623	4.669	0.236	0.006	120	820	100	9	38	-1.000	3	6	19	19	8086	10508	0.682	0.261	0	0	0
2	3	6	"2028_hsa_miR_129; 1423873-6-E10"	"02: I-20  2028_hsa_miR_129"	16380	39290	120	63	110	150	136	49	49	54	26	48	40	27	0	89	165	235	142	71	71	111	272	245	10	5	0	0.778	0.649	0.645	0.835	7.196	0.053	0.042	120	820	100	32	155	-0.363	14	18	61	94	13160	19833	2.154	0.199	0	0	0
2	4	6	"2024_hsa_miR_126*; 1423873-6-E11"	"02: I-22  2024_hsa_miR_126*"	16640	39290	120	62	111	197	177	49	49	57	61	107	24	12	0	79	117	186	158	75	75	103	190	184	5	4	0	3.250	1.476	0.923	1.027	5.919	0.036	0.000	120	820	100	17	104	1.700	13	4	62	42	13348	14002	0.885	0.074	0	0	0
2	5	6	"2020_hsa_miR_124a; 1423873-6-E12"	"02: I-24  2020_hsa_miR_124a"	16910	39290	120	60	101	143	141	49	49	67	104	155	13	7	0	71	72	24	33	72	72	82	72	87	0	0	0	-11.000	100000.000	1.552	1.664	5.774	54.121	0.004	120	820	100	10	52	Error	11	-1	52	0	12127	8631	0.327	-0.139	0	0	0
2	6	6	"2065_hsa_miR_17_5p; 1423873-6-G01"	"02: M-02  2065_hsa_miR_17_5p"	17170	39290	120	3793	5205	4110	78	50	50	485	2202	454	75	46	0	1469	2815	4420	157	79	79	421	2036	483	39	19	0	2.693	1.884	3.138	5.129	5.541	0.976	0.510	120	820	100	5133	7891	1.429	3743	1390	5155	2736	624543	337831	2.144	1.176	0	0	0
2	7	6	"2061_hsa_miR_15a; 1423873-6-G02"	"02: M-04  2061_hsa_miR_15a"	17440	39290	120	1157	1204	447	37	48	48	129	394	305	97	78	0	1168	1328	723	54	74	74	180	546	303	90	50	0	1.014	0.922	1.028	1.066	2.371	0.629	0.630	120	820	100	2203	2410	0.020	1109	1094	1156	1254	144483	159373	2.728	2.103	0	0	0
2	8	6	"2057_hsa_miR_153; 1423873-6-G03"	"02: M-06  2057_hsa_miR_153"	17700	39290	120	51	64	53	82	47	47	52	21	40	21	8	0	71	86	66	76	72	72	79	52	65	9	5	0	-4.000	1.214	0.692	0.644	4.961	0.148	0.021	120	820	100	3	31	Error	4	-1	17	14	7660	10337	0.571	0.135	0	0	0
2	9	6	"2053_hsa_miR_149; 1423873-6-G04"	"02: M-08  2053_hsa_miR_149"	17970	39290	120	49	60	37	61	47	47	51	23	45	20	11	0	83	84	29	34	72	72	79	49	62	11	0	0	0.182	1.083	0.813	0.789	3.750	0.111	0.009	120	820	100	13	25	-2.459	2	11	13	12	7247	10059	0.391	0.102	0	0	0
2	10	6	"2049_hsa_miR_146b; 1423873-6-G05"	"02: M-10  2049_hsa_miR_146b"	18230	39290	120	61	82	60	73	47	47	59	59	100	19	10	0	81	105	90	85	73	73	84	77	91	11	7	0	1.750	1.094	0.922	0.729	5.884	0.227	0.021	120	820	100	22	67	0.807	14	8	35	32	9842	12541	0.390	0.273	0	0	0
2	11	6	"2045_hsa_miR_143; 1423873-6-G06"	"02: M-12  2045_hsa_miR_143"	18500	39290	120	50	57	29	50	47	47	51	19	37	18	10	0	74	79	38	48	74	74	81	56	69	4	2	0	100000.000	2.000	0.571	0.709	3.025	0.057	0.003	120	820	100	3	15	16.610	3	0	10	5	6879	9502	0.316	-0.036	0	0	0
2	12	6	"2041_hsa_miR_140; 1423873-6-G07"	"02: M-14  2041_hsa_miR_140"	18760	39290	120	53	57	26	45	46	46	52	30	57	13	4	0	87	99	66	66	73	73	80	39	48	21	8	0	0.500	0.423	0.570	0.527	4.653	0.013	0.003	120	820	100	21	37	-1.000	7	14	11	26	6845	11920	0.167	0.487	0	0	0
2	13	6	"2037_hsa_miR_136; 1423873-6-G08"	"02: M-16  2037_hsa_miR_136"	19030	39290	120	46	50	15	30	46	46	50	20	40	15	2	0	84	90	35	38	75	75	80	33	41	20	5	0	0.000	0.267	0.510	0.665	4.289	-0.010	0.001	120	820	100	9	19	Error	0	9	4	15	6029	10758	0.000	0.303	0	0	0
2	14	6	"2033_hsa_miR_133b; 1423873-6-G09"	"02: M-18  2033_hsa_miR_133b"	19290	39290	120	48	51	15	29	46	46	50	18	36	15	3	0	80	83	37	44	78	78	80	29	36	19	2	0	1.000	1.000	0.625	0.609	4.597	-0.024	0.001	120	820	100	4	10	0.000	2	2	5	5	6068	9940	0.056	0.103	0	0	0
2	15	6	"2029_hsa_miR_130a; 1423873-6-G10"	"02: M-20  2029_hsa_miR_130a"	19560	39290	120	178	208	147	70	48	48	54	39	72	75	62	0	263	359	363	101	75	75	84	71	84	75	59	0	0.691	0.563	0.550	0.570	5.132	0.215	0.116	120	820	100	318	444	-0.532	130	188	160	284	24999	43135	3.949	3.873	0	0	0
2	16	6	"2025_hsa_miR_127; 1423873-6-G11"	"02: M-22  2025_hsa_miR_127"	19820	39290	120	48	55	30	54	47	47	50	18	36	14	6	0	85	90	51	56	74	74	80	34	42	19	5	0	0.091	0.500	0.383	0.441	3.686	0.077	0.017	120	820	100	12	24	-3.459	1	11	8	16	6575	10770	0.278	0.294	0	0	0
2	1	7	"2021_hsa_miR_125a; 1423873-6-G12"	"02: M-24  2021_hsa_miR_125a"	15850	39560	120	84	132	98	74	49	49	54	26	48	60	43	0	99	142	158	111	71	71	84	122	145	14	5	0	1.250	1.169	1.285	1.289	5.663	0.037	0.002	120	820	100	63	154	0.322	35	28	83	71	15809	17048	3.000	0.475	0	0	0
2	2	7	"2110_hsa_miR_20b; 1423881-3-A01"	"03: A-02  2110_hsa_miR_20b"	16110	39560	120	4070	4326	1907	44	49	49	401	1731	431	99	63	0	2586	3198	3888	121	73	73	303	1188	392	91	53	0	1.600	1.369	1.605	1.611	1.655	1.008	0.546	120	820	100	6534	7402	0.678	4021	2513	4277	3125	519142	383746	2.267	2.437	0	0	0
2	3	7	"2106_hsa_miR_205; 1423881-3-A02"	"03: A-04  2106_hsa_miR_205"	16380	39560	120	51	52	15	28	47	47	58	72	124	0	0	0	74	82	39	47	73	73	91	144	158	2	0	0	4.000	0.556	0.563	0.620	4.111	0.044	0.032	120	820	100	5	14	2.000	4	1	5	9	6227	9885	-0.083	-0.062	0	0	0
2	4	7	"2102_hsa_miR_202; 1423881-3-A03"	"03: A-06  2102_hsa_miR_202"	16640	39560	120	119	195	309	158	49	49	62	58	93	54	30	0	86	168	288	171	74	74	105	260	247	10	2	0	5.833	1.553	1.195	1.403	5.620	0.254	0.078	120	820	100	82	240	2.544	70	12	146	94	23384	20194	2.293	0.242	0	0	0
2	5	7	"2098_hsa_miR_200a; 1423881-3-A04"	"03: A-08  2098_hsa_miR_200a"	16910	39560	120	55	73	57	78	49	49	65	78	120	11	5	0	73	73	24	32	73	73	83	78	93	0	0	0	100000.000	100000.000	0.800	0.951	4.458	3.635	0.153	120	820	100	6	24	16.610	6	0	24	0	8703	8736	0.103	-0.128	0	0	0
2	6	7	"2094_hsa_miR_199a*; 1423881-3-A05"	"03: A-10  2094_hsa_miR_199a*"	17170	39560	120	50	61	41	67	48	48	109	806	739	0	0	0	71	76	26	34	74	74	148	748	505	0	0	0	-0.667	6.500	0.716	0.791	4.903	0.003	0.001	120	820	100	-1	15	Error	2	-3	13	2	7273	9095	-0.060	-0.096	0	0	0
2	7	7	"2090_hsa_miR_196b; 1423881-3-A06"	"03: A-12  2090_hsa_miR_196b"	17440	39560	120	50	57	31	54	48	48	60	123	205	1	0	0	77	82	39	47	71	71	88	172	195	1	0	0	0.333	0.818	0.500	0.527	3.962	0.061	0.005	120	820	100	8	20	-1.585	2	6	9	11	6881	9829	-0.024	-0.035	0	0	0
2	8	7	"2086_hsa_miR_193b; 1423881-3-A07"	"03: A-14  2086_hsa_miR_193b"	17700	39560	120	49	58	30	51	47	47	51	19	37	18	8	0	73	86	49	56	74	74	78	37	47	16	8	0	-2.000	0.917	0.545	0.492	4.713	0.319	0.080	120	820	100	1	23	Error	2	-1	11	12	6900	10272	0.368	0.216	0	0	0
2	9	7	"2082_hsa_miR_191; 1423881-3-A08"	"03: A-16  2082_hsa_miR_191"	17970	39560	120	1096	1193	584	48	47	47	206	920	446	64	12	0	854	975	583	59	75	75	211	810	383	46	8	0	1.347	1.273	1.394	1.371	1.875	1.134	0.696	120	820	100	1828	2046	0.429	1049	779	1146	900	143173	116940	1.073	0.943	0	0	0
2	10	7	"2078_hsa_miR_189; 1423881-3-A09"	"03: A-18  2078_hsa_miR_189"	18230	39560	120	51	60	44	73	47	47	61	137	224	2	0	0	74	78	26	33	70	70	78	37	47	12	1	0	1.000	1.625	1.077	1.100	4.561	0.219	0.023	120	820	100	8	21	0.000	4	4	13	8	7141	9322	-0.007	0.000	0	0	0
2	11	7	"2074_hsa_miR_185; 1423881-3-A10"	"03: A-20  2074_hsa_miR_185"	18500	39560	120	382	425	239	56	48	48	92	261	283	62	25	0	537	692	563	81	75	75	133	348	261	64	30	0	0.723	0.611	0.695	0.713	3.253	0.553	0.477	120	820	100	796	994	-0.468	334	462	377	617	50940	83022	1.276	1.606	0	0	0
2	12	7	"2070_hsa_miR_182; 1423881-3-A11"	"03: A-22  2070_hsa_miR_182"	18760	39560	120	404	482	327	67	48	48	87	240	275	65	34	0	132	211	175	82	74	74	94	140	148	33	20	0	6.138	3.168	5.012	4.400	4.856	2.315	0.424	120	820	100	414	571	2.618	356	58	434	137	57811	25349	1.646	0.836	0	0	0
2	13	7	"2066_hsa_miR_181a; 1423881-3-A12"	"03: A-24  2066_hsa_miR_181a"	19030	39560	120	2468	2678	1080	40	48	48	165	840	509	98	83	0	4098	4088	1574	38	74	74	308	1718	557	95	61	0	0.601	0.655	0.663	0.651	1.489	0.587	0.759	120	820	100	6444	6644	-0.734	2420	4024	2630	4014	321325	490593	2.992	2.200	0	0	0
2	14	7	"2111_hsa_miR_21; 1423881-3-C01"	"03: E-02  2111_hsa_miR_21"	19290	39560	120	413	483	317	65	48	48	82	155	189	80	57	0	707	764	522	68	78	78	107	186	173	82	70	0	0.580	0.634	0.672	0.699	3.143	0.464	0.416	120	820	100	994	1121	-0.785	365	629	435	686	57993	91640	2.587	3.532	0	0	0
2	15	7	"2107_hsa_miR_206; 1423881-3-C02"	"03: E-04  2107_hsa_miR_206"	19560	39560	120	63	78	54	69	48	48	56	56	100	17	9	0	117	185	191	103	77	77	84	44	52	48	35	0	0.375	0.278	0.327	0.408	5.112	0.054	0.022	120	820	100	55	138	-1.415	15	40	30	108	9327	22181	0.393	2.295	0	0	0
2	16	7	"2103_hsa_miR_202*; 1423881-3-C03"	"03: E-06  2103_hsa_miR_202*"	19820	39560	120	46	50	14	28	48	48	51	17	33	16	0	0	76	81	27	33	76	76	82	34	41	13	1	0	100000.000	0.400	0.611	0.627	3.165	0.070	0.016	120	820	100	-2	7	16.610	-2	0	2	5	5964	9755	-0.059	-0.029	0	0	0
2	1	8	"2099_hsa_miR_200a*; 1423881-3-C04"	"03: E-08  2099_hsa_miR_200a*"	15850	39820	120	54	70	49	70	48	48	52	23	44	28	15	0	77	89	71	79	72	72	77	34	44	15	7	0	1.200	1.294	1.056	1.020	5.741	0.016	0.001	120	820	100	11	39	0.263	6	5	22	17	8378	10697	0.783	0.353	0	0	0
2	2	8	"2095_hsa_miR_199b; 1423881-3-C05"	"03: E-10  2095_hsa_miR_199b"	16110	39820	120	48	54	25	46	48	48	183	1118	610	0	0	0	76	81	50	61	75	75	165	782	473	0	0	0	0.000	1.000	0.750	0.690	4.470	-0.002	0.000	120	820	100	1	12	Error	0	1	6	6	6438	9689	-0.115	-0.107	0	0	0
2	3	8	"2091_hsa_miR_197; 1423881-3-C06"	"03: E-12  2091_hsa_miR_197"	16380	39820	120	64	89	84	94	47	47	51	22	43	43	25	0	94	141	113	80	73	73	86	79	91	30	18	0	0.810	0.618	0.581	0.592	4.834	0.121	0.031	120	820	100	38	110	-0.305	17	21	42	68	10682	16925	1.727	0.696	0	0	0
2	4	8	"2087_hsa_miR_194; 1423881-3-C07"	"03: E-14  2087_hsa_miR_194"	16640	39820	120	53	106	208	196	49	49	59	54	91	19	9	0	62	76	53	69	72	72	84	87	103	3	2	0	-0.400	14.250	0.818	0.944	4.444	1.345	0.035	120	820	100	-6	61	Error	4	-10	57	4	12695	9092	0.870	-0.092	0	0	0
2	5	8	"2083_hsa_miR_191*; 1423881-3-C08"	"03: E-16  2083_hsa_miR_191*"	16910	39820	120	53	77	76	98	49	49	58	62	106	11	8	0	71	75	34	45	72	72	84	85	101	1	0	0	-4.000	9.333	1.077	1.238	6.907	1.483	0.017	120	820	100	3	31	Error	4	-1	28	3	9250	8964	0.306	-0.106	0	0	0
2	6	8	"2079_hsa_miR_18a; 1423881-3-C09"	"03: E-18  2079_hsa_miR_18a"	17170	39820	120	1530	2168	2211	101	49	49	194	771	397	74	47	0	834	1551	2491	160	75	75	289	1280	442	36	17	0	1.951	1.436	1.771	2.251	3.702	0.451	0.219	120	820	100	2240	3595	0.964	1481	759	2119	1476	260191	186147	2.560	0.986	0	0	0
2	7	8	"2075_hsa_miR_186; 1423881-3-C10"	"03: E-20  2075_hsa_miR_186"	17440	39820	120	108	155	125	80	47	47	52	23	44	75	58	0	96	158	151	95	72	72	81	44	54	40	30	0	2.542	1.256	1.583	1.146	8.079	0.612	0.056	120	820	100	85	194	1.346	61	24	108	86	18655	18958	4.478	1.750	0	0	0
2	8	8	"2071_hsa_miR_182*; 1423881-3-C11"	"03: E-22  2071_hsa_miR_182*"	17700	39820	120	48	55	32	58	47	47	51	20	39	15	5	0	67	72	29	40	74	74	78	32	41	9	2	0	-0.143	-4.000	0.524	0.556	4.088	0.099	0.007	120	820	100	-6	6	Error	1	-7	8	-2	6611	8653	0.200	-0.187	0	0	0
2	9	8	"2067_hsa_miR_181b; 1423881-3-C12"	"03: E-24  2067_hsa_miR_181b"	17970	39820	120	1298	1315	610	46	51	51	334	1105	330	59	6	0	1136	1266	800	63	76	76	356	1147	322	47	5	0	1.176	1.062	1.130	1.180	2.087	0.923	0.684	120	820	100	2307	2454	0.234	1247	1060	1264	1190	157825	151916	0.888	0.793	0	0	0
2	10	8	"2112_hsa_miR_210; 1423881-3-E01"	"03: I-02  2112_hsa_miR_210"	18230	39820	120	394	431	217	50	47	47	86	251	291	68	25	0	258	301	209	69	71	71	98	210	214	46	17	0	1.856	1.670	1.856	2.288	4.590	1.547	0.271	120	820	100	534	614	0.892	347	187	384	230	51730	36099	1.375	0.967	0	0	0
2	11	8	"2108_hsa_miR_208; 1423881-3-E02"	"03: I-04  2108_hsa_miR_208"	18500	39820	120	53	75	66	88	47	47	66	171	259	3	0	0	75	95	69	72	74	74	100	235	235	2	0	0	6.000	1.333	0.888	0.791	7.867	0.182	0.005	120	820	100	7	49	2.585	6	1	28	21	8976	11380	0.053	-0.021	0	0	0
2	12	8	"2104_hsa_miR_203; 1423881-3-E03"	"03: I-06  2104_hsa_miR_203"	18760	39820	120	51	64	44	68	48	48	65	158	243	1	0	0	73	89	67	75	76	76	89	116	130	5	2	0	-1.000	1.231	0.438	0.470	3.875	0.055	0.006	120	820	100	0	29	Error	3	-3	16	13	7700	10634	-0.006	0.000	0	0	0
2	13	8	"2100_hsa_miR_200b; 1423881-3-E04"	"03: I-08  2100_hsa_miR_200b"	19030	39820	120	53	69	46	66	48	48	89	468	525	0	0	0	74	79	36	45	74	74	166	1179	710	0	0	0	100000.000	4.200	0.583	0.740	5.546	2.893	0.003	120	820	100	5	26	16.610	5	0	21	5	8317	9491	-0.043	-0.074	0	0	0
2	14	8	"2096_hsa_miR_19a; 1423881-3-E05"	"03: I-10  2096_hsa_miR_19a"	19290	39820	120	978	1008	411	40	49	49	109	290	266	96	82	0	753	806	461	57	75	75	111	205	184	91	76	0	1.370	1.312	1.303	1.446	2.007	1.204	0.493	120	820	100	1607	1690	0.454	929	678	959	731	120946	96732	3.100	3.390	0	0	0
2	15	8	"2092_hsa_miR_198; 1423881-3-E06"	"03: I-12  2092_hsa_miR_198"	19560	39820	120	639	682	359	52	48	48	69	114	165	94	85	0	939	1100	1149	104	76	76	98	171	174	95	85	0	0.685	0.619	0.728	0.666	2.918	0.340	0.328	120	820	100	1454	1658	-0.546	591	863	634	1024	81800	131975	5.377	5.860	0	0	0
2	16	8	"2088_hsa_miR_195; 1423881-3-E07"	"03: I-14  2088_hsa_miR_195"	19820	39820	120	60	76	52	68	48	48	55	39	70	19	11	0	74	91	72	79	78	78	81	32	39	15	9	0	-3.000	2.154	0.492	0.715	6.567	0.578	0.037	120	820	100	8	41	Error	12	-4	28	13	9127	10897	0.538	0.313	0	0	0
2	1	9	"2084_hsa_miR_192; 1423881-3-E08"	"03: I-16  2084_hsa_miR_192"	15850	40090	120	67	98	81	82	47	47	54	35	64	37	26	0	93	137	121	88	71	71	81	90	111	23	13	0	0.909	0.773	0.468	0.706	6.727	0.099	0.027	120	820	100	42	117	-0.138	20	22	51	66	11800	16475	1.257	0.622	0	0	0
2	2	9	"2080_hsa_miR_18b; 1423881-3-E09"	"03: I-18  2080_hsa_miR_18b"	16110	40090	120	1667	1830	985	53	48	48	130	425	326	100	95	0	1914	2262	2199	97	74	74	159	476	299	98	85	0	0.880	0.814	0.879	0.924	1.968	0.516	0.445	120	820	100	3459	3970	-0.185	1619	1840	1782	2188	219617	271428	4.000	4.418	0	0	0
2	3	9	"2076_hsa_miR_187; 1423881-3-E10"	"03: I-20  2076_hsa_miR_187"	16380	40090	120	49	55	28	50	47	47	52	24	46	9	5	0	85	86	27	31	72	72	83	75	90	1	0	0	0.154	0.571	0.561	0.551	3.699	0.122	0.087	120	820	100	15	22	-2.700	2	13	8	14	6601	10352	0.125	0.040	0	0	0
2	4	9	"2072_hsa_miR_183; 1423881-3-E11"	"03: I-22  2072_hsa_miR_183"	16640	40090	120	64	115	164	142	50	50	69	99	143	20	5	0	72	90	100	111	72	72	82	52	63	7	5	0	100000.000	3.611	1.221	1.695	4.452	2.995	0.021	120	820	100	14	83	16.610	14	0	65	18	13858	10784	0.465	0.154	0	0	0
2	5	9	"2068_hsa_miR_181c; 1423881-3-E12"	"03: I-24  2068_hsa_miR_181c"	16910	40090	120	55	73	67	91	49	49	57	38	66	11	8	0	72	76	27	35	73	73	78	41	52	8	0	0	-6.000	8.000	0.655	0.825	3.761	0.262	0.063	120	820	100	5	27	Error	6	-1	24	3	8775	9088	0.421	-0.049	0	0	0
2	6	9	"2113_hsa_miR_211; 1423881-3-G01"	"03: M-02  2113_hsa_miR_211"	17170	40090	120	50	56	29	51	48	48	74	289	390	0	0	0	92	145	143	98	75	75	128	673	525	0	0	0	0.118	0.114	0.317	0.305	6.597	0.080	0.063	120	820	100	19	78	-3.087	2	17	8	70	6738	17371	-0.062	0.025	0	0	0
2	7	9	"2109_hsa_miR_20a; 1423881-3-G02"	"03: M-04  2109_hsa_miR_20a"	17440	40090	120	10485	11038	3376	30	49	49	652	3517	539	100	89	0	7893	8518	4075	47	76	76	567	2838	500	100	79	0	1.335	1.302	1.396	1.354	1.363	1.346	0.787	120	820	100	18253	19431	0.417	10436	7817	10989	8442	1324569	1022109	2.953	2.802	0	0	0
2	8	9	"2105_hsa_miR_204; 1423881-3-G03"	"03: M-06  2105_hsa_miR_204"	17700	40090	120	49	67	58	86	47	47	59	100	169	6	2	0	77	85	40	47	72	72	78	40	51	13	4	0	0.400	1.538	0.706	0.901	6.934	-0.012	0.000	120	820	100	7	33	-1.322	2	5	20	13	7988	10251	0.080	0.175	0	0	0
2	9	9	"2101_hsa_miR_200c; 1423881-3-G04"	"03: M-08  2101_hsa_miR_200c"	17970	40090	120	54	66	35	53	49	49	96	478	497	0	0	0	68	87	92	105	72	72	127	533	419	0	0	0	-1.250	1.133	0.737	0.583	5.060	0.231	0.012	120	820	100	1	32	Error	5	-4	17	15	7911	10478	-0.063	-0.075	0	0	0
2	10	9	"2097_hsa_miR_19b; 1423881-3-G05"	"03: M-10  2097_hsa_miR_19b"	18230	40090	120	1714	1883	878	46	48	48	143	572	400	98	74	0	1624	1883	1135	60	74	74	151	525	347	96	75	0	1.075	1.014	1.020	1.063	1.767	0.899	0.674	120	820	100	3216	3644	0.104	1666	1550	1835	1809	225991	225988	3.042	3.299	0	0	0
2	11	9	"2093_hsa_miR_199a; 1423881-3-G06"	"03: M-12  2093_hsa_miR_199a"	18500	40090	120	47	53	28	52	48	48	53	26	49	10	3	0	66	71	23	32	72	72	78	36	46	7	0	0	0.167	-5.000	0.462	0.545	3.655	0.040	0.001	120	820	100	-7	4	-2.585	-1	-6	5	-1	6313	8463	0.000	-0.194	0	0	0
2	12	9	"2089_hsa_miR_196a; 1423881-3-G07"	"03: M-14  2089_hsa_miR_196a"	18760	40090	120	53	70	58	82	48	48	52	23	44	24	10	0	70	71	23	32	73	73	79	44	55	5	0	0	-1.667	-11.000	0.690	0.853	5.216	3.533	0.005	120	820	100	2	20	Error	5	-3	22	-2	8347	8474	0.783	-0.182	0	0	0
2	13	9	"2085_hsa_miR_193a; 1423881-3-G08"	"03: M-16  2085_hsa_miR_193a"	19030	40090	120	46	50	17	34	47	47	50	19	38	17	3	0	69	74	35	47	72	72	76	28	36	15	3	0	0.333	1.500	0.533	0.689	3.714	-0.059	0.002	120	820	100	-4	5	-1.585	-1	-3	3	2	6012	8937	0.000	-0.071	0	0	0
2	14	9	"2081_hsa_miR_190; 1423881-3-G09"	"03: M-18  2081_hsa_miR_190"	19290	40090	120	47	51	18	35	47	47	53	58	109	0	0	0	72	79	31	39	74	74	80	37	46	13	2	0	0.000	0.800	0.821	0.775	3.279	-0.024	0.001	120	820	100	-2	9	Error	0	-2	4	5	6106	9424	-0.034	-0.027	0	0	0
2	15	9	"2077_hsa_miR_188; 1423881-3-G10"	"03: M-20  2077_hsa_miR_188"	19560	40090	120	70	106	85	80	47	47	51	22	43	50	38	0	95	135	105	77	74	74	80	36	45	38	29	0	1.095	0.967	0.787	0.815	5.160	0.357	0.065	120	820	100	44	120	0.131	23	21	59	61	12726	16237	2.500	1.528	0	0	0
2	16	9	"2073_hsa_miR_184; 1423881-3-G11"	"03: M-22  2073_hsa_miR_184"	19820	40090	120	62	76	50	65	47	47	53	36	67	25	13	0	79	117	106	90	75	75	81	40	49	25	19	0	3.750	0.690	0.563	0.575	6.353	0.139	0.026	120	820	100	19	71	1.907	15	4	29	42	9099	14040	0.639	0.900	0	0	0
2	1	10	"2069_hsa_miR_181d; 1423881-3-G12"	"03: M-24  2069_hsa_miR_181d"	15850	40350	120	72	105	90	85	49	49	58	42	72	32	21	0	79	125	128	102	71	71	84	78	92	19	14	0	2.875	1.037	0.877	0.743	4.127	0.310	0.115	120	820	100	31	110	1.524	23	8	56	54	12570	14959	1.119	0.526	0	0	0
2	2	10	"Blank_A2; 1423881-7-A01"	"04: A-02  Blank_A2"	16110	40350	120	48	52	14	26	48	48	87	306	351	0	0	0	70	77	41	53	71	71	116	376	324	0	0	0	0.000	0.667	0.500	0.598	4.513	0.034	0.000	120	820	100	-1	10	Error	0	-1	4	6	6195	9258	-0.114	-0.104	0	0	0
2	3	10	"2154_hsa_miR_30d; 1423881-7-A02"	"04: A-04  2154_hsa_miR_30d"	16380	40350	120	110	169	172	101	50	50	78	176	225	23	6	0	76	112	121	108	73	73	107	187	174	7	2	0	20.000	3.051	1.500	1.871	5.871	0.546	0.122	120	820	100	63	158	4.322	60	3	119	39	20237	13452	0.517	0.027	0	0	0
2	4	10	"2150_hsa_miR_30a_3p; 1423881-7-A03"	"04: A-06  2150_hsa_miR_30a_3p"	16640	40350	120	95	143	149	104	50	50	69	89	128	32	13	0	74	75	25	33	74	74	88	111	126	0	0	0	100000.000	93.000	3.292	3.041	7.160	0.295	0.007	120	820	100	45	94	16.610	45	0	93	1	17192	9025	0.831	-0.117	0	0	0
2	5	10	"2146_hsa_miR_302b*; 1423881-7-A04"	"04: A-08  2146_hsa_miR_302b*"	16910	40350	120	51	82	114	139	48	48	55	34	61	17	9	0	76	81	36	44	73	73	81	46	56	5	1	0	1.000	4.250	0.688	0.702	4.155	-64.598	0.000	120	820	100	6	42	0.000	3	3	34	8	9829	9779	0.794	0.000	0	0	0
2	6	10	"2142_hsa_miR_301; 1423881-7-A05"	"04: A-10  2142_hsa_miR_301"	17170	40350	120	93	176	216	122	49	49	69	85	123	36	24	0	100	220	513	233	77	77	128	251	196	12	5	0	1.913	0.888	0.750	0.905	7.932	0.195	0.137	120	820	100	67	270	0.936	44	23	127	143	21129	26430	1.259	0.367	0	0	0
2	7	10	"2138_hsa_miR_299_3p; 1423881-7-A06"	"04: A-12  2138_hsa_miR_299_3p"	17440	40350	120	46	58	41	70	47	47	258	2170	841	0	0	0	73	79	52	65	75	75	225	1621	720	0	0	0	0.500	2.750	0.571	0.785	5.109	0.198	0.012	120	820	100	-3	15	-1.000	-1	-2	11	4	6921	9513	-0.092	-0.090	0	0	0
2	8	10	"2134_hsa_miR_27a; 1423881-7-A07"	"04: A-14  2134_hsa_miR_27a"	17700	40350	120	84	112	75	66	48	48	59	49	83	40	26	0	81	112	86	76	73	73	83	62	74	20	13	0	4.500	1.641	0.813	0.968	5.598	0.581	0.109	120	820	100	44	103	2.170	36	8	64	39	13471	13499	1.082	0.468	0	0	0
2	9	10	"2130_hsa_miR_24; 1423881-7-A08"	"04: A-16  2130_hsa_miR_24"	17970	40350	120	231	271	180	66	48	48	73	127	173	63	33	0	216	307	257	83	74	74	99	131	132	53	34	0	1.289	0.957	1.112	1.114	5.688	0.567	0.217	120	820	100	325	456	0.366	183	142	223	233	32572	36783	1.559	1.588	0	0	0
2	10	10	"2126_hsa_miR_223; 1423881-7-A09"	"04: A-18  2126_hsa_miR_223"	18230	40350	120	570	683	448	65	48	48	160	536	335	48	13	0	118	179	149	83	75	75	125	418	334	5	0	0	12.140	6.106	6.720	8.087	3.985	6.002	0.364	120	820	100	565	739	3.602	522	43	635	104	81957	21516	0.976	0.129	0	0	0
2	11	10	"2122_hsa_miR_22; 1423881-7-A10"	"04: A-20  2122_hsa_miR_22"	18500	40350	120	74	99	79	79	48	48	62	66	106	25	10	0	89	137	139	101	77	77	90	74	82	23	13	0	2.167	0.850	0.580	0.712	6.292	0.291	0.063	120	820	100	38	111	1.115	26	12	51	60	11905	16394	0.561	0.635	0	0	0
2	12	10	"2118_hsa_miR_216; 1423881-7-A11"	"04: A-22  2118_hsa_miR_216"	18760	40350	120	47	52	22	42	47	47	53	32	60	6	3	0	75	78	33	42	75	75	82	52	63	5	0	0	0.000	1.667	0.542	0.503	3.407	-0.227	0.001	120	820	100	0	8	Error	0	0	5	3	6256	9334	-0.031	-0.077	0	0	0
2	13	10	"2114_hsa_miR_212; 1423881-7-A12"	"04: A-24  2114_hsa_miR_212"	19030	40350	120	54	79	66	83	46	46	51	25	49	30	19	0	75	103	94	91	73	73	80	40	50	18	11	0	4.000	1.100	0.444	0.559	5.654	0.392	0.030	120	820	100	10	63	2.000	8	2	33	30	9428	12390	1.120	0.575	0	0	0
2	14	10	"Blank_E2; 1423881-7-C01"	"04: E-02  Blank_E2"	19290	40350	120	48	52	25	48	46	46	50	23	46	15	3	0	75	85	50	58	74	74	78	30	38	15	6	0	2.000	0.545	0.589	0.611	4.092	-0.004	0.000	120	820	100	3	17	1.000	2	1	6	11	6298	10196	0.087	0.233	0	0	0
2	15	10	"2155_hsa_miR_30e_3p; 1423881-7-C02"	"04: E-04  2155_hsa_miR_30e_3p"	19560	40350	120	112	140	98	70	47	47	55	39	70	55	45	0	83	106	75	70	75	75	82	46	56	25	11	0	8.125	3.000	2.283	2.110	6.049	3.264	0.044	120	820	100	73	124	3.022	65	8	93	31	16773	12670	2.179	0.522	0	0	0
2	16	10	"2151_hsa_miR_30a_5p; 1423881-7-C03"	"04: E-06  2151_hsa_miR_30a_5p"	19820	40350	120	89	140	116	82	48	48	59	49	83	45	33	0	83	125	104	83	76	76	85	51	60	30	22	0	5.857	1.878	1.164	1.035	4.999	0.991	0.143	120	820	100	48	141	2.550	41	7	92	49	16761	14963	1.653	0.784	0	0	0
2	1	11	"2147_hsa_miR_302c; 1423881-7-C04"	"04: E-08  2147_hsa_miR_302c"	15850	40620	120	49	57	30	52	48	48	51	24	47	15	5	0	69	78	37	47	72	72	78	56	71	5	1	0	-0.333	1.500	0.685	0.555	4.327	0.056	0.008	120	820	100	-2	15	Error	1	-3	9	6	6824	9389	0.250	0.000	0	0	0
2	2	11	"2143_hsa_miR_302a; 1423881-7-C05"	"04: E-10  2143_hsa_miR_302a"	16110	40620	120	48	53	26	49	48	48	51	18	35	19	4	0	81	86	43	50	72	72	76	44	57	8	3	0	0.000	0.357	0.524	0.504	4.374	0.035	0.000	120	820	100	9	19	Error	0	9	5	14	6312	10337	0.111	0.227	0	0	0
2	3	11	"2139_hsa_miR_29a; 1423881-7-C06"	"04: E-12  2139_hsa_miR_29a"	16380	40620	120	171	290	442	152	49	49	64	74	115	61	45	0	97	191	361	189	74	74	109	224	205	11	4	0	5.304	2.060	1.892	2.175	6.413	0.491	0.161	120	820	100	145	358	2.407	122	23	241	117	34758	22914	3.054	0.366	0	0	0
2	4	11	"2135_hsa_miR_27b; 1423881-7-C07"	"04: E-14  2135_hsa_miR_27b"	16640	40620	120	69	105	95	90	51	51	89	183	205	9	0	0	80	95	68	71	74	74	90	92	102	7	4	0	3.000	2.571	1.352	1.286	5.015	2.204	0.011	120	820	100	24	75	1.585	18	6	54	21	12590	11431	0.087	0.054	0	0	0
2	5	11	"2131_hsa_miR_25; 1423881-7-C08"	"04: E-16  2131_hsa_miR_25"	16910	40620	120	1411	1644	925	56	49	49	162	625	385	92	56	0	1039	1195	712	59	73	73	108	211	195	95	87	0	1.410	1.422	1.417	1.492	2.026	1.877	0.514	120	820	100	2328	2717	0.496	1362	966	1595	1122	197282	143429	2.371	5.152	0	0	0
2	6	11	"2127_hsa_miR_224; 1423881-7-C09"	"04: E-18  2127_hsa_miR_224"	17170	40620	120	49	58	39	67	48	48	72	183	254	1	0	0	401	743	890	119	73	73	161	507	314	36	20	0	0.003	0.015	0.042	0.044	4.565	0.029	0.226	120	820	100	329	680	-8.358	1	328	10	670	6948	89143	-0.077	1.148	0	0	0
2	7	11	"2123_hsa_miR_220; 1423881-7-C10"	"04: E-20  2123_hsa_miR_220"	17440	40620	120	47	52	24	46	47	47	51	22	43	10	2	0	67	69	20	28	71	71	74	29	39	6	0	0	0.000	-2.500	0.750	0.861	3.962	2.353	0.008	120	820	100	-4	3	Error	0	-4	5	-2	6222	8282	0.045	-0.172	0	0	0
2	8	11	"2119_hsa_miR_217; 1423881-7-C11"	"04: E-22  2119_hsa_miR_217"	17700	40620	120	49	54	28	51	48	48	52	22	42	13	3	0	71	76	30	39	71	71	75	31	41	11	2	0	100000.000	1.200	0.579	0.525	3.761	0.212	0.008	120	820	100	1	11	16.610	1	0	6	5	6492	9136	0.091	0.032	0	0	0
2	9	11	"2115_hsa_miR_213; 1423881-7-C12"	"04: E-24  2115_hsa_miR_213"	17970	40620	120	51	69	52	75	48	48	54	36	66	17	10	0	77	90	60	66	74	74	84	72	85	5	4	0	1.000	1.313	0.512	0.783	5.110	0.481	0.019	120	820	100	6	37	0.000	3	3	21	16	8276	10780	0.417	0.083	0	0	0
2	10	11	"Blank_I2; 1423881-7-E01"	"04: I-02  Blank_I2"	18230	40620	120	46	54	30	55	47	47	58	95	163	1	0	0	69	74	31	41	71	71	79	56	70	3	1	0	0.500	2.333	1.000	0.846	4.202	0.235	0.010	120	820	100	-3	10	-1.000	-1	-2	7	3	6502	8897	-0.042	-0.089	0	0	0
2	11	11	"2156_hsa_miR_30e_5p; 1423881-7-E02"	"04: I-04  2156_hsa_miR_30e_5p"	18500	40620	120	53	68	51	75	47	47	52	35	67	15	10	0	73	81	33	40	75	75	79	41	51	7	2	0	-3.000	3.500	0.725	0.683	4.578	-3.361	0.006	120	820	100	4	27	Error	6	-2	21	6	8101	9666	0.457	0.049	0	0	0
2	12	11	"2152_hsa_miR_30b; 1423881-7-E03"	"04: I-06  2152_hsa_miR_30b"	18760	40620	120	374	463	318	68	47	47	68	139	204	77	56	0	262	320	256	80	72	72	83	85	102	73	55	0	1.721	1.677	1.645	1.779	3.664	1.380	0.460	120	820	100	517	664	0.783	327	190	416	248	55518	38348	2.842	2.788	0	0	0
2	13	11	"2148_hsa_miR_302c*; 1423881-7-E04"	"04: I-08  2148_hsa_miR_302c*"	19030	40620	120	54	75	49	65	46	46	49	15	30	43	32	0	71	83	49	59	72	72	77	31	40	16	9	0	-8.000	2.636	0.781	0.778	5.262	8.477	0.000	120	820	100	7	40	Error	8	-1	29	11	9055	9961	1.733	0.194	0	0	0
2	14	11	"2144_hsa_miR_302a*; 1423881-7-E05"	"04: I-10  2144_hsa_miR_302a*"	19290	40620	120	46	51	23	45	45	45	48	14	29	21	10	0	81	83	33	39	73	73	77	29	37	19	6	0	0.125	0.600	0.667	0.502	3.272	-0.002	0.000	120	820	100	9	16	-3.000	1	8	6	10	6169	10017	0.214	0.207	0	0	0
2	15	11	"2140_hsa_miR_29b; 1423881-7-E06"	"04: I-12  2140_hsa_miR_29b"	19560	40620	120	872	904	473	52	46	46	62	104	167	97	92	0	911	1014	947	93	76	76	81	44	54	98	95	0	0.989	0.915	0.984	1.051	2.475	0.699	0.498	120	820	100	1661	1796	-0.016	826	835	858	938	108422	121693	8.096	21.205	0	0	0
2	16	11	"2136_hsa_miR_28; 1423881-7-E07"	"04: I-14  2136_hsa_miR_28"	19820	40620	120	209	249	163	65	47	47	56	58	103	81	60	0	146	246	238	96	75	75	79	28	35	62	53	0	2.282	1.181	1.267	1.411	5.432	0.842	0.291	120	820	100	233	373	1.190	162	71	202	171	29857	29493	3.328	5.964	0	0	0
2	1	12	"2132_hsa_miR_26a; 1423881-7-E08"	"04: I-16  2132_hsa_miR_26a"	15850	40880	120	662	926	719	77	48	48	108	343	317	76	45	0	514	635	532	83	70	70	104	208	200	79	53	0	1.383	1.554	1.438	1.655	2.845	1.588	0.587	120	820	100	1058	1443	0.468	614	444	878	565	111079	76174	2.385	2.553	0	0	0
2	2	12	"2128_hsa_miR_23a; 1423881-7-E09"	"04: I-18  2128_hsa_miR_23a"	16110	40880	120	197	268	212	79	48	48	70	112	160	58	39	0	169	252	228	90	71	71	90	109	121	47	33	0	1.520	1.215	1.158	1.457	5.973	0.765	0.386	120	820	100	247	401	0.604	149	98	220	181	32149	30249	1.768	1.486	0	0	0
2	3	12	"2124_hsa_miR_221; 1423881-7-E10"	"04: I-20  2124_hsa_miR_221"	16380	40880	120	68	123	185	150	48	48	59	63	106	25	16	0	79	114	106	92	72	72	101	173	171	7	3	0	2.857	1.786	1.000	1.040	6.526	0.248	0.063	120	820	100	27	117	1.515	20	7	75	42	14705	13652	1.016	0.075	0	0	0
2	4	12	"2120_hsa_miR_218; 1423881-7-E11"	"04: I-22  2120_hsa_miR_218"	16640	40880	120	73	129	146	113	49	49	76	164	215	15	5	0	79	80	30	37	72	72	78	39	50	12	1	0	3.429	10.000	1.705	1.894	5.373	42.113	0.018	120	820	100	31	88	1.778	24	7	80	8	15497	9605	0.323	0.051	0	0	0
2	5	12	"2116_hsa_miR_214; 1423881-7-E12"	"04: I-24  2116_hsa_miR_214"	16910	40880	120	67	153	282	184	47	47	94	435	462	5	3	0	67	88	88	100	73	73	91	152	167	4	3	0	-3.333	7.067	1.180	1.355	6.222	5.861	0.083	120	820	100	14	121	Error	20	-6	106	15	18381	10613	0.136	-0.020	0	0	0
2	6	12	"Blank_M2; 1423881-7-G01"	"04: M-02  Blank_M2"	17170	40880	120	46	52	21	40	47	47	53	33	62	5	2	0	74	81	40	49	71	71	96	240	250	0	0	0	-0.333	0.500	0.378	0.430	4.047	-0.016	0.000	120	820	100	2	15	Error	-1	3	5	10	6236	9687	-0.030	-0.062	0	0	0
2	7	12	"Blank_M4; 1423881-7-G02"	"04: M-04  Blank_M4"	17440	40880	120	48	53	22	41	47	47	51	19	37	13	3	0	75	80	36	45	70	70	76	32	42	20	4	0	0.200	0.600	0.429	0.385	3.975	-0.031	0.000	120	820	100	6	16	-2.322	1	5	6	10	6332	9570	0.105	0.125	0	0	0
2	8	12	"2153_hsa_miR_30c; 1423881-7-G03"	"04: M-06  2153_hsa_miR_30c"	17700	40880	120	452	532	358	67	48	48	94	306	325	65	29	0	357	409	277	67	73	73	110	425	386	35	4	0	1.423	1.440	1.501	1.727	4.251	0.797	0.310	120	820	100	688	820	0.508	404	284	484	336	63895	49124	1.431	0.704	0	0	0
2	9	12	"2149_hsa_miR_302d; 1423881-7-G04"	"04: M-08  2149_hsa_miR_302d"	17970	40880	120	46	57	37	64	47	47	52	27	51	12	5	0	72	84	51	60	74	74	78	33	42	15	5	0	0.500	1.000	0.533	0.622	4.189	0.265	0.016	120	820	100	-3	20	-1.000	-1	-2	10	10	6816	10107	0.185	0.182	0	0	0
2	10	12	"2145_hsa_miR_302b; 1423881-7-G05"	"04: M-10  2145_hsa_miR_302b"	18230	40880	120	45	54	35	64	47	47	51	20	39	11	5	0	72	73	23	31	74	74	77	28	36	7	3	0	1.000	-7.000	0.500	0.525	4.054	-0.007	0.000	120	820	100	-4	6	0.000	-2	-2	7	-1	6497	8700	0.150	-0.143	0	0	0
2	11	12	"2141_hsa_miR_29c; 1423881-7-G06"	"04: M-12  2141_hsa_miR_29c"	18500	40880	120	908	931	375	40	47	47	70	141	201	100	98	0	629	671	366	54	74	74	91	104	114	93	90	0	1.551	1.481	1.604	1.684	2.528	1.166	0.423	120	820	100	1416	1481	0.634	861	555	884	597	111748	80541	6.106	5.577	0	0	0
2	12	12	"2137_hsa_miR_296; 1423881-7-G07"	"04: M-14  2137_hsa_miR_296"	18760	40880	120	109	154	126	81	48	48	56	49	87	60	37	0	105	138	95	68	74	74	81	48	59	43	26	0	1.968	1.656	1.362	1.271	5.506	1.372	0.046	120	820	100	92	170	0.977	61	31	106	64	18506	16574	2.000	1.188	0	0	0
2	13	12	"2133_hsa_miR_26b; 1423881-7-G08"	"04: M-16  2133_hsa_miR_26b"	19030	40880	120	1656	1780	672	37	48	48	108	384	355	99	95	0	812	876	508	57	74	74	97	155	159	96	83	0	2.179	2.160	2.412	2.535	2.036	2.413	0.568	120	820	100	2346	2534	1.124	1608	738	1732	802	213573	105158	4.354	5.026	0	0	0
2	14	12	"2129_hsa_miR_23b; 1423881-7-G09"	"04: M-18  2129_hsa_miR_23b"	19290	40880	120	420	473	290	61	46	46	68	131	192	85	65	0	243	295	212	71	75	75	83	77	92	67	53	0	2.226	1.941	2.034	2.029	4.438	2.637	0.324	120	820	100	542	647	1.155	374	168	427	220	56721	35352	3.092	2.753	0	0	0
2	15	12	"2125_hsa_miR_222; 1423881-7-G10"	"04: M-20  2125_hsa_miR_222"	19560	40880	120	117	153	120	78	46	46	56	61	108	51	34	0	98	154	134	87	76	76	81	34	41	43	34	0	3.227	1.372	1.209	1.113	7.007	1.191	0.097	120	820	100	93	185	1.690	71	22	107	78	18345	18492	1.590	2.147	0	0	0
2	16	12	"2121_hsa_miR_219; 1423881-7-G11"	"04: M-22  2121_hsa_miR_219"	19820	40880	120	48	51	20	39	47	47	50	19	38	15	5	0	75	81	39	48	77	77	80	30	37	13	6	0	-0.500	1.000	0.525	0.484	4.067	0.126	0.007	120	820	100	-1	8	Error	1	-2	4	4	6136	9758	0.053	0.033	0	0	0
2	1	13	"2117_hsa_miR_215; 1423881-7-G12"	"04: M-24  2117_hsa_miR_215"	15850	41150	120	49	55	25	45	48	48	56	65	116	1	0	0	70	84	52	61	69	69	73	28	38	16	7	0	1.000	0.467	0.556	0.629	5.165	0.032	0.001	120	820	100	2	22	0.000	1	1	7	15	6655	10027	-0.015	0.393	0	0	0
2	2	13	"Blank_A2; 1424526-4-A01"	"05: A-02  Blank_A2"	16110	41150	120	52	63	45	71	48	48	52	21	40	20	11	0	66	68	20	29	68	68	73	45	61	1	0	0	-2.000	100000.000	0.783	0.852	4.143	0.034	0.000	120	820	100	2	15	Error	4	-2	15	0	7564	8140	0.524	-0.111	0	0	0
2	3	13	"Blank_A4; 1424526-4-A02"	"05: A-04  Blank_A4"	16380	41150	120	54	57	24	42	47	47	51	27	52	15	2	0	67	72	31	43	73	73	81	67	82	1	1	0	-1.167	-10.000	0.600	0.755	3.958	0.064	0.002	120	820	100	1	9	Error	7	-6	10	-1	6818	8580	0.222	-0.134	0	0	0
2	4	13	"Blank_A6; 1424526-4-A03"	"05: A-06  Blank_A6"	16640	41150	120	67	106	136	128	49	49	63	88	139	20	8	0	66	69	23	33	71	71	78	39	50	7	0	0	-3.600	-28.500	1.536	1.762	4.978	97.089	0.001	120	820	100	13	55	Error	18	-5	57	-2	12722	8265	0.489	-0.231	0	0	0
2	5	13	"Blank_A8; 1424526-4-A04"	"05: A-08  Blank_A8"	16910	41150	120	55	72	55	76	48	48	55	43	78	17	7	0	69	71	22	30	74	74	80	52	65	2	0	0	-1.400	-8.000	1.000	1.139	5.092	4.906	0.007	120	820	100	2	21	Error	7	-5	24	-3	8583	8463	0.395	-0.173	0	0	0
2	6	13	"Blank_A10; 1424526-4-A05"	"05: A-10  Blank_A10"	17170	41150	120	51	69	64	92	47	47	50	19	38	29	17	0	74	129	184	142	72	72	76	36	47	24	13	0	2.000	0.386	0.507	0.403	5.931	0.239	0.326	120	820	100	6	79	1.000	4	2	22	57	8260	15469	1.000	1.472	0	0	0
2	7	13	"Blank_A12; 1424526-4-A06"	"05: A-12  Blank_A12"	17440	41150	120	50	53	19	35	47	47	50	17	34	21	8	0	68	77	40	51	70	70	73	26	35	16	8	0	-1.500	0.857	0.600	0.574	3.563	0.209	0.016	120	820	100	1	13	Error	3	-2	6	7	6380	9250	0.176	0.154	0	0	0
2	8	13	"Blank_A14; 1424526-4-A07"	"05: A-14  Blank_A14"	17700	41150	120	50	57	29	50	47	47	51	21	41	20	5	0	66	74	36	48	71	71	76	31	40	13	3	0	-0.600	3.333	0.417	0.489	3.894	-0.047	0.002	120	820	100	-2	13	Error	3	-5	10	3	6878	8836	0.286	-0.065	0	0	0
2	9	13	"Blank_A16; 1424526-4-A08"	"05: A-16  Blank_A16"	17970	41150	120	52	60	31	51	46	46	50	18	36	31	15	0	74	75	24	32	72	72	77	30	38	14	0	0	3.000	4.667	0.821	0.783	3.715	0.081	0.010	120	820	100	8	17	1.585	6	2	14	3	7228	8987	0.556	-0.067	0	0	0
2	10	13	"Blank_A18; 1424526-4-A09"	"05: A-18  Blank_A18"	18230	41150	120	46	53	32	60	45	45	48	14	29	20	10	0	69	77	43	55	73	73	77	29	37	15	5	0	-0.250	2.000	0.429	0.474	3.772	0.047	0.005	120	820	100	-3	12	Error	1	-4	8	4	6385	9187	0.357	0.000	0	0	0
2	11	13	"Blank_A20; 1424526-4-A10"	"05: A-20  Blank_A20"	18500	41150	120	48	53	20	37	46	46	51	24	47	12	3	0	70	76	38	50	73	73	77	30	38	14	5	0	-0.667	2.333	0.536	0.567	3.986	-0.044	0.002	120	820	100	-1	10	Error	2	-3	7	3	6327	9091	0.083	-0.033	0	0	0
2	12	13	"Blank_A22; 1424526-4-A11"	"05: A-22  Blank_A22"	18760	41150	120	48	52	19	36	46	46	49	14	28	22	7	0	67	72	25	34	73	73	78	34	43	7	1	0	-0.333	-6.000	0.393	0.403	3.433	0.035	0.002	120	820	100	-4	5	Error	2	-6	6	-1	6271	8680	0.214	-0.176	0	0	0
2	13	13	"Blank_A24; 1424526-4-A12"	"05: A-24  Blank_A24"	19030	41150	120	46	49	15	30	46	46	50	21	42	14	1	0	69	75	25	33	75	75	81	63	77	2	0	0	0.000	100000.000	0.573	0.587	3.361	-0.005	0.001	120	820	100	-6	3	Error	0	-6	3	0	5937	9029	-0.048	-0.095	0	0	0
2	14	13	"Blank_E2; 1424526-4-C01"	"05: E-02  Blank_E2"	19290	41150	120	47	50	19	38	46	46	49	14	28	17	6	0	65	70	31	44	76	76	81	68	83	0	0	0	-0.091	-0.667	0.579	0.570	3.692	-0.034	0.001	120	820	100	-10	-2	Error	1	-11	4	-6	5982	8407	0.071	-0.162	0	0	0
2	15	13	"Blank_E4; 1424526-4-C02"	"05: E-04  Blank_E4"	19560	41150	120	49	54	25	46	46	46	49	14	28	22	10	0	66	71	30	42	72	72	78	67	85	1	0	0	-0.500	-8.000	0.500	0.474	3.777	0.086	0.006	120	820	100	-3	7	Error	3	-6	8	-1	6486	8498	0.357	-0.104	0	0	0
2	16	13	"Blank_E6; 1424526-4-C03"	"05: E-06  Blank_E6"	19820	41150	120	47	51	24	47	46	46	49	14	28	15	6	0	70	71	21	29	75	75	79	26	32	10	0	0	-0.200	-1.250	0.500	0.497	3.749	-0.011	0.000	120	820	100	-4	1	Error	1	-5	5	-4	6177	8529	0.143	-0.308	0	0	0
2	1	14	"Blank_E8; 1424526-4-C04"	"05: E-08  Blank_E8"	15850	41410	120	52	56	21	37	47	47	50	16	32	25	8	0	69	73	31	42	70	70	74	28	37	10	2	0	-5.000	3.000	0.708	0.865	4.190	-0.036	0.001	120	820	100	4	12	Error	5	-1	9	3	6730	8805	0.375	-0.036	0	0	0
2	2	14	"Blank_E10; 1424526-4-C05"	"05: E-10  Blank_E10"	16110	41410	120	47	55	27	49	47	47	50	16	32	23	8	0	62	69	33	47	69	69	73	28	38	11	5	0	0.000	100000.000	0.533	0.536	3.561	0.045	0.002	120	820	100	-7	8	Error	0	-7	8	0	6632	8284	0.313	-0.143	0	0	0
2	3	14	"Blank_E12; 1424526-4-C06"	"05: E-12  Blank_E12"	16380	41410	120	51	57	38	66	47	47	51	17	33	22	6	0	65	69	25	36	73	73	75	25	33	10	1	0	-0.500	-2.500	0.817	0.763	4.253	3.695	0.002	120	820	100	-4	6	Error	4	-8	10	-4	6871	8284	0.353	-0.240	0	0	0
2	4	14	"Blank_E14; 1424526-4-C07"	"05: E-14  Blank_E14"	16640	41410	120	200	253	206	81	49	49	60	63	105	76	59	0	65	74	55	74	70	70	74	31	41	10	3	0	-30.200	51.000	7.321	6.144	6.713	49.714	0.004	120	820	100	146	208	Error	151	-5	204	4	30358	8909	3.063	0.000	0	0	0
2	5	14	"Blank_E16; 1424526-4-C08"	"05: E-16  Blank_E16"	16910	41410	120	47	52	23	44	47	47	51	17	33	18	5	0	63	66	23	34	72	72	77	42	54	4	0	0	0.000	-0.833	0.561	0.686	3.554	0.015	0.000	120	820	100	-9	-1	Error	0	-9	5	-6	6228	7960	0.059	-0.262	0	0	0
2	6	14	"Blank_E18; 1424526-4-C09"	"05: E-18  Blank_E18"	17170	41410	120	51	58	30	51	47	47	50	19	38	24	10	0	67	71	29	40	73	73	79	53	67	1	1	0	-0.667	-5.500	0.643	0.796	4.207	-0.001	0.000	120	820	100	-2	9	Error	4	-6	11	-2	6986	8493	0.421	-0.151	0	0	0
2	7	14	"Blank_E20; 1424526-4-C10"	"05: E-20  Blank_E20"	17440	41410	120	48	50	16	32	47	47	51	24	47	8	1	0	63	70	32	45	71	71	78	60	76	3	0	0	-0.125	-3.000	0.500	0.517	4.433	-0.002	0.000	120	820	100	-7	2	Error	1	-8	3	-1	5967	8381	-0.042	-0.133	0	0	0
2	8	14	"Blank_E22; 1424526-4-C11"	"05: E-22  Blank_E22"	17700	41410	120	50	53	21	39	46	46	50	20	40	16	5	0	72	75	36	48	70	70	77	46	59	4	1	0	2.000	1.400	0.892	0.955	4.116	0.008	0.000	120	820	100	6	12	1.000	4	2	7	5	6419	9016	0.150	-0.043	0	0	0
2	9	14	"Blank_E24; 1424526-4-C12"	"05: E-24  Blank_E24"	17970	41410	120	51	58	28	48	46	46	50	17	34	27	11	0	72	77	29	37	72	72	77	28	36	14	5	0	100000.000	2.400	0.870	0.738	3.689	0.002	0.000	120	820	100	5	17	16.610	5	0	12	5	6942	9181	0.471	0.000	0	0	0
2	10	14	"Blank_I2; 1424526-4-E01"	"05: I-02  Blank_I2"	18230	41410	120	48	54	21	38	46	46	49	16	32	24	9	0	69	73	32	43	74	74	77	28	36	13	4	0	-0.400	-8.000	0.333	0.577	6.391	0.015	0.000	120	820	100	-3	7	Error	2	-5	8	-1	6421	8757	0.313	-0.143	0	0	0
2	11	14	"Blank_I4; 1424526-4-E02"	"05: I-04  Blank_I4"	18500	41410	120	45	50	27	54	47	47	50	22	44	10	2	0	68	72	31	43	72	72	78	36	46	9	1	0	0.500	100000.000	0.700	0.501	4.052	0.032	0.000	120	820	100	-6	3	-1.000	-2	-4	3	0	6033	8650	0.000	-0.167	0	0	0
2	12	14	"Blank_I6; 1424526-4-E03"	"05: I-06  Blank_I6"	18760	41410	120	46	48	13	27	46	46	48	14	29	13	5	0	68	73	33	45	70	70	74	31	41	12	1	0	0.000	0.667	0.500	0.555	3.815	0.026	0.004	120	820	100	-2	5	Error	0	-2	2	3	5722	8819	0.000	-0.032	0	0	0
2	13	14	"Blank_I8; 1424526-4-E04"	"05: I-08  Blank_I8"	19030	41410	120	48	49	14	28	46	46	49	18	36	11	4	0	68	76	38	50	73	73	76	31	40	12	2	0	-0.400	1.000	0.402	0.434	3.959	0.069	0.017	120	820	100	-3	6	Error	2	-5	3	3	5889	9094	0.000	0.000	0	0	0
2	14	14	"Blank_I10; 1424526-4-E05"	"05: I-10  Blank_I10"	19290	41410	120	47	54	27	50	46	46	49	14	28	24	10	0	74	80	51	63	73	73	76	28	36	16	4	0	1.000	1.143	0.583	0.828	4.257	-0.006	0.000	120	820	100	2	15	0.000	1	1	8	7	6454	9591	0.357	0.143	0	0	0
2	15	14	"Blank_I12; 1424526-4-E06"	"05: I-12  Blank_I12"	19560	41410	120	49	51	19	37	46	46	49	15	30	18	5	0	72	77	52	67	76	76	81	67	82	2	2	0	-0.750	5.000	0.610	0.729	3.938	-0.011	0.003	120	820	100	-1	6	Error	3	-4	5	1	6152	9285	0.133	-0.060	0	0	0
2	16	14	"Blank_I14; 1424526-4-E07"	"05: I-14  Blank_I14"	19820	41410	120	49	55	33	60	47	47	50	15	30	24	6	0	64	69	26	37	75	75	81	33	40	7	0	0	-0.182	-1.333	0.541	0.581	3.416	0.040	0.003	120	820	100	-9	2	Error	2	-11	8	-6	6629	8299	0.333	-0.364	0	0	0
2	1	15	"Blank_I16; 1424526-4-E08"	"05: I-16  Blank_I16"	15850	41680	120	53	60	34	56	47	47	50	14	28	31	14	0	65	78	50	64	69	69	73	29	39	16	5	0	-1.500	1.444	0.500	0.523	4.318	0.130	0.010	120	820	100	2	22	Error	6	-4	13	9	7200	9309	0.714	0.172	0	0	0
2	2	15	"Blank_I18; 1424526-4-E09"	"05: I-18  Blank_I18"	16110	41680	120	50	59	33	55	47	47	50	17	34	22	10	0	71	77	36	46	71	71	75	35	46	7	1	0	100000.000	2.000	0.655	0.759	3.992	-0.035	0.000	120	820	100	3	18	16.610	3	0	12	6	7049	9211	0.529	0.057	0	0	0
2	3	15	"Blank_I20; 1424526-4-E10"	"05: I-20  Blank_I20"	16380	41680	120	50	56	32	57	47	47	50	15	30	24	10	0	63	67	23	34	69	69	75	36	48	6	0	0	-0.500	-4.500	0.678	0.663	3.504	0.021	0.001	120	820	100	-3	7	Error	3	-6	9	-2	6766	7989	0.400	-0.222	0	0	0
2	4	15	"Blank_I22; 1424526-4-E11"	"05: I-22  Blank_I22"	16640	41680	120	211	271	212	78	48	48	53	24	45	88	80	0	67	74	43	58	72	72	76	30	39	9	3	0	-32.600	111.500	8.375	7.217	5.043	97.412	0.001	120	820	100	158	225	Error	163	-5	223	2	32514	8875	9.083	-0.067	0	0	0
2	5	15	"Blank_I24; 1424526-4-E12"	"05: I-24  Blank_I24"	16910	41680	120	50	60	39	65	46	46	49	16	32	27	13	0	67	69	21	30	73	73	75	27	36	7	0	0	-0.667	-3.500	0.500	0.579	3.582	-0.192	0.001	120	820	100	-2	10	Error	4	-6	14	-4	7179	8252	0.688	-0.222	0	0	0
2	6	15	"Blank_M2; 1424526-4-G01"	"05: M-02  Blank_M2"	17170	41680	120	47	52	22	42	47	47	50	16	32	17	7	0	65	67	21	31	70	70	74	27	36	8	0	0	0.000	-1.667	0.571	0.612	4.119	0.066	0.003	120	820	100	-5	2	Error	0	-5	5	-3	6259	7997	0.125	-0.259	0	0	0
2	7	15	"Blank_M4; 1424526-4-G02"	"05: M-04  Blank_M4"	17440	41680	120	48	53	20	37	47	47	53	85	160	0	0	0	69	77	47	61	70	70	74	26	35	18	6	0	-1.000	0.857	0.477	0.535	4.611	-71.326	0.000	120	820	100	0	13	Error	1	-1	6	7	6331	9197	0.000	0.115	0	0	0
2	8	15	"Blank_M6; 1424526-4-G03"	"05: M-06  Blank_M6"	17700	41680	120	47	54	23	42	46	46	50	25	50	15	6	0	63	69	34	49	71	71	74	27	36	8	1	0	-0.125	-4.000	0.477	0.531	3.470	0.191	0.007	120	820	100	-7	6	Error	1	-8	8	-2	6508	8264	0.160	-0.185	0	0	0
2	9	15	"Blank_M8; 1424526-4-G04"	"05: M-08  Blank_M8"	17970	41680	120	50	50	17	34	47	47	54	123	227	0	0	0	69	70	23	32	72	72	77	29	37	8	0	0	-1.000	-1.500	0.560	0.678	3.726	0.125	0.022	120	820	100	0	1	Error	3	-3	3	-2	6007	8443	-0.033	-0.241	0	0	0
2	10	15	"Blank_M10; 1424526-4-G05"	"05: M-10  Blank_M10"	18230	41680	120	51	57	35	61	46	46	49	16	32	19	10	0	66	70	22	31	72	72	76	31	40	6	1	0	-0.833	-5.500	0.750	0.788	3.991	0.002	0.000	120	820	100	-1	9	Error	5	-6	11	-2	6885	8346	0.500	-0.194	0	0	0
2	11	15	"Blank_M12; 1424526-4-G06"	"05: M-12  Blank_M12"	18500	41680	120	49	58	31	53	47	47	50	15	30	26	11	0	67	70	23	32	72	72	75	27	36	10	1	0	-0.400	-5.500	0.707	0.653	3.838	-0.359	0.003	120	820	100	-3	9	Error	2	-5	11	-2	6951	8456	0.533	-0.185	0	0	0
2	12	15	"Blank_M14; 1424526-4-G07"	"05: M-14  Blank_M14"	18760	41680	120	47	49	14	28	47	47	49	14	28	17	5	0	62	68	28	41	72	72	76	27	35	10	3	0	0.000	-0.500	0.456	0.526	3.544	0.018	0.001	120	820	100	-10	-2	Error	0	-10	2	-4	5918	8167	0.000	-0.296	0	0	0
2	13	15	"Blank_M16; 1424526-4-G08"	"05: M-16  Blank_M16"	19030	41680	120	47	53	23	43	46	46	49	17	34	18	8	0	61	67	34	50	74	74	77	26	33	10	3	0	-0.077	-1.000	0.360	0.361	4.065	-0.020	0.001	120	820	100	-12	0	Error	1	-13	7	-7	6382	8086	0.235	-0.385	0	0	0
2	14	15	"Blank_M18; 1424526-4-G09"	"05: M-18  Blank_M18"	19290	41680	120	49	53	24	45	46	46	49	14	28	15	7	0	67	72	32	44	73	73	76	26	34	11	5	0	-0.500	-7.000	0.573	0.591	4.006	0.044	0.003	120	820	100	-3	6	Error	3	-6	7	-1	6347	8601	0.286	-0.154	0	0	0
2	15	15	"Blank_M20; 1424526-4-G10"	"05: M-20  Blank_M20"	19560	41680	120	48	54	29	53	46	46	49	14	28	20	8	0	66	72	29	40	73	73	77	29	37	12	2	0	-0.286	-8.000	0.530	0.618	3.967	-0.083	0.006	120	820	100	-5	7	Error	2	-7	8	-1	6423	8605	0.357	-0.172	0	0	0
2	16	15	"Blank_M22; 1424526-4-G11"	"05: M-22  Blank_M22"	19820	41680	120	45	48	14	29	47	47	51	22	43	6	0	0	67	70	22	31	74	74	78	29	37	9	0	0	0.286	-0.250	0.531	0.629	3.853	-0.219	0.003	120	820	100	-9	-3	-1.807	-2	-7	1	-4	5783	8375	-0.136	-0.276	0	0	0
2	1	16	"Blank_M24; 1424526-4-G12"	"05: M-24  Blank_M24"	15850	41940	120	47	52	20	38	48	48	50	15	30	18	8	0	70	75	40	53	71	71	73	27	36	14	5	0	1.000	1.000	0.500	0.578	4.869	0.035	0.002	120	820	100	-2	8	0.000	-1	-1	4	4	6201	9048	0.133	0.074	0	0	0
2	2	16	""	""	16110	41940	120	48	50	15	30	47	47	50	16	32	15	5	0	68	70	22	31	72	72	74	33	44	5	0	0	-0.250	-1.500	0.400	0.518	3.645	0.017	0.000	120	820	100	-3	1	Error	1	-4	3	-2	6047	8394	0.000	-0.121	-75	0	0
2	3	16	""	""	16380	41940	120	47	47	12	25	46	46	49	15	30	12	1	0	69	76	30	39	71	71	74	27	36	18	6	0	-0.500	0.200	0.511	0.510	3.544	0.302	0.006	120	820	100	-1	6	Error	1	-2	1	5	5685	9158	-0.133	0.074	-75	0	0
2	4	16	""	""	16640	41940	120	50	75	91	121	47	47	53	33	62	15	8	0	71	82	39	47	72	72	78	47	60	8	4	0	-3.000	2.800	0.674	0.671	3.897	16.263	0.003	120	820	100	2	38	Error	3	-1	28	10	8954	9782	0.667	0.085	-75	0	0
2	5	16	""	""	16910	41940	120	45	50	20	40	46	46	50	18	36	10	5	0	78	96	188	195	72	72	74	24	32	24	5	0	-0.167	0.167	0.519	0.623	3.439	-0.011	0.004	120	820	100	5	28	Error	-1	6	4	24	6013	11553	0.000	0.917	-75	0	0
2	6	16	""	""	17170	41940	120	50	50	12	24	48	48	50	15	30	10	2	0	70	73	25	34	70	70	74	25	33	17	6	0	100000.000	0.667	0.569	0.622	2.803	0.054	0.004	120	820	100	2	5	16.610	2	0	2	3	6010	8761	0.000	-0.040	-75	0	0
2	7	16	""	""	17440	41940	120	47	50	17	34	47	47	50	15	30	19	7	0	69	73	24	32	71	71	74	25	33	14	4	0	0.000	1.500	0.590	0.594	3.462	0.018	0.000	120	820	100	-2	5	Error	0	-2	3	2	6022	8769	0.000	-0.040	-75	0	0
2	8	16	""	""	17700	41940	120	46	48	13	27	46	46	49	16	32	15	0	0	69	74	25	33	70	70	73	23	31	20	7	0	0.000	0.500	0.480	0.532	3.425	-0.057	0.004	120	820	100	-1	6	Error	0	-1	2	4	5773	8823	-0.062	0.043	-75	0	0
2	9	16	""	""	17970	41940	120	46	48	11	22	47	47	55	123	223	0	0	0	70	76	28	36	73	73	75	25	33	15	4	0	0.333	0.333	0.500	0.535	3.231	-107.521	0.003	120	820	100	-4	4	-1.585	-1	-3	1	3	5704	9111	-0.057	0.040	-75	0	0
2	10	16	""	""	18230	41940	120	47	50	14	28	47	47	49	14	28	16	5	0	72	77	31	40	72	72	76	28	36	18	5	0	0.000	0.600	0.437	0.534	4.387	0.028	0.001	120	820	100	0	8	Error	0	0	3	5	5964	9238	0.071	0.036	-75	0	0
2	11	16	""	""	18500	41940	120	46	47	11	23	46	46	49	14	28	15	0	0	75	77	32	41	72	72	75	25	33	19	5	0	0.000	0.200	0.431	0.440	2.997	0.024	0.001	120	820	100	3	6	Error	0	3	1	5	5697	9245	-0.143	0.080	-75	0	0
2	12	16	""	""	18760	41940	120	47	49	14	28	45	45	49	14	28	17	5	0	73	78	38	48	73	73	77	26	33	19	4	0	100000.000	0.800	0.407	0.577	3.447	0.033	0.003	120	820	100	2	9	16.610	2	0	4	5	5904	9329	0.000	0.038	-75	0	0
2	13	16	""	""	19030	41940	120	48	50	14	28	46	46	48	13	27	21	4	0	72	72	21	29	73	73	77	26	33	9	0	0	-2.000	-4.000	0.683	0.590	3.845	0.027	0.001	120	820	100	1	3	Error	2	-1	4	-1	5982	8683	0.154	-0.192	-75	0	0
2	14	16	""	""	19290	41940	120	45	47	12	25	46	46	49	15	30	10	3	0	76	80	28	35	74	74	78	27	34	19	6	0	-0.500	0.167	0.760	0.661	3.788	0.004	0.000	120	820	100	1	7	Error	-1	2	1	6	5661	9617	-0.133	0.074	-75	0	0
2	15	16	""	""	19560	41940	120	46	47	12	25	46	46	49	15	30	9	2	0	72	78	35	44	73	73	78	29	37	19	5	0	0.000	0.200	0.341	0.422	4.247	0.018	0.001	120	820	100	-1	6	Error	0	-1	1	5	5607	9319	-0.133	0.000	-75	0	0
2	16	16	""	""	19820	41940	120	46	48	14	29	47	47	50	21	42	6	0	0	74	80	26	32	74	74	78	29	37	19	4	0	100000.000	0.167	0.800	0.727	3.788	-0.036	0.004	120	820	100	-1	7	16.610	-1	0	1	6	5706	9607	-0.095	0.069	-75	0	0
3	1	1	"Dye Marker"	"06: A-01  Dye Marker"	15850	44470	120	173	2707	3628	134	48	48	50	18	36	65	59	0	7449	27296	29867	109	72	72	75	30	40	79	71	33	0.017	0.098	0.126	0.117	6.042	0.102	0.809	120	820	100	7502	29883	-5.883	125	7377	2659	27224	324785	3275531	147.611	907.367	0	0	0
3	2	1	"2175_hsa_miR_342; 1423873-1-A01"	"01: A-01  2175_hsa_miR_342"	16110	44470	120	149	211	203	96	48	48	52	20	38	75	68	0	121	197	167	84	70	70	75	27	36	65	47	0	1.980	1.283	0.797	0.864	6.357	1.216	0.182	120	820	100	152	290	0.986	101	51	163	127	25266	23668	7.950	4.519	0	0	0
3	3	1	"2171_hsa_miR_337; 1423873-1-A02"	"01: A-03  2171_hsa_miR_337"	16380	44470	120	261	302	259	85	53	53	68	54	79	76	67	0	81	87	50	57	75	75	86	58	67	4	0	0	34.667	20.750	7.681	5.556	5.769	7.520	0.083	120	820	100	214	261	5.115	208	6	249	12	36269	10391	4.333	0.017	0	0	0
3	4	1	"2167_hsa_miR_33; 1423873-1-A03"	"01: A-05  2167_hsa_miR_33"	16640	44470	120	52	61	49	80	48	48	53	33	62	8	5	0	78	82	25	30	73	73	78	35	44	15	1	0	0.800	1.444	0.941	0.865	5.367	0.033	0.001	120	820	100	9	22	-0.322	4	5	13	9	7347	9800	0.242	0.114	0	0	0
3	5	1	"2163_hsa_miR_325; 1423873-1-A04"	"01: A-07  2163_hsa_miR_325"	16910	44470	120	50	65	55	84	47	47	50	15	30	22	14	0	76	91	55	60	70	70	76	74	97	10	4	0	0.500	0.857	0.500	0.414	3.518	-0.007	0.000	120	820	100	9	39	-1.000	3	6	18	21	7748	10911	1.000	0.203	0	0	0
3	6	1	"2159_hsa_miR_320; 1423873-1-A05"	"01: A-09  2159_hsa_miR_320"	17170	44470	120	1402	1570	794	50	48	48	57	73	128	100	100	0	1129	1413	972	68	72	72	78	75	96	98	95	0	1.281	1.135	1.156	1.387	2.205	0.948	0.688	120	820	100	2411	2863	0.357	1354	1057	1522	1341	188344	169603	20.726	17.800	0	0	0
3	7	1	"1565_shuf_mir_34c; 1423873-1-A06"	"01: A-11  1565_shuf_mir_34c"	17440	44470	120	60	72	41	56	48	48	51	15	29	43	30	0	73	89	85	95	72	72	77	41	53	14	6	0	12.000	1.412	0.853	0.947	4.810	0.027	0.003	120	820	100	13	41	3.585	12	1	24	17	8641	10665	1.400	0.293	0	0	0
3	8	1	"2054_hsa_miR_150; 1423873-1-A07"	"01: A-13  2054_hsa_miR_150"	17700	44470	120	170	210	155	73	47	47	50	15	30	86	80	0	241	350	307	87	71	71	75	39	52	75	65	0	0.724	0.584	0.660	0.679	5.060	0.106	0.213	120	820	100	293	442	-0.467	123	170	163	279	25194	41999	10.667	7.051	0	0	0
3	9	1	"1530_mut1_mir_150; 1423873-1-A08"	"01: A-15  1530_mut1_mir_150"	17970	44470	120	47	54	35	64	46	46	49	14	28	20	9	0	73	75	23	30	73	73	77	32	41	8	0	0	100000.000	4.000	0.464	0.514	3.034	-0.163	0.003	120	820	100	1	10	16.610	1	0	8	2	6441	8977	0.357	-0.062	0	0	0
3	10	1	"Blank_A17; 1423873-1-A09"	"01: A-17  Blank_A17"	18230	44470	120	49	52	15	28	46	46	49	15	30	20	5	0	70	76	36	47	72	72	80	107	133	1	0	0	-1.500	1.500	0.500	0.562	3.117	0.012	0.001	120	820	100	1	10	Error	3	-2	6	4	6181	9077	0.200	-0.037	0	0	0
3	11	1	"Blank_A19; 1423873-1-A10"	"01: A-19  Blank_A19"	18500	44470	120	49	51	12	23	46	46	49	13	26	25	5	0	73	78	30	38	72	72	80	108	135	0	0	0	3.000	0.833	0.500	0.480	3.057	0.000	0.000	120	820	100	4	11	1.585	3	1	5	6	6072	9312	0.154	-0.019	0	0	0
3	12	1	"Blank_A21; 1423873-1-A11"	"01: A-21  Blank_A21"	18760	44470	120	48	51	22	43	46	46	49	15	30	20	3	0	69	71	22	30	74	74	77	29	37	8	0	0	-0.400	-1.667	0.444	0.512	2.971	0.033	0.002	120	820	100	-3	2	Error	2	-5	5	-3	6102	8525	0.133	-0.207	0	0	0
3	13	1	"Blank_A23; 1423873-1-A12"	"01: A-23  Blank_A23"	19030	44470	120	47	52	21	40	45	45	49	14	28	20	6	0	70	74	27	36	75	75	79	31	39	12	1	0	-0.400	-7.000	0.500	0.555	5.420	-0.010	0.000	120	820	100	-3	6	Error	2	-5	7	-1	6237	8899	0.214	-0.161	0	0	0
3	14	1	"2176_hsa_miR_345; 1423873-1-C01"	"01: E-01  2176_hsa_miR_345"	19290	44470	120	80	121	99	81	48	48	51	22	43	55	44	0	106	150	148	98	73	73	78	35	44	45	32	0	0.970	0.948	0.865	0.756	6.605	0.555	0.099	120	820	100	65	150	-0.044	32	33	73	77	14513	18048	3.182	2.057	0	0	0
3	15	1	"2172_hsa_miR_338; 1423873-1-C02"	"01: E-03  2172_hsa_miR_338"	19560	44470	120	107	138	100	72	47	47	51	18	35	75	63	0	79	83	28	33	74	74	79	39	49	16	1	0	12.000	10.111	3.368	3.185	5.142	14.168	0.033	120	820	100	65	100	3.585	60	5	91	9	16555	9951	4.833	0.103	0	0	0
3	16	1	"2168_hsa_miR_330; 1423873-1-C03"	"01: E-05  2168_hsa_miR_330"	19820	44470	120	105	152	142	93	47	47	54	32	59	59	48	0	104	160	140	87	75	75	82	43	52	40	32	0	2.000	1.235	1.250	1.040	7.951	1.279	0.058	120	820	100	87	190	1.000	58	29	105	85	18226	19141	3.063	1.814	0	0	0
3	1	2	"2164_hsa_miR_326; 1423873-1-C04"	"01: E-07  2164_hsa_miR_326"	15850	44730	120	50	55	25	45	48	48	50	14	28	25	12	0	74	76	27	35	71	71	75	32	42	13	2	0	0.667	1.400	0.650	0.712	4.029	0.045	0.003	120	820	100	5	12	-0.585	2	3	7	5	6654	9156	0.357	0.031	0	0	0
3	2	2	"2160_hsa_miR_323; 1423873-1-C05"	"01: E-09  2160_hsa_miR_323"	16110	44730	120	49	59	40	67	47	47	53	29	54	13	4	0	67	71	21	29	73	73	85	70	82	0	0	0	-0.333	-6.000	0.677	0.825	4.297	4.832	0.002	120	820	100	-4	10	Error	2	-6	12	-2	7056	8521	0.207	-0.200	0	0	0
3	3	2	"2180_hsa_miR_34c; 1423873-1-C06"	"01: E-11  2180_hsa_miR_34c"	16380	44730	120	66	122	134	109	48	48	65	83	127	25	15	0	75	77	24	31	74	74	86	80	93	0	0	0	18.000	24.667	1.045	1.978	6.775	2.617	0.139	120	820	100	19	77	4.170	18	1	74	3	14673	9249	0.687	-0.112	0	0	0
3	4	2	"1562_mut1_mir_34c; 1423873-1-C07"	"01: E-13  1562_mut1_mir_34c"	16640	44730	120	52	65	44	67	47	47	51	30	58	20	9	0	77	78	23	29	73	73	78	32	41	12	1	0	1.250	3.600	0.918	0.963	4.637	1.095	0.001	120	820	100	9	23	0.322	5	4	18	5	7783	9351	0.467	0.000	0	0	0
3	5	2	"1531_mut2_mir_150; 1423873-1-C08"	"01: E-15  1531_mut2_mir_150"	16910	44730	120	48	58	37	63	47	47	50	17	34	23	8	0	74	78	28	35	70	70	75	31	41	15	2	0	0.250	1.375	0.748	0.856	4.931	-7.047	0.000	120	820	100	5	19	-2.000	1	4	11	8	6972	9358	0.471	0.097	0	0	0
3	6	2	"Blank_E17; 1423873-1-C09"	"01: E-17  Blank_E17"	17170	44730	120	54	57	19	33	47	47	50	14	28	26	12	0	75	75	23	30	71	71	77	67	87	1	0	0	1.750	2.500	0.717	0.696	3.836	0.017	0.000	120	820	100	11	14	0.807	7	4	10	4	6785	9022	0.500	-0.030	0	0	0
3	7	2	"Blank_E19; 1423873-1-C10"	"01: E-19  Blank_E19"	17440	44730	120	48	57	38	66	46	46	49	15	30	22	10	0	66	72	34	47	70	70	73	25	34	12	5	0	-0.500	5.500	0.579	0.690	5.756	0.073	0.004	120	820	100	-2	13	Error	2	-4	11	2	6876	8580	0.533	-0.040	0	0	0
3	8	2	"Blank_E21; 1423873-1-C11"	"01: E-21  Blank_E21"	17700	44730	120	51	58	32	55	47	47	50	17	34	21	10	0	74	75	24	32	71	71	73	24	32	18	5	0	1.333	2.750	0.846	0.854	4.440	0.002	0.000	120	820	100	7	15	0.415	4	3	11	4	6923	8985	0.471	0.083	0	0	0
3	9	2	"Blank_E23; 1423873-1-C12"	"01: E-23  Blank_E23"	17970	44730	120	49	53	30	56	47	47	50	15	30	19	6	0	72	76	36	47	71	71	74	28	37	15	2	0	2.000	1.200	0.500	0.584	5.394	0.033	0.001	120	820	100	3	11	1.000	2	1	6	5	6360	9141	0.200	0.071	0	0	0
3	10	2	"2177_hsa_miR_346; 1423873-1-E01"	"01: I-01  2177_hsa_miR_346"	18230	44730	120	48	56	41	73	46	46	50	16	32	15	7	0	78	84	55	65	71	71	74	26	35	19	8	0	0.286	0.769	0.453	0.404	4.952	-0.004	0.000	120	820	100	9	23	-1.807	2	7	10	13	6772	10122	0.375	0.385	0	0	0
3	11	2	"2173_hsa_miR_339; 1423873-1-E02"	"01: I-03  2173_hsa_miR_339"	18500	44730	120	59	74	50	67	46	46	49	14	28	46	25	0	76	95	71	74	73	73	76	30	39	17	13	0	4.333	1.273	0.778	0.862	6.724	0.092	0.005	120	820	100	16	50	2.115	13	3	28	22	8931	11401	1.786	0.633	0	0	0
3	12	2	"2169_hsa_miR_331; 1423873-1-E03"	"01: I-05  2169_hsa_miR_331"	18760	44730	120	68	95	75	78	46	46	50	19	38	51	36	0	90	118	84	71	75	75	78	29	37	37	25	0	1.467	1.140	0.736	0.791	5.172	0.566	0.054	120	820	100	37	92	0.553	22	15	49	43	11442	14158	2.368	1.379	0	0	0
3	13	2	"2165_hsa_miR_328; 1423873-1-E04"	"01: I-07  2165_hsa_miR_328"	19030	44730	120	47	51	24	47	46	46	49	14	28	18	5	0	81	103	79	76	73	73	78	42	53	20	10	0	0.125	0.167	0.407	0.384	4.052	0.011	0.001	120	820	100	9	35	-3.000	1	8	5	30	6145	12319	0.143	0.595	0	0	0
3	14	2	"2161_hsa_miR_324_3p; 1423873-1-E05"	"01: I-09  2161_hsa_miR_324_3p"	19290	44730	120	100	136	120	88	48	48	64	170	265	12	6	0	80	106	81	76	73	73	96	299	311	3	0	0	7.429	2.667	1.522	1.426	5.433	0.767	0.029	120	820	100	59	121	2.893	52	7	88	33	16375	12748	0.424	0.033	0	0	0
3	15	2	"2157_hsa_miR_31; 1423873-1-E06"	"01: I-11  2157_hsa_miR_31"	19560	44730	120	48	49	12	24	47	47	50	14	28	14	4	0	75	78	30	38	76	76	81	49	60	5	0	0	-1.000	1.000	0.348	0.412	4.516	0.037	0.024	120	820	100	0	4	Error	1	-1	2	2	5914	9389	-0.071	-0.061	0	0	0
3	16	2	"1563_mut2_mir_34c; 1423873-1-E07"	"01: I-13  1563_mut2_mir_34c"	19820	44730	120	62	91	74	81	49	49	57	40	70	28	18	0	85	89	33	37	74	74	81	41	50	16	2	0	1.182	2.800	1.250	1.459	6.098	1.557	0.017	120	820	100	24	57	0.241	13	11	42	15	10971	10666	0.850	0.195	0	0	0
3	1	3	"1532_rev_mir_150; 1423873-1-E08"	"01: I-15  1532_rev_mir_150"	15850	45000	120	262	288	173	60	49	49	56	36	64	91	80	0	395	517	401	77	71	71	93	175	188	69	47	0	0.657	0.536	0.603	0.642	4.219	0.273	0.283	120	820	100	537	685	-0.605	213	324	239	446	34524	62054	6.444	2.423	0	0	0
3	2	3	"C001_Ncode_Control; 1423873-1-E09"	"01: I-17  C001_Ncode_Control"	16110	45000	120	1262	3396	6647	195	52	52	157	541	344	78	55	0	287	1167	3642	312	76	76	155	556	358	24	15	0	5.735	3.065	6.230	6.374	4.915	3.031	0.322	120	820	100	1421	4435	2.520	1210	211	3344	1091	407484	140055	5.987	1.820	0	0	0
3	3	3	"Blank_I19; 1423873-1-E10"	"01: I-19  Blank_I19"	16380	45000	120	105	141	113	80	49	49	54	23	42	68	55	0	72	75	27	36	71	71	80	76	95	1	0	0	56.000	23.000	2.964	2.952	3.994	27.660	0.003	120	820	100	57	96	5.807	56	1	92	4	16964	8964	3.783	-0.066	0	0	0
3	4	3	"Blank_I21; 1423873-1-E11"	"01: I-21  Blank_I21"	16640	45000	120	51	56	33	58	47	47	50	14	28	17	10	0	71	74	37	50	70	70	74	28	37	10	3	0	4.000	2.250	0.828	0.844	4.430	0.018	0.001	120	820	100	5	13	2.000	4	1	9	4	6751	8896	0.429	0.000	0	0	0
3	5	3	"Blank_I23; 1423873-1-E12"	"01: I-23  Blank_I23"	16910	45000	120	50	53	18	33	47	47	50	15	30	22	8	0	70	76	34	44	72	72	76	32	42	13	4	0	-1.500	1.500	0.679	0.613	4.197	0.097	0.016	120	820	100	1	10	Error	3	-2	6	4	6383	9148	0.200	0.000	0	0	0
3	6	3	"2178_hsa_miR_34a; 1423873-1-G01"	"01: M-01  2178_hsa_miR_34a"	17170	45000	120	49	57	32	56	47	47	50	14	28	22	12	0	84	83	25	30	73	73	79	69	87	3	0	0	0.182	1.000	0.706	0.647	4.565	0.026	0.004	120	820	100	13	20	-2.459	2	11	10	10	6871	9998	0.500	0.058	0	0	0
3	7	3	"2174_hsa_miR_340; 1423873-1-G02"	"01: M-03  2174_hsa_miR_340"	17440	45000	120	54	59	37	62	47	47	51	17	33	25	10	0	76	85	57	67	72	72	76	31	40	17	6	0	1.750	0.923	0.517	0.573	3.783	0.165	0.003	120	820	100	11	25	0.807	7	4	12	13	7041	10188	0.471	0.290	0	0	0
3	8	3	"2170_hsa_miR_335; 1423873-1-G03"	"01: M-05  2170_hsa_miR_335"	17700	45000	120	596	701	441	62	49	49	83	173	208	91	75	0	537	683	582	85	72	72	98	145	147	85	69	0	1.176	1.067	1.262	1.414	3.718	0.867	0.480	120	820	100	1012	1263	0.234	547	465	652	611	84148	82013	3.572	4.034	0	0	0
3	9	3	"2166_hsa_miR_329; 1423873-1-G04"	"01: M-07  2166_hsa_miR_329"	17970	45000	120	47	51	18	35	48	48	50	16	32	15	6	0	70	78	45	57	72	72	76	31	40	12	5	0	0.500	0.500	0.476	0.543	4.756	0.019	0.002	120	820	100	-3	9	-1.000	-1	-2	3	6	6124	9391	0.063	0.065	0	0	0
3	10	3	"2162_hsa_miR_324_5p; 1423873-1-G05"	"01: M-09  2162_hsa_miR_324_5p"	18230	45000	120	60	81	62	76	46	46	50	18	36	40	25	0	86	119	104	87	73	73	76	30	39	36	20	0	1.077	0.761	0.782	0.901	8.323	0.118	0.010	120	820	100	27	81	0.107	14	13	35	46	9662	14319	1.722	1.433	0	0	0
3	11	3	"2158_hsa_miR_32; 1423873-1-G06"	"01: M-11  2158_hsa_miR_32"	18500	45000	120	45	48	12	25	46	46	51	18	35	10	0	0	73	77	27	35	72	72	76	29	38	19	4	0	-1.000	0.400	0.500	0.582	3.050	0.062	0.007	120	820	100	0	7	Error	-1	1	2	5	5745	9270	-0.167	0.034	0	0	0
3	12	3	"1564_rev_mir_34c; 1423873-1-G07"	"01: M-13  1564_rev_mir_34c"	18760	45000	120	47	50	16	32	47	47	51	19	37	11	4	0	71	78	25	32	72	72	76	27	35	19	4	0	0.000	0.500	0.500	0.554	3.902	-0.026	0.000	120	820	100	-1	9	Error	0	-1	3	6	5956	9367	-0.053	0.074	0	0	0
3	13	3	"1533_shuf_mir_150; 1423873-1-G08"	"01: M-15  1533_shuf_mir_150"	19030	45000	120	46	49	19	38	47	47	50	17	34	14	2	0	69	74	25	33	74	74	94	224	238	0	0	0	0.200	100000.000	0.598	0.506	3.672	0.049	0.004	120	820	100	-6	2	-2.322	-1	-5	2	0	5918	8822	-0.059	-0.089	0	0	0
3	14	3	"C002_Ncode_Control; 1423873-1-G09"	"01: M-17  C002_Ncode_Control"	19290	45000	120	2586	2761	1062	38	48	48	154	588	381	100	96	0	4159	4456	1904	42	76	76	285	1112	390	99	91	0	0.622	0.619	0.622	0.635	1.414	0.462	0.606	120	820	100	6621	7093	-0.686	2538	4083	2713	4380	331368	534727	4.434	3.751	0	0	0
3	15	3	"Blank_M19; 1423873-1-G10"	"01: M-19  Blank_M19"	19560	45000	120	48	52	17	32	47	47	49	14	28	26	7	0	70	78	32	41	73	73	78	31	39	14	4	0	-0.333	1.000	0.600	0.670	3.061	-0.065	0.009	120	820	100	-2	10	Error	1	-3	5	5	6281	9339	0.214	0.000	0	0	0
3	16	3	"Blank_M21; 1423873-1-G11"	"01: M-21  Blank_M21"	19820	45000	120	131	215	182	84	49	49	58	41	70	63	49	0	106	149	122	81	74	74	84	50	59	40	23	0	2.563	2.213	1.462	1.602	5.586	2.117	0.068	120	820	100	114	241	1.358	82	32	166	75	25858	17825	3.829	1.300	0	0	0
3	1	4	"Blank_M23; 1423873-1-G12"	"01: M-23  Blank_M23"	15850	45260	120	54	66	56	84	49	49	56	48	85	10	5	0	79	102	96	94	71	71	78	42	53	20	10	0	0.625	0.548	0.610	0.540	5.383	2.863	0.155	120	820	100	13	48	-0.678	5	8	17	31	7872	12285	0.208	0.571	0	0	0
3	2	4	"Alexa_5_Test_Feature; 1423873-5-A01"	"02: A-01  2223_Alexa_5_Test_Feature"	16110	45260	120	5482	8294	10482	126	52	52	196	989	504	100	94	0	101	136	131	96	71	71	77	35	45	45	25	0	181.000	126.800	124.500	137.753	3.377	149.242	0.331	120	820	100	5460	8307	7.500	5430	30	8242	65	995306	16332	8.188	1.686	0	0	0
3	3	4	"2219_hsa_miR_432*; 1423873-5-A02"	"02: A-03  2219_hsa_miR_432*"	16380	45260	120	60	85	67	78	48	48	54	33	61	30	22	0	76	82	37	45	71	71	79	41	51	11	2	0	2.400	3.364	1.479	1.513	3.919	6.606	0.012	120	820	100	17	48	1.263	12	5	37	11	10186	9783	0.939	0.073	0	0	0
3	4	4	"2215_hsa_miR_425; 1423873-5-A03"	"02: A-05  2215_hsa_miR_425"	16640	45260	120	51	62	43	69	47	47	51	16	31	22	15	0	74	77	27	35	72	72	76	30	39	19	2	0	2.000	3.000	0.607	0.641	4.873	15.313	0.001	120	820	100	6	20	1.000	4	2	15	5	7486	9264	0.688	0.033	0	0	0
3	5	4	"2211_hsa_miR_422a; 1423873-5-A04"	"02: A-07  2211_hsa_miR_422a"	16910	45260	120	143	183	179	97	47	47	50	15	30	80	72	0	132	194	174	89	72	72	78	42	53	57	44	0	1.600	1.115	0.966	1.108	4.553	0.498	0.149	120	820	100	156	258	0.678	96	60	136	122	21970	23256	8.867	2.762	0	0	0
3	6	4	"2207_hsa_miR_409_3p; 1423873-5-A05"	"02: A-09  2207_hsa_miR_409_3p"	17170	45260	120	55	72	57	79	47	47	50	15	30	33	20	0	73	85	62	72	72	72	76	36	47	12	5	0	8.000	1.923	0.600	1.004	6.863	0.141	0.006	120	820	100	9	38	3.000	8	1	25	13	8605	10237	1.467	0.250	0	0	0
3	7	4	"2203_hsa_miR_381; 1423873-5-A06"	"02: A-11  2203_hsa_miR_381"	17440	45260	120	47	57	40	70	48	48	51	17	33	16	10	0	75	79	26	32	72	72	75	30	40	15	4	0	-0.333	1.286	0.778	0.914	4.599	0.155	0.017	120	820	100	2	16	Error	-1	3	9	7	6861	9429	0.353	0.133	0	0	0
3	8	4	"2199_hsa_miR_378; 1423873-5-A07"	"02: A-13  2199_hsa_miR_378"	17700	45260	120	52	60	27	45	47	47	50	19	38	27	15	0	1137	1220	577	47	71	71	77	48	62	100	100	0	0.005	0.011	0.013	0.013	3.990	0.009	0.063	120	820	100	1071	1162	-7.736	5	1066	13	1149	7226	146342	0.526	23.813	0	0	0
3	9	4	"2195_hsa_miR_375; 1423873-5-A08"	"02: A-15  2195_hsa_miR_375"	17970	45260	120	46	50	15	30	46	46	49	20	40	11	1	0	83	86	31	36	73	73	80	56	70	7	1	0	0.000	0.308	0.558	0.495	3.266	0.002	0.000	120	820	100	10	17	Error	0	10	4	13	5974	10290	0.050	0.107	0	0	0
3	10	4	"2191_hsa_miR_372; 1423873-5-A09"	"02: A-17  2191_hsa_miR_372"	18230	45260	120	47	51	18	35	46	46	49	14	28	23	4	0	68	72	24	33	73	73	77	36	46	9	0	0	-0.200	-5.000	0.609	0.585	3.390	0.002	0.000	120	820	100	-4	4	Error	1	-5	5	-1	6118	8624	0.143	-0.139	0	0	0
3	11	4	"2187_hsa_miR_369_3p; 1423873-5-A10"	"02: A-19  2187_hsa_miR_369_3p"	18500	45260	120	45	48	11	22	47	47	50	15	30	10	0	0	72	83	41	49	72	72	76	27	35	20	14	0	100000.000	0.091	0.485	0.530	4.249	0.029	0.003	120	820	100	-2	12	16.610	-2	0	1	11	5707	9912	-0.133	0.259	0	0	0
3	12	4	"2183_hsa_miR_363; 1423873-5-A11"	"02: A-21  2183_hsa_miR_363"	18760	45260	120	228	281	192	68	48	48	53	26	49	91	85	0	270	326	258	79	73	73	77	28	36	85	78	0	0.914	0.921	1.084	1.033	3.750	0.611	0.283	120	820	100	377	486	-0.130	180	197	233	253	33705	39108	8.769	8.893	0	0	0
3	13	4	"2179_hsa_miR_34b; 1423873-5-A12"	"02: A-23  2179_hsa_miR_34b"	19030	45260	120	52	59	29	49	47	47	52	26	50	14	7	0	74	84	37	44	75	75	79	30	37	22	5	0	-5.000	1.333	0.725	0.703	4.264	-0.108	0.010	120	820	100	4	21	Error	5	-1	12	9	7027	10049	0.269	0.167	0	0	0
3	14	4	"2224_hsa_miR_451; 1423873-5-C01"	"02: E-01  2224_hsa_miR_451"	19290	45260	120	46	51	19	37	47	47	49	13	26	21	6	0	75	77	26	33	76	76	81	30	37	15	2	0	1.000	4.000	0.479	0.491	4.070	-0.005	0.000	120	820	100	-2	5	0.000	-1	-1	4	1	6105	9284	0.154	-0.133	0	0	0
3	15	4	"2220_hsa_miR_433; 1423873-5-C02"	"02: E-03  2220_hsa_miR_433"	19560	45260	120	48	52	22	42	46	46	49	14	28	21	8	0	74	82	36	43	77	77	79	27	34	17	5	0	-0.667	1.200	0.525	0.468	3.819	-0.025	0.004	120	820	100	-1	11	Error	2	-3	6	5	6290	9879	0.214	0.111	0	0	0
3	16	4	"2216_hsa_miR_429; 1423873-5-C03"	"02: E-05  2216_hsa_miR_429"	19820	45260	120	71	107	93	86	47	47	57	50	87	35	20	0	85	107	104	97	76	76	83	48	57	15	5	0	2.667	1.935	1.500	1.358	6.540	1.363	0.024	120	820	100	33	91	1.415	24	9	60	31	12873	12801	1.000	0.500	0	0	0
3	1	5	"2212_hsa_miR_422b; 1423873-5-C04"	"02: E-07  2212_hsa_miR_422b"	15850	45530	120	231	413	391	94	48	48	54	35	64	80	74	0	158	432	550	127	72	72	89	183	205	40	30	0	2.128	1.014	1.122	1.433	5.660	0.274	0.233	120	820	100	269	725	1.089	183	86	365	360	49527	51893	10.257	1.874	0	0	0
3	2	5	"2208_hsa_miR_409_5p; 1423873-5-C05"	"02: E-09  2208_hsa_miR_409_5p"	16110	45530	120	54	78	92	117	48	48	53	33	62	18	10	0	74	75	20	26	70	70	76	33	43	10	0	0	1.500	6.000	1.194	1.465	5.138	0.148	0.000	120	820	100	10	35	0.585	6	4	30	5	9361	8970	0.758	-0.030	0	0	0
3	3	5	"2204_hsa_miR_382; 1423873-5-C06"	"02: E-11  2204_hsa_miR_382"	16380	45530	120	54	68	57	83	50	50	62	54	87	8	5	0	74	86	58	67	74	74	87	55	63	9	2	0	100000.000	1.500	0.780	0.801	4.114	30.500	0.003	120	820	100	4	30	16.610	4	0	18	12	8206	10346	0.111	-0.018	0	0	0
3	4	5	"2200_hsa_miR_379; 1423873-5-C07"	"02: E-13  2200_hsa_miR_379"	16640	45530	120	49	54	27	50	48	48	51	16	31	18	5	0	74	77	30	38	71	71	75	26	34	22	5	0	0.333	1.000	0.457	0.539	3.754	0.114	0.001	120	820	100	4	12	-1.585	1	3	6	6	6460	9250	0.188	0.077	0	0	0
3	5	5	"2196_hsa_miR_376a; 1423873-5-C08"	"02: E-15  2196_hsa_miR_376a"	16910	45530	120	55	77	62	80	48	48	51	20	39	35	24	0	79	115	93	80	70	70	75	30	40	35	20	0	0.778	0.644	0.558	0.667	5.691	0.178	0.018	120	820	100	16	74	-0.363	7	9	29	45	9290	13771	1.300	1.333	0	0	0
3	6	5	"2192_hsa_miR_373; 1423873-5-C09"	"02: E-17  2192_hsa_miR_373"	17170	45530	120	52	65	54	83	48	48	53	26	49	15	8	0	86	102	76	74	72	72	76	37	48	25	10	0	0.286	0.567	0.867	0.702	6.096	0.102	0.009	120	820	100	18	47	-1.807	4	14	17	30	7772	12184	0.462	0.703	0	0	0
3	7	5	"2188_hsa_miR_369_5p; 1423873-5-C10"	"02: E-19  2188_hsa_miR_369_5p"	17440	45530	120	48	51	19	37	47	47	50	18	36	15	5	0	72	74	23	31	72	72	74	26	35	11	4	0	100000.000	2.000	0.500	0.584	4.513	0.063	0.003	120	820	100	1	6	16.610	1	0	4	2	6176	8923	0.056	0.000	0	0	0
3	8	5	"2184_hsa_miR_365; 1423873-5-C11"	"02: E-21  2184_hsa_miR_365"	17700	45530	120	56	61	30	49	47	47	50	16	32	32	14	0	76	89	52	58	73	73	78	37	47	16	7	0	3.000	0.875	0.600	0.608	4.773	-0.038	0.001	120	820	100	12	30	1.585	9	3	14	16	7285	10700	0.688	0.297	0	0	0
3	9	5	"2180_hsa_miR_34c; 1423873-5-C12"	"02: E-23  2180_hsa_miR_34c"	17970	45530	120	48	57	29	50	46	46	49	14	28	32	15	0	78	89	50	56	71	71	79	74	93	5	2	0	0.286	0.611	0.700	0.694	4.773	0.006	0.001	120	820	100	9	29	-1.807	2	7	11	18	6885	10676	0.571	0.135	0	0	0
3	10	5	"2225_hsa_miR_452; 1423873-5-E01"	"02: I-01  2225_hsa_miR_452"	18230	45530	120	118	154	128	83	47	47	54	37	68	60	50	0	99	151	153	101	72	72	78	34	43	41	28	0	2.630	1.354	1.712	1.705	5.986	0.389	0.080	120	820	100	98	186	1.395	71	27	107	79	18523	18145	2.703	2.147	0	0	0
3	11	5	"2221_hsa_miR_448; 1423873-5-E02"	"02: I-03  2221_hsa_miR_448"	18500	45530	120	47	49	14	28	46	46	49	16	32	16	4	0	75	76	27	35	72	72	77	43	55	8	0	0	0.333	0.750	0.429	0.447	4.081	0.023	0.002	120	820	100	4	7	-1.585	1	3	3	4	5864	9132	0.000	-0.023	0	0	0
3	12	5	"2217_hsa_miR_431; 1423873-5-E03"	"02: I-05  2217_hsa_miR_431"	18760	45530	120	46	49	14	28	47	47	49	14	28	13	4	0	76	77	25	32	75	75	78	32	41	9	1	0	-1.000	1.000	0.409	0.423	3.502	0.085	0.004	120	820	100	0	4	Error	-1	1	2	2	5857	9229	0.000	-0.031	0	0	0
3	13	5	"2213_hsa_miR_423; 1423873-5-E04"	"02: I-07  2213_hsa_miR_423"	19030	45530	120	2665	3863	2426	62	48	48	196	911	464	100	78	0	2799	3884	2460	63	75	75	237	1049	442	95	69	0	0.961	1.002	0.977	1.014	1.477	1.002	0.779	120	820	100	5341	7624	-0.058	2617	2724	3815	3809	463549	466056	4.025	3.477	0	0	0
3	14	5	"2209_hsa_miR_410; 1423873-5-E05"	"02: I-09  2209_hsa_miR_410"	19290	45530	120	47	54	26	48	47	47	52	33	63	8	2	0	72	73	25	34	75	75	80	35	43	7	0	0	0.000	-3.500	0.634	0.715	4.379	0.007	0.000	120	820	100	-3	5	Error	0	-3	7	-2	6494	8708	0.061	-0.200	0	0	0
3	15	5	"2205_hsa_miR_383; 1423873-5-E06"	"02: I-11  2205_hsa_miR_383"	19560	45530	120	48	52	22	42	47	47	50	15	30	13	5	0	73	84	49	58	76	76	80	35	43	11	3	0	-0.333	0.625	0.375	0.364	4.236	0.000	0.000	120	820	100	-2	13	Error	1	-3	5	8	6191	10040	0.133	0.114	0	0	0
3	16	5	"2201_hsa_miR_380_3p; 1423873-5-E07"	"02: I-13  2201_hsa_miR_380_3p"	19820	45530	120	77	123	120	97	48	48	60	51	85	37	20	0	92	111	81	72	76	76	83	46	55	23	11	0	1.813	2.143	1.725	1.387	6.529	3.110	0.018	120	820	100	45	110	0.858	29	16	75	35	14713	13307	1.235	0.609	0	0	0
3	1	6	"2197_hsa_miR_376b; 1423873-5-E08"	"02: I-15  2197_hsa_miR_376b"	15850	45790	120	52	62	42	67	48	48	52	25	48	12	7	0	77	80	26	32	72	72	76	36	47	11	3	0	0.800	1.750	0.600	0.660	4.022	0.295	0.024	120	820	100	9	22	-0.322	4	5	14	8	7448	9553	0.400	0.111	0	0	0
3	2	6	"2193_hsa_miR_373*; 1423873-5-E09"	"02: I-17  2193_hsa_miR_373*"	16110	45790	120	58	89	122	137	47	47	52	23	44	29	19	0	76	92	109	118	72	72	80	67	83	4	3	0	2.750	2.100	0.575	0.628	5.188	0.092	0.023	120	820	100	15	62	1.459	11	4	42	20	10733	11000	1.609	0.179	0	0	0
3	3	6	"2189_hsa_miR_370; 1423873-5-E10"	"02: I-19  2189_hsa_miR_370"	16380	45790	120	64	94	86	91	47	47	53	29	54	37	21	0	72	79	38	48	74	74	89	104	116	2	0	0	-8.500	9.400	1.230	1.585	4.968	11.098	0.003	120	820	100	15	52	Error	17	-2	47	5	11324	9505	1.414	-0.096	0	0	0
3	4	6	"2185_hsa_miR_367; 1423873-5-E11"	"02: I-21  2185_hsa_miR_367"	16640	45790	120	80	125	123	98	48	48	52	36	69	46	29	0	72	74	23	31	73	73	77	35	45	6	0	0	-32.000	77.000	1.910	2.153	5.889	836.414	0.000	120	820	100	31	78	Error	32	-1	77	1	15008	8891	2.028	-0.086	0	0	0
3	5	6	"2181_hsa_miR_361; 1423873-5-E12"	"02: I-23  2181_hsa_miR_361"	16910	45790	120	163	223	215	96	47	47	51	17	33	79	72	0	116	182	143	78	71	71	75	28	37	56	47	0	2.578	1.586	1.366	1.351	6.315	1.561	0.142	120	820	100	161	287	1.366	116	45	176	111	26790	21874	10.118	3.821	0	0	0
3	6	6	"2226_hsa_miR_452*; 1423873-5-G01"	"02: M-01  2226_hsa_miR_452*"	17170	45790	120	47	51	22	43	47	47	50	21	42	7	2	0	66	72	31	43	73	73	75	27	36	9	2	0	0.000	-4.000	0.464	0.400	3.663	0.164	0.004	120	820	100	-7	3	Error	0	-7	4	-1	6177	8588	0.048	-0.111	0	0	0
3	7	6	"2222_hsa_miR_449; 1423873-5-G02"	"02: M-03  2222_hsa_miR_449"	17440	45790	120	46	55	34	61	46	46	50	18	36	21	5	0	78	82	26	31	71	71	74	29	39	20	5	0	0.000	0.818	0.592	0.628	3.970	0.004	0.000	120	820	100	7	20	Error	0	7	9	11	6548	9812	0.278	0.276	0	0	0
3	8	6	"2218_hsa_miR_432; 1423873-5-G03"	"02: M-05  2218_hsa_miR_432"	17700	45790	120	58	81	60	74	48	48	51	22	43	34	24	0	105	167	147	88	73	73	77	32	41	50	36	0	0.313	0.351	0.588	0.425	6.438	0.060	0.026	120	820	100	42	127	-1.678	10	32	33	94	9682	20061	1.364	2.813	0	0	0
3	9	6	"2214_hsa_miR_424; 1423873-5-G04"	"02: M-07  2214_hsa_miR_424"	17970	45790	120	60	84	59	70	47	47	50	14	28	46	37	0	83	113	125	110	72	72	76	37	48	23	13	0	1.182	0.902	1.000	0.826	6.403	0.204	0.033	120	820	100	24	78	0.241	13	11	37	41	10114	13578	2.429	1.000	0	0	0
3	10	6	"2210_hsa_miR_412; 1423873-5-G05"	"02: M-09  2210_hsa_miR_412"	18230	45790	120	46	49	16	32	46	46	49	13	26	19	5	0	76	76	23	30	72	72	75	26	34	15	5	0	0.000	0.750	0.843	0.713	4.292	0.062	0.005	120	820	100	4	7	Error	0	4	3	4	5847	9144	0.000	0.038	0	0	0
3	11	6	"2206_hsa_miR_384; 1423873-5-G06"	"02: M-11  2206_hsa_miR_384"	18500	45790	120	45	48	13	27	46	46	49	14	28	13	3	0	72	76	26	34	73	73	77	39	50	10	0	0	1.000	0.667	0.360	0.415	3.587	-0.027	0.001	120	820	100	-2	5	0.000	-1	-1	2	3	5728	9071	-0.071	-0.026	0	0	0
3	12	6	"2202_hsa_miR_380_5p; 1423873-5-G07"	"02: M-13  2202_hsa_miR_380_5p"	18760	45790	120	46	50	15	30	46	46	49	15	30	18	5	0	71	72	22	30	74	74	78	34	43	5	0	0	0.000	-2.000	0.456	0.630	3.609	0.031	0.006	120	820	100	-3	2	Error	0	-3	4	-2	5991	8669	0.067	-0.176	0	0	0
3	13	6	"2198_hsa_miR_377; 1423873-5-G08"	"02: M-15  2198_hsa_miR_377"	19030	45790	120	3686	4431	1909	43	47	47	102	470	460	100	100	0	78	85	36	42	75	75	81	58	71	9	0	0	1213.000	438.400	162.309	201.870	3.467	681.733	0.023	120	820	100	3642	4394	10.244	3639	3	4384	10	531753	10186	9.211	0.069	0	0	0
3	14	6	"2194_hsa_miR_374; 1423873-5-G09"	"02: M-17  2194_hsa_miR_374"	19290	45790	120	79	99	68	68	47	47	58	91	156	20	5	0	80	97	64	65	76	76	79	33	41	25	13	0	8.000	2.476	1.221	1.425	6.319	2.578	0.019	120	820	100	36	73	3.000	32	4	52	21	11931	11643	0.451	0.545	0	0	0
3	15	6	"2190_hsa_miR_371; 1423873-5-G10"	"02: M-19  2190_hsa_miR_371"	19560	45790	120	50	51	17	33	46	46	49	18	36	14	1	0	77	77	24	31	74	74	77	27	35	18	1	0	1.333	1.667	0.707	0.693	2.811	0.139	0.005	120	820	100	7	8	0.415	4	3	5	3	6111	9273	0.111	0.000	0	0	0
3	16	6	"2186_hsa_miR_368; 1423873-5-G11"	"02: M-21  2186_hsa_miR_368"	19820	45790	120	109	139	101	72	50	50	66	71	107	45	24	0	91	148	193	130	76	76	84	40	47	32	16	0	3.933	1.236	2.059	1.519	4.971	0.688	0.057	120	820	100	74	161	1.976	59	15	89	72	16720	17800	1.028	1.600	0	0	0
3	1	7	"2182_hsa_miR_362; 1423873-5-G12"	"02: M-23  2182_hsa_miR_362"	15850	46060	120	149	290	356	122	48	48	51	16	31	84	73	0	76	104	119	114	72	72	76	38	50	18	6	0	25.250	7.563	5.500	6.480	6.935	5.861	0.149	120	820	100	105	274	4.658	101	4	242	32	34757	12497	14.938	0.737	0	0	0
3	2	7	"2271_hsa_miR_518d; 1423881-2-A01"	"03: A-01  2271_hsa_miR_518d"	16110	46060	120	50	66	68	103	48	48	52	19	36	21	12	0	70	71	22	30	72	72	76	30	39	6	0	0	-1.000	-18.000	1.088	1.121	3.760	0.100	0.001	120	820	100	0	17	Error	2	-2	18	-1	7883	8546	0.737	-0.167	0	0	0
3	3	7	"2267_hsa_miR_518a_2*; 1423881-2-A02"	"03: A-03  2267_hsa_miR_518a_2*"	16380	46060	120	63	97	77	79	48	48	60	65	108	25	16	0	68	76	33	43	74	74	85	60	70	2	1	0	-2.500	24.500	1.216	1.287	6.651	3.984	0.035	120	820	100	9	51	Error	15	-6	49	2	11665	9074	0.569	-0.150	0	0	0
3	4	7	"2263_hsa_miR_517a; 1423881-2-A03"	"03: A-05  2263_hsa_miR_517a"	16640	46060	120	48	53	26	49	48	48	52	27	51	7	5	0	74	77	26	33	73	73	78	32	41	17	2	0	0.000	1.250	0.551	0.717	3.565	0.116	0.002	120	820	100	1	9	Error	0	1	5	4	6300	9234	0.037	-0.031	0	0	0
3	5	7	"2259_hsa_miR_515_5p; 1423881-2-A04"	"03: A-07  2259_hsa_miR_515_5p"	16910	46060	120	48	54	22	40	47	47	51	17	33	23	7	0	71	70	21	30	71	71	74	31	41	5	0	0	100000.000	-7.000	0.600	0.698	3.518	0.029	0.000	120	820	100	1	6	16.610	1	0	7	-1	6421	8408	0.176	-0.129	0	0	0
3	6	7	"2255_hsa_miR_512_5p; 1423881-2-A05"	"03: A-09  2255_hsa_miR_512_5p"	17170	46060	120	47	52	22	42	47	47	51	19	37	12	5	0	69	77	42	54	72	72	76	33	43	12	4	0	0.000	1.000	0.501	0.465	3.652	0.269	0.001	120	820	100	-3	10	Error	0	-3	5	5	6276	9236	0.053	0.030	0	0	0
3	7	7	"2251_hsa_miR_509; 1423881-2-A06"	"03: A-11  2251_hsa_miR_509"	17440	46060	120	48	53	26	49	48	48	51	20	39	12	4	0	79	93	59	63	71	71	78	87	111	7	4	0	0.000	0.227	0.600	0.570	3.926	0.003	0.000	120	820	100	8	27	Error	0	8	5	22	6400	11196	0.100	0.172	0	0	0
3	8	7	"2247_hsa_miR_505; 1423881-2-A07"	"03: A-13  2247_hsa_miR_505"	17700	46060	120	52	80	72	90	48	48	52	22	42	30	20	0	78	123	128	104	73	73	77	39	50	23	17	0	0.800	0.640	0.481	0.547	8.523	0.077	0.007	120	820	100	9	82	-0.322	4	5	32	50	9618	14816	1.273	1.179	0	0	0
3	9	7	"2243_hsa_miR_501; 1423881-2-A08"	"03: A-15  2243_hsa_miR_501"	17970	46060	120	60	83	65	78	48	48	52	28	53	29	21	0	102	190	177	93	72	72	78	40	51	45	40	0	0.400	0.297	0.316	0.377	6.534	0.099	0.065	120	820	100	42	153	-1.322	12	30	35	118	9908	22792	1.107	2.800	0	0	0
3	10	7	"2239_hsa_miR_497; 1423881-2-A09"	"03: A-17  2239_hsa_miR_497"	18230	46060	120	47	52	22	42	47	47	51	19	37	12	4	0	70	72	24	33	72	72	76	27	35	11	3	0	0.000	100000.000	0.684	0.674	3.870	0.040	0.001	120	820	100	-2	5	Error	0	-2	5	0	6200	8659	0.053	-0.148	0	0	0
3	11	7	"2235_hsa_miR_493; 1423881-2-A10"	"03: A-19  2235_hsa_miR_493"	18500	46060	120	50	52	17	32	47	47	49	14	28	25	4	0	83	84	27	32	73	73	76	26	34	22	5	0	0.300	0.455	0.468	0.458	3.653	0.031	0.001	120	820	100	13	16	-1.737	3	10	5	11	6276	10025	0.214	0.308	0	0	0
3	12	7	"2231_hsa_miR_489; 1423881-2-A11"	"03: A-21  2231_hsa_miR_489"	18760	46060	120	64	96	99	103	46	46	51	24	47	42	26	0	64	75	43	57	73	73	77	29	37	12	6	0	-2.000	25.000	1.083	1.139	5.497	23.970	0.004	120	820	100	9	52	Error	18	-9	50	2	11559	9041	1.875	-0.069	0	0	0
3	13	7	"2227_hsa_miR_453; 1423881-2-A12"	"03: A-23  2227_hsa_miR_453"	19030	46060	120	50	61	35	57	48	48	51	20	39	24	14	0	89	145	132	91	74	74	83	63	75	30	23	0	0.133	0.183	0.398	0.378	5.879	0.075	0.040	120	820	100	17	84	-2.907	2	15	13	71	7265	17451	0.500	0.984	0	0	0
3	14	7	"2272_hsa_miR_518e; 1423881-2-C01"	"03: E-01  2272_hsa_miR_518e"	19290	46060	120	47	51	18	35	46	46	50	16	32	18	6	0	70	76	27	35	76	76	78	26	33	13	4	0	-0.167	100000.000	0.542	0.555	3.252	0.033	0.002	120	820	100	-5	5	Error	1	-6	5	0	6153	9069	0.063	-0.077	0	0	0
3	15	7	"2268_hsa_miR_518b; 1423881-2-C02"	"03: E-03  2268_hsa_miR_518b"	19560	46060	120	48	51	14	27	45	45	51	50	98	0	0	0	71	77	28	36	75	75	114	1031	904	0	0	0	-0.750	3.000	0.471	0.377	3.748	0.047	0.951	120	820	100	-1	8	Error	3	-4	6	2	6089	9266	0.000	-0.036	0	0	0
3	16	7	"2264_hsa_miR_517b; 1423881-2-C03"	"03: E-05  2264_hsa_miR_517b"	19820	46060	120	109	129	95	73	51	51	68	86	126	30	11	0	103	131	108	82	76	76	85	46	54	33	17	0	2.148	1.418	1.162	1.107	4.884	0.359	0.010	120	820	100	85	133	1.103	58	27	78	55	15502	15716	0.709	1.000	0	0	0
3	1	8	"2260_hsa_miR_516_3p; 1423881-2-C04"	"03: E-07  2260_hsa_miR_516_3p"	15850	46320	120	49	59	41	69	48	48	50	16	32	23	11	0	74	81	30	37	72	72	76	33	43	20	3	0	0.500	1.222	0.610	0.534	4.087	0.165	0.015	120	820	100	3	20	-1.000	1	2	11	9	7066	9669	0.563	0.152	0	0	0
3	2	8	"2256_hsa_miR_513; 1423881-2-C05"	"03: E-09  2256_hsa_miR_513"	16110	46320	120	73	139	190	136	49	49	56	36	64	35	22	0	89	132	169	128	73	73	79	44	55	23	15	0	1.500	1.525	1.000	1.086	5.723	0.171	0.068	120	820	100	40	149	0.585	24	16	90	59	16727	15852	2.306	1.205	0	0	0
3	3	8	"2252_hsa_miR_510; 1423881-2-C06"	"03: E-11  2252_hsa_miR_510"	16380	46320	120	84	121	96	79	50	50	61	61	100	38	19	0	110	189	177	93	73	73	84	64	76	44	31	0	0.919	0.612	0.571	0.534	6.111	0.958	0.056	120	820	100	71	187	-0.122	34	37	71	116	14522	22643	0.984	1.641	0	0	0
3	4	8	"2248_hsa_miR_506; 1423881-2-C07"	"03: E-13  2248_hsa_miR_506"	16640	46320	120	49	62	48	77	47	47	54	36	66	11	5	0	65	74	52	70	72	72	79	43	54	6	1	0	-0.286	7.500	0.516	0.515	4.563	-0.105	0.001	120	820	100	-5	17	Error	2	-7	15	2	7413	8827	0.222	-0.116	0	0	0
3	5	8	"2244_hsa_miR_502; 1423881-2-C08"	"03: E-15  2244_hsa_miR_502"	16910	46320	120	47	56	36	64	47	47	51	19	37	14	6	0	79	83	31	37	74	74	78	32	41	16	5	0	0.000	1.000	0.543	0.664	4.214	0.184	0.008	120	820	100	5	18	Error	0	5	9	9	6719	9926	0.263	0.156	0	0	0
3	6	8	"2240_hsa_miR_498; 1423881-2-C09"	"03: E-17  2240_hsa_miR_498"	17170	46320	120	92	124	94	75	47	47	51	19	37	67	55	0	80	100	83	83	72	72	78	39	50	19	10	0	5.625	2.750	1.892	1.380	5.860	2.603	0.013	120	820	100	53	105	2.492	45	8	77	28	14863	11942	3.842	0.564	0	0	0
3	7	8	"2236_hsa_miR_494; 1423881-2-C10"	"03: E-19  2236_hsa_miR_494"	17440	46320	120	52	65	53	81	47	47	51	25	49	20	9	0	67	92	92	100	72	72	83	98	118	7	4	0	-1.000	0.900	0.478	0.534	5.300	-0.001	0.000	120	820	100	0	38	Error	5	-5	18	20	7803	10993	0.560	0.092	0	0	0
3	8	8	"2232_hsa_miR_490; 1423881-2-C11"	"03: E-21  2232_hsa_miR_490"	17700	46320	120	48	55	27	49	46	46	50	20	40	19	7	0	71	73	24	32	74	74	78	34	43	7	1	0	-0.667	-9.000	0.571	0.687	5.186	-0.054	0.001	120	820	100	-1	8	Error	2	-3	9	-1	6549	8743	0.250	-0.147	0	0	0
3	9	8	"2228_hsa_miR_485_3p; 1423881-2-C12"	"03: E-23  2228_hsa_miR_485_3p"	17970	46320	120	47	49	12	24	45	45	49	21	42	8	0	0	72	77	38	49	72	72	76	36	47	10	0	0	100000.000	0.800	0.333	0.380	3.758	0.007	0.000	120	820	100	2	9	16.610	2	0	4	5	5898	9204	0.000	0.028	0	0	0
3	10	8	"2273_hsa_miR_518f; 1423881-2-E01"	"03: I-01  2273_hsa_miR_518f"	18230	46320	120	46	51	23	45	46	46	50	25	50	10	1	0	73	76	30	39	70	70	76	29	38	15	4	0	0.000	0.833	0.750	0.786	3.823	0.107	0.006	120	820	100	3	11	Error	0	3	5	6	6119	9170	0.040	0.000	0	0	0
3	11	8	"2269_hsa_miR_518c; 1423881-2-E02"	"03: I-03  2269_hsa_miR_518c"	18500	46320	120	45	48	13	27	46	46	48	14	29	16	5	0	69	79	62	78	73	73	79	38	48	6	0	0	0.250	0.333	0.517	0.575	3.760	0.004	0.000	120	820	100	-5	8	-2.000	-1	-4	2	6	5802	9421	0.000	0.000	0	0	0
3	12	8	"2265_hsa_miR_517c; 1423881-2-E03"	"03: I-05  2265_hsa_miR_517c"	18760	46320	120	48	50	14	28	47	47	50	15	30	20	5	0	78	81	25	30	73	73	77	26	33	20	4	0	0.200	0.375	0.591	0.581	3.508	0.012	0.000	120	820	100	6	11	-2.322	1	5	3	8	5998	9661	0.000	0.154	0	0	0
3	13	8	"2261_hsa_miR_516_5p; 1423881-2-E04"	"03: I-07  2261_hsa_miR_516_5p"	19030	46320	120	52	69	59	85	48	48	50	16	32	28	20	0	86	131	131	100	74	74	81	40	49	27	20	0	0.333	0.368	0.482	0.564	7.731	0.078	0.020	120	820	100	16	78	-1.585	4	12	21	57	8306	15765	1.188	1.250	0	0	0
3	14	8	"2257_hsa_miR_514; 1423881-2-E05"	"03: I-09  2257_hsa_miR_514"	19290	46320	120	52	64	43	67	46	46	49	15	30	30	17	0	71	74	22	29	74	74	80	37	46	3	0	0	-2.000	100000.000	0.929	1.013	4.577	5.088	0.000	120	820	100	3	18	Error	6	-3	18	0	7639	8938	1.000	-0.162	0	0	0
3	15	8	"2253_hsa_miR_511; 1423881-2-E06"	"03: I-11  2253_hsa_miR_511"	19560	46320	120	47	49	13	26	46	46	49	15	30	15	5	0	80	83	30	36	76	76	80	29	36	17	5	0	0.250	0.429	0.444	0.489	4.552	0.002	0.000	120	820	100	5	10	-2.000	1	4	3	7	5868	9920	0.000	0.103	0	0	0
3	16	8	"2249_hsa_miR_507; 1423881-2-E07"	"03: I-13  2249_hsa_miR_507"	19820	46320	120	82	116	90	77	50	50	62	55	88	38	23	0	88	114	93	81	78	78	89	62	69	18	10	0	3.200	1.833	1.000	1.081	4.992	3.001	0.029	120	820	100	42	102	1.678	32	10	66	36	13900	13683	0.982	0.403	0	0	0
3	1	9	"2245_hsa_miR_503; 1423881-2-E08"	"03: I-15  2245_hsa_miR_503"	15850	46590	120	76	108	81	75	47	47	50	17	34	61	45	0	79	111	122	109	72	72	79	62	78	16	10	0	4.143	1.564	0.865	0.908	5.029	0.146	0.025	120	820	100	36	100	2.051	29	7	61	39	12993	13264	3.412	0.516	0	0	0
3	2	9	"2241_hsa_miR_499; 1423881-2-E09"	"03: I-17  2241_hsa_miR_499"	16110	46590	120	49	83	158	190	48	48	51	21	41	16	7	0	72	76	25	32	72	72	76	34	44	10	3	0	100000.000	8.750	0.781	0.752	5.334	103.999	0.000	120	820	100	1	39	16.610	1	0	35	4	9929	9120	1.524	0.000	0	0	0
3	3	9	"2237_hsa_miR_495; 1423881-2-E10"	"03: I-19  2237_hsa_miR_495"	16380	46590	120	64	100	93	93	49	49	59	65	110	23	13	0	71	75	34	45	71	71	75	35	46	9	0	0	100000.000	12.750	1.154	1.334	5.292	50.858	0.003	120	820	100	15	55	16.610	15	0	51	4	12004	9012	0.631	0.000	0	0	0
3	4	9	"2233_hsa_miR_491; 1423881-2-E11"	"03: I-21  2233_hsa_miR_491"	16640	46590	120	56	77	52	67	47	47	53	37	69	26	17	0	82	94	61	64	72	72	76	31	40	26	13	0	0.900	1.364	0.565	0.717	5.816	6.218	0.002	120	820	100	19	52	-0.152	9	10	30	22	9265	11260	0.649	0.581	0	0	0
3	5	9	"2229_hsa_miR_485_5p; 1423881-2-E12"	"03: I-23  2229_hsa_miR_485_5p"	16910	46590	120	50	60	46	76	48	48	79	292	369	0	0	0	72	80	38	47	73	73	98	237	241	0	0	0	-2.000	1.714	0.572	0.563	3.734	0.052	0.003	120	820	100	1	19	Error	2	-1	12	7	7181	9619	-0.065	-0.076	0	0	0
3	6	9	"2274_hsa_miR_518f*; 1423881-2-G01"	"03: M-01  2274_hsa_miR_518f*"	17170	46590	120	60	79	56	70	48	48	84	264	314	0	0	0	88	139	137	98	73	73	93	114	122	19	9	0	0.800	0.470	0.591	0.611	5.753	0.075	0.019	120	820	100	27	97	-0.322	12	15	31	66	9494	16726	-0.019	0.404	0	0	0
3	7	9	"2270_hsa_miR_518c*; 1423881-2-G02"	"03: M-03  2270_hsa_miR_518c*"	17440	46590	120	92	126	100	79	48	48	54	31	57	60	40	0	200	253	200	79	74	74	86	69	80	67	47	0	0.349	0.436	0.413	0.423	4.575	0.181	0.092	120	820	100	170	257	-1.518	44	126	78	179	15116	30361	2.323	2.420	0	0	0
3	8	9	"2266_hsa_miR_518a; 1423881-2-G03"	"03: M-05  2266_hsa_miR_518a"	17700	46590	120	52	57	31	54	47	47	50	16	32	20	6	0	70	73	25	34	71	71	77	59	76	2	0	0	-5.000	5.000	0.524	0.561	3.366	-0.037	0.001	120	820	100	4	12	Error	5	-1	10	2	6862	8728	0.438	-0.068	0	0	0
3	9	9	"2262_hsa_miR_517*; 1423881-2-G04"	"03: M-07  2262_hsa_miR_517*"	17970	46590	120	48	55	31	56	47	47	50	19	38	18	7	0	77	89	64	71	72	72	76	26	34	26	12	0	0.200	0.471	0.383	0.351	4.799	0.020	0.000	120	820	100	6	25	-2.322	1	5	8	17	6576	10654	0.263	0.500	0	0	0
3	10	9	"2258_hsa_miR_515_3p; 1423881-2-G05"	"03: M-09  2258_hsa_miR_515_3p"	18230	46590	120	489	534	314	58	47	47	75	161	214	85	64	0	85	115	102	88	72	72	77	32	41	28	20	0	34.000	11.326	9.422	10.432	4.543	13.703	0.170	120	820	100	455	530	5.087	442	13	487	43	64134	13745	2.851	1.188	0	0	0
3	11	9	"2254_hsa_miR_512_3p; 1423881-2-G06"	"03: M-11  2254_hsa_miR_512_3p"	18500	46590	120	45	51	22	43	46	46	50	24	48	10	4	0	69	73	34	46	73	73	79	45	56	5	0	0	0.250	100000.000	0.620	0.634	3.520	-0.029	0.001	120	820	100	-5	5	-2.000	-1	-4	5	0	6150	8730	0.042	-0.133	0	0	0
3	12	9	"2250_hsa_miR_508; 1423881-2-G07"	"03: M-13  2250_hsa_miR_508"	18760	46590	120	54	62	33	53	48	48	51	18	35	27	13	0	78	90	52	57	74	74	80	47	58	14	4	0	1.500	0.875	0.453	0.555	4.606	0.002	0.000	120	820	100	10	30	0.585	6	4	14	16	7480	10826	0.611	0.213	0	0	0
3	13	9	"2246_hsa_miR_504; 1423881-2-G08"	"03: M-15  2246_hsa_miR_504"	19030	46590	120	45	50	17	34	48	48	50	17	34	17	3	0	73	76	32	42	74	74	79	43	54	6	1	0	3.000	1.000	0.583	0.600	4.086	0.073	0.007	120	820	100	-4	4	1.585	-3	-1	2	2	5948	9146	0.000	-0.070	0	0	0
3	14	9	"2242_hsa_miR_500; 1423881-2-G09"	"03: M-17  2242_hsa_miR_500"	19290	46590	120	59	82	63	76	46	46	51	22	43	37	27	0	89	127	110	86	75	75	118	1111	941	0	0	0	0.929	0.692	0.461	0.582	5.432	0.115	0.008	120	820	100	27	88	-0.107	13	14	36	52	9786	15206	1.409	0.008	0	0	0
3	15	9	"2238_hsa_miR_496; 1423881-2-G10"	"03: M-19  2238_hsa_miR_496"	19560	46590	120	44	51	26	50	47	47	51	18	35	12	6	0	70	73	22	30	76	76	80	31	38	10	0	0	0.500	-1.333	0.545	0.547	3.322	0.145	0.017	120	820	100	-9	1	-1.000	-3	-6	4	-3	6112	8709	0.000	-0.226	0	0	0
3	16	9	"2234_hsa_miR_492; 1423881-2-G11"	"03: M-21  2234_hsa_miR_492"	19820	46590	120	94	135	128	94	51	51	65	56	86	40	23	0	99	162	205	126	76	76	90	74	82	24	16	0	1.870	0.977	1.102	1.089	5.680	0.289	0.059	120	820	100	66	170	0.903	43	23	84	86	16221	19441	1.250	0.973	0	0	0
3	1	10	"2230_hsa_miR_488; 1423881-2-G12"	"03: M-23  2230_hsa_miR_488"	15850	46850	120	46	50	19	38	48	48	50	15	30	12	6	0	63	67	21	31	72	72	76	32	42	4	0	0	0.222	-0.400	0.667	0.660	3.581	0.122	0.074	120	820	100	-11	-3	-2.170	-2	-9	2	-5	5971	8041	0.000	-0.281	0	0	0
3	2	10	"Blank_A1; 1423881-6-A01"	"04: A-01  Blank_A1"	16110	46850	120	52	66	48	72	48	48	55	47	85	10	5	0	73	77	26	33	72	72	82	67	81	1	0	0	4.000	3.600	0.826	0.960	3.891	1.489	0.001	120	820	100	5	23	2.000	4	1	18	5	7940	9244	0.234	-0.075	0	0	0
3	3	10	"Blank_A3; 1423881-6-A02"	"04: A-03  Blank_A3"	16380	46850	120	60	92	93	101	48	48	56	55	98	20	10	0	69	72	29	40	74	74	82	51	62	3	1	0	-2.400	-22.000	1.154	1.322	6.293	13.752	0.011	120	820	100	7	42	Error	12	-5	44	-2	10998	8629	0.655	-0.196	0	0	0
3	4	10	"2311_hsa_miR_99a; 1423881-6-A03"	"04: A-05  2311_hsa_miR_99a"	16640	46850	120	52	64	54	84	47	47	50	19	38	19	9	0	70	74	30	40	74	74	76	27	35	13	1	0	-1.250	100000.000	0.697	0.776	4.405	-0.023	0.001	120	820	100	1	17	Error	5	-4	17	0	7636	8838	0.737	-0.074	0	0	0
3	5	10	"2307_hsa_miR_93; 1423881-6-A04"	"04: A-07  2307_hsa_miR_93"	16910	46850	120	1922	2435	1428	58	48	48	163	541	331	99	89	0	1652	1791	972	54	72	72	159	454	285	95	77	0	1.186	1.389	1.386	1.418	1.728	1.098	0.616	120	820	100	3454	4106	0.246	1874	1580	2387	1719	292150	214913	4.200	3.595	0	0	0
3	6	10	"2303_hsa_miR_7; 1423881-6-A05"	"04: A-09  2303_hsa_miR_7"	17170	46850	120	1205	1310	710	54	50	50	236	619	262	79	45	0	534	611	495	81	76	76	145	299	206	66	34	0	2.522	2.355	2.589	3.384	3.870	1.791	0.367	120	820	100	1613	1795	1.334	1155	458	1260	535	157148	73309	1.735	1.559	0	0	0
3	7	10	"2299_hsa_miR_526b; 1423881-6-A06"	"04: A-11  2299_hsa_miR_526b"	17440	46850	120	53	66	45	68	48	48	89	248	278	0	0	0	83	110	84	76	74	74	95	179	188	6	1	0	0.556	0.500	0.535	0.558	4.632	0.109	0.033	120	820	100	14	54	-0.848	5	9	18	36	7967	13221	-0.093	0.084	0	0	0
3	8	10	"2295_hsa_miR_524*; 1423881-6-A07"	"04: A-13  2295_hsa_miR_524*"	17700	46850	120	50	59	38	64	47	47	51	24	47	15	6	0	67	81	56	69	74	74	79	36	45	11	5	0	-0.429	1.714	0.556	0.487	4.004	-0.019	0.000	120	820	100	-4	19	Error	3	-7	12	7	7064	9710	0.333	0.056	0	0	0
3	9	10	"2291_hsa_miR_521; 1423881-6-A08"	"04: A-15  2291_hsa_miR_521"	17970	46850	120	47	53	21	39	47	47	50	18	36	18	3	0	69	76	39	51	75	75	78	29	37	15	3	0	0.000	6.000	0.409	0.460	3.625	0.029	0.002	120	820	100	-6	7	Error	0	-6	6	1	6305	9090	0.167	-0.069	0	0	0
3	10	10	"2287_hsa_miR_520e; 1423881-6-A09"	"04: A-17  2287_hsa_miR_520e"	18230	46850	120	51	64	43	67	47	47	51	19	37	25	15	0	92	130	104	80	75	75	79	34	43	35	24	0	0.235	0.309	0.333	0.333	6.415	0.061	0.020	120	820	100	21	72	-2.087	4	17	17	55	7702	15599	0.684	1.500	0	0	0
3	11	10	"2283_hsa_miR_520b; 1423881-6-A10"	"04: A-19  2283_hsa_miR_520b"	18500	46850	120	58	77	57	74	47	47	53	29	54	24	18	0	110	146	112	76	74	74	81	45	55	46	30	0	0.306	0.417	0.336	0.333	5.607	0.033	0.003	120	820	100	47	102	-1.710	11	36	30	72	9283	17495	0.828	1.444	0	0	0
3	12	10	"2279_hsa_miR_519e; 1423881-6-A11"	"04: A-21  2279_hsa_miR_519e"	18760	46850	120	46	50	16	32	46	46	50	17	34	15	4	0	75	75	24	32	74	74	78	31	39	10	0	0	0.000	4.000	0.600	0.665	3.919	-0.034	0.003	120	820	100	1	5	Error	0	1	4	1	6004	9052	0.000	-0.097	0	0	0
3	13	10	"2275_hsa_miR_519a; 1423881-6-A12"	"04: A-23  2275_hsa_miR_519a"	19030	46850	120	45	49	15	30	46	46	49	14	28	13	7	0	77	79	28	35	77	77	86	112	130	0	0	0	100000.000	1.500	0.303	0.405	4.219	0.000	0.000	120	820	100	-1	5	16.610	-1	0	3	2	5849	9475	0.000	-0.062	0	0	0
3	14	10	"Blank_E1; 1423881-6-C01"	"04: E-01  Blank_E1"	19290	46850	120	47	50	18	36	46	46	50	19	38	13	3	0	73	78	35	44	75	75	119	1112	934	0	0	0	-0.500	1.333	0.438	0.418	3.733	-0.036	0.003	120	820	100	-1	7	Error	1	-2	4	3	6055	9378	0.000	-0.037	0	0	0
3	15	10	"Blank_E3; 1423881-6-C02"	"04: E-03  Blank_E3"	19560	46850	120	46	51	19	37	47	47	49	14	28	23	7	0	72	75	25	33	73	73	81	45	55	5	0	0	1.000	2.000	0.716	0.690	4.144	-0.037	0.002	120	820	100	-2	6	0.000	-1	-1	4	2	6133	9024	0.143	-0.133	0	0	0
3	16	10	"2312_hsa_miR_99b; 1423881-6-C03"	"04: E-05  2312_hsa_miR_99b"	19820	46850	120	107	148	123	83	50	50	59	47	79	53	38	0	92	154	144	93	76	76	86	50	58	35	24	0	3.563	1.256	0.947	1.078	6.190	0.839	0.039	120	820	100	73	176	1.833	57	16	98	78	17816	18515	1.894	1.360	0	0	0
3	1	11	"2308_hsa_miR_95; 1423881-6-C04"	"04: E-07  2308_hsa_miR_95"	15850	47120	120	48	65	81	124	47	47	50	20	40	20	7	0	71	76	28	36	72	72	79	41	51	5	1	0	-1.000	4.500	0.838	0.873	5.022	0.196	0.020	120	820	100	0	22	Error	1	-1	18	4	7816	9120	0.750	-0.073	0	0	0
3	2	11	"2304_hsa_miR_9; 1423881-6-C05"	"04: E-09  2304_hsa_miR_9"	16110	47120	120	58	150	312	208	48	48	63	73	115	20	15	0	76	104	139	133	75	75	94	152	161	5	3	0	10.000	3.517	0.586	1.111	6.023	0.954	0.040	120	820	100	11	131	3.322	10	1	102	29	17946	12456	1.192	0.066	0	0	0
3	3	11	"2300_hsa_miR_526b*; 1423881-6-C06"	"04: E-11  2300_hsa_miR_526b*"	16380	47120	120	59	90	104	115	49	49	62	53	85	14	10	0	68	76	39	51	73	73	86	103	119	0	0	0	-2.000	13.667	0.746	0.849	5.326	0.583	0.008	120	820	100	5	44	Error	10	-5	41	3	10813	9168	0.528	-0.097	0	0	0
3	4	11	"2296_hsa_miR_525; 1423881-6-C07"	"04: E-13  2296_hsa_miR_525"	16640	47120	120	47	59	41	69	47	47	53	30	56	11	5	0	70	76	34	44	71	71	83	111	133	0	0	0	0.000	2.400	0.385	0.494	3.463	0.205	0.029	120	820	100	-1	17	Error	0	-1	12	5	7044	9141	0.200	-0.063	0	0	0
3	5	11	"2292_hsa_miR_522; 1423881-6-C08"	"04: E-15  2292_hsa_miR_522"	16910	47120	120	46	50	27	54	47	47	50	16	32	11	1	0	73	77	29	37	72	72	77	29	37	11	4	0	-1.000	0.600	0.650	0.790	4.072	-0.005	0.000	120	820	100	0	8	Error	-1	1	3	5	6007	9263	0.000	0.000	0	0	0
3	6	11	"2288_hsa_miR_520f; 1423881-6-C09"	"04: E-17  2288_hsa_miR_520f"	17170	47120	120	47	51	19	37	46	46	51	18	35	15	5	0	76	79	36	45	72	72	77	29	37	13	3	0	0.250	0.714	0.457	0.512	4.875	0.075	0.012	120	820	100	5	12	-2.000	1	4	5	7	6178	9497	0.000	0.069	0	0	0
3	7	11	"2284_hsa_miR_520c; 1423881-6-C10"	"04: E-19  2284_hsa_miR_520c"	17440	47120	120	47	51	15	29	47	47	50	16	32	18	4	0	77	85	43	50	72	72	77	32	41	19	5	0	0.000	0.308	0.464	0.500	4.191	0.085	0.024	120	820	100	5	17	Error	0	5	4	13	6076	10154	0.063	0.250	0	0	0
3	8	11	"2280_hsa_miR_519e*; 1423881-6-C11"	"04: E-21  2280_hsa_miR_519e*"	17700	47120	120	52	64	40	62	48	48	51	22	43	23	11	0	82	108	80	74	73	73	80	42	52	24	15	0	0.444	0.457	0.545	0.508	5.620	0.019	0.001	120	820	100	13	51	-1.170	4	9	16	35	7631	12922	0.591	0.667	0	0	0
3	9	11	"2276_hsa_miR_519b; 1423881-6-C12"	"04: E-23  2276_hsa_miR_519b"	17970	47120	120	45	47	12	25	47	47	58	91	156	0	0	0	76	75	23	30	72	72	82	75	91	0	0	0	-0.500	0.000	0.500	0.503	4.321	-0.057	0.008	120	820	100	2	3	Error	-2	4	0	3	5637	9000	-0.121	-0.093	0	0	0
3	10	11	"Blank_I1; 1423881-6-E01"	"04: I-01  Blank_I1"	18230	47120	120	45	49	15	30	47	47	64	193	301	0	0	0	70	76	28	36	73	73	79	49	62	5	1	0	0.667	0.667	0.583	0.484	2.947	0.011	0.000	120	820	100	-5	5	-0.585	-2	-3	2	3	5900	9170	-0.078	-0.061	0	0	0
3	11	11	"Blank_I3; 1423881-6-E02"	"04: I-03  Blank_I3"	18500	47120	120	48	50	15	30	47	47	50	15	30	17	2	0	74	82	50	60	73	73	77	28	36	19	6	0	1.000	0.333	0.517	0.522	3.901	-0.023	0.002	120	820	100	2	12	0.000	1	1	3	9	5980	9885	0.000	0.179	0	0	0
3	12	11	"Blank_I5; 1423881-6-E03"	"04: I-05  Blank_I5"	18760	47120	120	49	52	23	44	46	46	49	15	30	15	7	0	74	78	36	46	74	74	77	26	33	18	4	0	100000.000	1.500	0.500	0.448	3.280	0.037	0.002	120	820	100	3	10	16.610	3	0	6	4	6291	9374	0.200	0.038	0	0	0
3	13	11	"2309_hsa_miR_96; 1423881-6-E04"	"04: I-07  2309_hsa_miR_96"	19030	47120	120	53	74	67	90	47	47	50	15	30	36	20	0	82	92	52	56	76	76	81	34	41	19	6	0	1.000	1.688	1.106	0.896	4.853	0.372	0.002	120	820	100	12	43	0.000	6	6	27	16	8931	11099	1.600	0.324	0	0	0
3	14	11	"2305_hsa_miR_9*; 1423881-6-E05"	"04: I-09  2305_hsa_miR_9*"	19290	47120	120	186	251	212	84	48	48	61	59	96	70	54	0	82	100	63	63	77	77	132	440	333	0	0	0	27.600	8.826	4.326	3.477	5.629	15.525	0.032	120	820	100	143	226	4.787	138	5	203	23	30136	12031	3.220	-0.073	0	0	0
3	15	11	"2301_hsa_miR_526c; 1423881-6-E06"	"04: I-11  2301_hsa_miR_526c"	19560	47120	120	53	67	40	59	47	47	52	27	51	29	10	0	93	140	124	88	77	77	88	77	87	25	14	0	0.375	0.317	0.316	0.390	6.236	0.046	0.015	120	820	100	22	83	-1.415	6	16	20	63	8064	16854	0.556	0.675	0	0	0
3	16	11	"2297_hsa_miR_525*; 1423881-6-E07"	"04: I-13  2297_hsa_miR_525*"	19820	47120	120	115	148	114	77	51	51	62	56	90	54	30	0	87	140	169	120	78	78	87	43	49	30	21	0	7.111	1.565	1.099	1.549	5.968	0.253	0.020	120	820	100	73	159	2.830	64	9	97	62	17816	16844	1.536	1.233	0	0	0
3	1	12	"2293_hsa_miR_523; 1423881-6-E08"	"04: I-15  2293_hsa_miR_523"	15850	47380	120	50	55	22	40	46	46	49	16	32	26	9	0	67	78	53	67	73	73	76	28	36	18	3	0	-0.667	1.800	0.432	0.442	3.759	0.062	0.013	120	820	100	-2	14	Error	4	-6	9	5	6559	9363	0.375	0.071	0	0	0
3	2	12	"2289_hsa_miR_520g; 1423881-6-E09"	"04: I-17  2289_hsa_miR_520g"	16110	47380	120	57	185	370	200	48	48	58	57	98	25	17	0	67	73	28	38	75	75	93	155	166	0	0	0	-1.125	-68.500	0.800	1.013	5.727	0.056	0.006	120	820	100	1	135	Error	9	-8	137	-2	22214	8713	2.228	-0.129	0	0	0
3	3	12	"2285_hsa_miR_520d; 1423881-6-E10"	"04: I-19  2285_hsa_miR_520d"	16380	47380	120	63	110	160	145	48	48	59	59	100	27	15	0	76	86	52	60	74	74	85	62	72	5	2	0	7.500	5.167	1.179	1.004	6.339	8.716	0.037	120	820	100	17	74	2.907	15	2	62	12	13169	10267	0.864	0.016	0	0	0
3	4	12	"2281_hsa_miR_520a; 1423881-6-E11"	"04: I-21  2281_hsa_miR_520a"	16640	47380	120	51	57	28	49	47	47	53	43	81	4	1	0	377	477	348	72	72	72	95	164	172	79	45	0	0.013	0.025	0.061	0.061	4.767	0.033	0.269	120	820	100	309	415	-6.253	4	305	10	405	6867	57244	0.093	2.329	0	0	0
3	5	12	"2277_hsa_miR_519c; 1423881-6-E12"	"04: I-23  2277_hsa_miR_519c"	16910	47380	120	46	53	22	41	47	47	51	17	33	17	9	0	73	84	57	67	71	71	77	34	44	17	4	0	-0.500	0.462	0.556	0.626	3.982	0.151	0.041	120	820	100	1	19	Error	-1	2	6	13	6360	10122	0.118	0.206	0	0	0
3	6	12	"Blank_M1; 1423881-6-G01"	"04: M-01  Blank_M1"	17170	47380	120	51	61	48	78	47	47	50	15	30	30	15	0	71	77	34	44	74	74	77	33	42	10	2	0	-1.333	4.667	0.636	0.680	3.384	0.056	0.002	120	820	100	1	17	Error	4	-3	14	3	7292	9270	0.733	0.000	0	0	0
3	7	12	"Blank_M3; 1423881-6-G02"	"04: M-03  Blank_M3"	17440	47380	120	48	53	20	37	46	46	49	14	28	23	14	0	74	74	22	29	70	70	76	65	85	0	0	0	0.500	1.750	0.667	0.703	3.842	0.208	0.006	120	820	100	6	11	-1.000	2	4	7	4	6370	8929	0.286	-0.031	0	0	0
3	8	12	"Blank_M5; 1423881-6-G03"	"04: M-05  Blank_M5"	17700	47380	120	48	54	21	38	47	47	51	34	66	10	1	0	73	79	28	35	71	71	76	26	34	18	5	0	0.500	0.875	0.583	0.693	4.167	0.106	0.007	120	820	100	3	15	-1.000	1	2	7	8	6479	9435	0.088	0.115	0	0	0
3	9	12	"2310_hsa_miR_98; 1423881-6-G04"	"04: M-07  2310_hsa_miR_98"	17970	47380	120	779	859	367	42	48	48	73	145	198	100	97	0	450	491	314	63	73	73	89	105	117	82	69	0	1.939	1.940	2.174	2.429	2.768	2.023	0.419	120	820	100	1108	1229	0.955	731	377	811	418	103123	58941	5.421	3.829	0	0	0
3	10	12	"2306_hsa_miR_92; 1423881-6-G05"	"04: M-09  2306_hsa_miR_92"	18230	47380	120	3036	3728	2143	57	48	48	160	639	399	100	97	0	2071	2729	2702	99	73	73	96	151	157	100	100	0	1.495	1.386	1.554	1.523	1.530	1.240	0.602	120	820	100	4986	6336	0.581	2988	1998	3680	2656	447347	327464	5.584	17.437	0	0	0
3	11	12	"2302_hsa_miR_527; 1423881-6-G06"	"04: M-11  2302_hsa_miR_527"	18500	47380	120	46	65	44	67	47	47	53	48	90	13	6	0	74	82	43	52	76	76	78	27	34	17	8	0	0.500	3.000	0.477	0.662	4.305	0.112	0.001	120	820	100	-3	24	-1.000	-1	-2	18	6	7760	9810	0.250	0.148	0	0	0
3	12	12	"2298_hsa_miR_526a; 1423881-6-G07"	"04: M-13  2298_hsa_miR_526a"	18760	47380	120	49	60	35	58	46	46	50	17	34	27	16	0	82	93	58	62	75	75	79	34	43	20	6	0	0.429	0.778	0.531	0.560	4.883	0.077	0.013	120	820	100	10	32	-1.222	3	7	14	18	7228	11114	0.588	0.412	0	0	0
3	13	12	"2294_hsa_miR_524; 1423881-6-G08"	"04: M-15  2294_hsa_miR_524"	19030	47380	120	44	50	26	52	47	47	50	18	36	13	4	0	71	73	23	31	74	74	78	30	38	7	0	0	1.000	-3.000	0.600	0.721	3.803	-0.072	0.003	120	820	100	-6	2	0.000	-3	-3	3	-1	6051	8759	0.000	-0.167	0	0	0
3	14	12	"2290_hsa_miR_520h; 1423881-6-G09"	"04: M-17  2290_hsa_miR_520h"	19290	47380	120	55	55	17	30	47	47	50	16	32	30	10	0	2725	2677	1102	41	76	76	205	736	359	96	85	0	0.003	0.003	0.006	0.006	3.340	0.002	0.024	120	820	100	2657	2609	-8.371	8	2649	8	2601	6549	321258	0.313	3.359	0	0	0
3	15	12	"2286_hsa_miR_520d*; 1423881-6-G10"	"04: M-19  2286_hsa_miR_520d*"	19560	47380	120	47	50	16	32	47	47	50	14	28	15	5	0	76	87	65	74	76	76	79	27	34	23	6	0	0.000	0.273	0.437	0.435	3.941	-0.001	0.000	120	820	100	0	14	Error	0	0	3	11	6016	10481	0.000	0.296	0	0	0
3	16	12	"2282_hsa_miR_520a*; 1423881-6-G11"	"04: M-21  2282_hsa_miR_520a*"	19820	47380	120	98	172	239	138	49	49	57	32	56	57	46	0	117	163	210	128	78	78	87	49	56	43	22	0	1.256	1.447	1.043	0.917	5.308	1.953	0.015	120	820	100	88	208	0.329	49	39	123	85	20680	19524	3.594	1.551	0	0	0
3	1	13	"2278_hsa_miR_519d; 1423881-6-G12"	"04: M-23  2278_hsa_miR_519d"	15850	47650	120	49	55	27	49	48	48	52	33	63	8	3	0	69	87	84	96	69	69	76	45	59	8	5	0	100000.000	0.389	0.551	0.618	4.506	0.982	0.101	120	820	100	1	25	16.610	1	0	7	18	6594	10450	0.091	0.244	0	0	0
3	2	13	"Blank_A1; 1424526-3-A01"	"05: A-01  Blank_A1"	16110	47650	120	66	184	336	182	48	48	55	38	69	35	28	0	69	99	153	154	73	73	89	97	108	4	4	0	-4.500	5.231	1.874	1.785	6.961	0.705	0.093	120	820	100	14	162	Error	18	-4	136	26	22124	11906	3.395	0.103	0	0	0
3	3	13	"Blank_A3; 1424526-3-A02"	"05: A-03  Blank_A3"	16380	47650	120	64	113	161	142	48	48	58	58	100	27	17	0	66	92	141	153	74	74	88	64	72	6	3	0	-2.000	3.611	0.840	1.162	5.908	2.275	0.013	120	820	100	8	83	Error	16	-8	65	18	13559	11067	0.948	0.063	0	0	0
3	4	13	"Blank_A5; 1424526-3-A03"	"05: A-05  Blank_A5"	16640	47650	120	50	55	29	52	47	47	50	16	32	20	6	0	68	70	24	34	71	71	76	28	36	10	1	0	-1.000	-8.000	0.492	0.548	3.026	-0.126	0.007	120	820	100	0	7	Error	3	-3	8	-1	6643	8384	0.313	-0.214	0	0	0
3	5	13	"Blank_A7; 1424526-3-A04"	"05: A-07  Blank_A7"	16910	47650	120	49	54	22	40	46	46	49	14	28	26	10	0	71	82	54	65	72	72	79	87	110	5	2	0	-3.000	0.800	0.785	0.748	3.011	-0.002	0.000	120	820	100	2	18	Error	3	-1	8	10	6501	9822	0.357	0.034	0	0	0
3	6	13	"Blank_A9; 1424526-3-A05"	"05: A-09  Blank_A9"	17170	47650	120	53	62	40	64	48	48	51	17	33	30	11	0	63	71	33	46	72	72	75	32	42	10	1	0	-0.556	-14.000	0.725	0.722	3.581	0.058	0.001	120	820	100	-4	13	Error	5	-9	14	-1	7423	8505	0.647	-0.125	0	0	0
3	7	13	"Blank_A11; 1424526-3-A06"	"05: A-11  Blank_A11"	17440	47650	120	51	53	19	35	47	47	50	16	32	19	5	0	69	77	44	57	72	72	79	70	88	1	1	0	-1.333	1.200	0.703	0.784	4.290	0.059	0.004	120	820	100	1	11	Error	4	-3	6	5	6370	9252	0.188	-0.029	0	0	0
3	8	13	"Blank_A13; 1424526-3-A07"	"05: A-13  Blank_A13"	17700	47650	120	49	51	15	29	47	47	54	106	196	0	0	0	68	75	29	38	74	74	78	36	46	10	3	0	-0.333	4.000	0.455	0.452	2.636	0.097	0.005	120	820	100	-4	5	Error	2	-6	4	1	6149	9059	-0.028	-0.083	0	0	0
3	9	13	"Blank_A15; 1424526-3-A08"	"05: A-15  Blank_A15"	17970	47650	120	52	54	21	38	47	47	49	15	30	23	7	0	66	70	25	35	72	72	75	27	36	9	2	0	-0.833	-3.500	0.533	0.626	3.886	0.065	0.002	120	820	100	-1	5	Error	5	-6	7	-2	6482	8348	0.333	-0.185	0	0	0
3	10	13	"Blank_A17; 1424526-3-A09"	"05: A-17  Blank_A17"	18230	47650	120	47	50	22	44	46	46	49	25	51	5	1	0	75	79	42	53	71	71	77	34	44	12	5	0	0.250	0.500	0.496	0.458	4.639	0.031	0.002	120	820	100	5	12	-2.000	1	4	4	8	6007	9534	0.040	0.059	0	0	0
3	11	13	"Blank_A19; 1424526-3-A10"	"05: A-19  Blank_A19"	18500	47650	120	49	52	18	34	46	46	49	14	28	21	9	0	69	74	29	39	73	73	76	28	36	13	1	0	-0.750	6.000	0.500	0.504	4.261	-0.042	0.003	120	820	100	-1	7	Error	3	-4	6	1	6229	8858	0.214	-0.071	0	0	0
3	12	13	"Blank_A21; 1424526-3-A11"	"05: A-21  Blank_A21"	18760	47650	120	46	51	19	37	46	46	50	15	30	15	7	0	74	80	44	55	73	73	76	27	35	16	4	0	0.000	0.714	0.381	0.464	4.255	0.030	0.003	120	820	100	1	12	Error	0	1	5	7	6061	9553	0.067	0.148	0	0	0
3	13	13	"Blank_A23; 1424526-3-A12"	"05: A-23  Blank_A23"	19030	47650	120	47	50	14	28	46	46	50	15	30	18	7	0	68	73	30	41	73	73	76	25	32	10	5	0	-0.200	100000.000	0.439	0.486	4.025	-0.028	0.001	120	820	100	-4	4	Error	1	-5	4	0	6030	8737	0.000	-0.120	0	0	0
3	14	13	"Blank_E1; 1424526-3-C01"	"05: E-01  Blank_E1"	19290	47650	120	47	50	16	32	47	47	50	14	28	15	6	0	68	75	41	54	75	75	80	42	52	7	1	0	0.000	100000.000	0.423	0.448	3.780	-0.015	0.001	120	820	100	-7	3	Error	0	-7	3	0	5965	8967	0.000	-0.119	0	0	0
3	15	13	"Blank_E3; 1424526-3-C02"	"05: E-03  Blank_E3"	19560	47650	120	44	51	26	50	47	47	50	15	30	15	7	0	72	73	27	36	76	76	79	27	34	12	3	0	0.750	-1.333	0.564	0.609	3.097	0.004	0.000	120	820	100	-7	1	-0.415	-3	-4	4	-3	6112	8768	0.067	-0.222	0	0	0
3	16	13	"Blank_E5; 1424526-3-C03"	"05: E-05  Blank_E5"	19820	47650	120	97	152	144	94	49	49	56	35	62	58	38	0	99	149	170	114	78	78	83	43	51	38	20	0	2.286	1.451	0.814	0.932	5.371	0.738	0.101	120	820	100	69	174	1.193	48	21	103	71	18194	17820	2.743	1.535	0	0	0
3	1	14	"Blank_E7; 1424526-3-C04"	"05: E-07  Blank_E7"	15850	47910	120	54	65	34	52	47	47	52	33	63	19	10	0	65	80	52	65	69	69	73	33	45	13	5	0	-1.750	1.636	0.538	0.532	4.711	0.026	0.004	120	820	100	3	29	Error	7	-4	18	11	7815	9647	0.394	0.212	0	0	0
3	2	14	"Blank_E9; 1424526-3-C05"	"05: E-09  Blank_E9"	16110	47910	120	98	218	338	155	47	47	53	31	58	55	45	0	70	131	377	287	74	74	93	127	136	5	5	0	-12.750	3.000	3.000	2.458	5.819	0.125	0.070	120	820	100	47	228	Error	51	-4	171	57	26119	15717	5.323	0.299	0	0	0
3	3	14	"Blank_E11; 1424526-3-C06"	"05: E-11  Blank_E11"	16380	47910	120	65	147	209	142	48	48	54	36	66	40	30	0	64	75	72	96	76	76	100	105	105	2	1	0	-1.417	-99.000	1.200	1.353	6.328	2.796	0.016	120	820	100	5	98	Error	17	-12	99	-1	17620	8988	2.583	-0.238	0	0	0
3	4	14	"Blank_E13; 1424526-3-C07"	"05: E-13  Blank_E13"	16640	47910	120	50	56	32	57	47	47	50	24	48	11	3	0	67	70	31	44	73	73	76	26	34	7	1	0	-0.500	-3.000	0.583	0.594	4.151	0.196	0.003	120	820	100	-3	6	Error	3	-6	9	-3	6681	8445	0.250	-0.231	0	0	0
3	5	14	"Blank_E15; 1424526-3-C08"	"05: E-15  Blank_E15"	16910	47910	120	50	59	35	59	47	47	50	15	30	25	13	0	65	72	36	50	71	71	78	88	112	1	0	0	-0.500	12.000	0.500	0.627	3.375	0.090	0.016	120	820	100	-3	13	Error	3	-6	12	1	7092	8699	0.600	-0.068	0	0	0
3	6	14	"Blank_E17; 1424526-3-C09"	"05: E-17  Blank_E17"	17170	47910	120	50	55	25	45	47	47	50	17	34	20	6	0	71	77	36	46	71	71	76	29	38	17	2	0	100000.000	1.333	0.385	0.561	5.371	0.088	0.009	120	820	100	3	14	16.610	3	0	8	6	6587	9231	0.294	0.034	0	0	0
3	7	14	"Blank_E19; 1424526-3-C10"	"05: E-19  Blank_E19"	17440	47910	120	47	53	21	39	47	47	49	14	28	21	10	0	73	80	42	52	72	72	76	38	50	10	4	0	0.000	0.750	0.494	0.486	4.645	0.066	0.014	120	820	100	1	14	Error	0	1	6	8	6338	9624	0.286	0.105	0	0	0
3	8	14	"Blank_E21; 1424526-3-C11"	"05: E-21  Blank_E21"	17700	47910	120	49	54	26	48	47	47	50	14	28	25	12	0	65	71	31	43	74	74	79	44	55	5	1	0	-0.222	-2.333	0.500	0.517	3.711	0.032	0.007	120	820	100	-7	4	Error	2	-9	7	-3	6476	8547	0.286	-0.182	0	0	0
3	9	14	"Blank_E23; 1424526-3-C12"	"05: E-23  Blank_E23"	17970	47910	120	48	52	16	30	46	46	49	14	28	27	7	0	66	70	27	38	74	74	77	27	35	8	2	0	-0.250	-1.500	0.511	0.524	3.533	-0.029	0.002	120	820	100	-6	2	Error	2	-8	6	-4	6218	8372	0.214	-0.259	0	0	0
3	10	14	"Blank_I1; 1424526-3-E01"	"05: I-01  Blank_I1"	18230	47910	120	46	52	24	46	46	46	49	14	28	20	8	0	69	75	34	45	72	72	77	31	40	11	4	0	0.000	2.000	0.439	0.427	4.438	-0.002	0.000	120	820	100	-3	9	Error	0	-3	6	3	6264	9007	0.214	-0.065	0	0	0
3	11	14	"Blank_I3; 1424526-3-E02"	"05: I-03  Blank_I3"	18500	47910	120	48	50	14	28	47	47	50	14	28	18	5	0	66	74	28	37	74	74	77	27	35	15	3	0	-0.125	100000.000	0.444	0.481	3.482	0.055	0.007	120	820	100	-7	3	Error	1	-8	3	0	6047	8826	0.000	-0.111	0	0	0
3	12	14	"Blank_I5; 1424526-3-E03"	"05: I-05  Blank_I5"	18760	47910	120	49	52	17	32	47	47	51	18	35	14	4	0	66	69	24	34	74	74	78	27	34	7	0	0	-0.250	-1.000	0.554	0.551	3.615	0.038	0.000	120	820	100	-6	0	Error	2	-8	5	-5	6260	8234	0.056	-0.333	0	0	0
3	13	14	"Blank_I7; 1424526-3-E04"	"05: I-07  Blank_I7"	19030	47910	120	46	55	32	58	47	47	50	15	30	16	8	0	72	73	24	32	74	74	78	38	48	5	0	0	0.500	-8.000	0.667	0.798	3.706	0.119	0.006	120	820	100	-3	7	-1.000	-1	-2	8	-1	6567	8811	0.333	-0.132	0	0	0
3	14	14	"Blank_I9; 1424526-3-E05"	"05: I-09  Blank_I9"	19290	47910	120	46	51	19	37	47	47	50	15	30	15	7	0	66	73	28	38	74	74	78	42	53	5	1	0	0.125	-4.000	0.500	0.417	2.945	-0.005	0.000	120	820	100	-9	3	-3.000	-1	-8	4	-1	6071	8711	0.067	-0.119	0	0	0
3	15	14	"Blank_I11; 1424526-3-E06"	"05: I-11  Blank_I11"	19560	47910	120	46	52	23	44	46	46	50	16	32	19	10	0	67	74	30	40	75	75	80	30	37	10	4	0	0.000	-6.000	0.545	0.587	3.914	-0.060	0.006	120	820	100	-8	5	Error	0	-8	6	-1	6285	8928	0.125	-0.200	0	0	0
3	16	14	"Blank_I13; 1424526-3-E07"	"05: I-13  Blank_I13"	19820	47910	120	81	154	156	101	49	49	58	48	82	40	34	0	82	109	74	67	78	78	83	37	44	30	15	0	8.000	3.387	0.750	0.942	6.032	8.141	0.024	120	820	100	36	136	3.000	32	4	105	31	18539	13109	2.000	0.703	0	0	0
3	1	15	"Blank_I15; 1424526-3-E08"	"05: I-15  Blank_I15"	15850	48180	120	49	67	73	108	48	48	51	18	35	23	10	0	68	167	485	290	73	73	80	82	102	8	7	0	-0.200	0.202	0.456	0.439	4.006	0.108	0.446	120	820	100	-4	113	Error	1	-5	19	94	8033	19997	0.889	1.061	0	0	0
3	2	15	"Blank_I17; 1424526-3-E09"	"05: I-17  Blank_I17"	16110	48180	120	69	111	112	100	47	47	52	21	40	50	37	0	70	116	170	146	75	75	91	133	146	10	5	0	-4.400	1.561	1.000	1.158	5.958	0.064	0.023	120	820	100	17	105	Error	22	-5	64	41	13379	13943	2.810	0.188	0	0	0
3	3	15	"Blank_I19; 1424526-3-E10"	"05: I-19  Blank_I19"	16380	48180	120	164	291	304	104	49	49	61	61	100	60	49	0	68	183	424	231	76	76	102	126	123	10	9	0	-14.375	2.262	2.482	2.525	11.010	0.202	0.036	120	820	100	107	349	Error	115	-8	242	107	34900	21925	3.770	0.643	0	0	0
3	4	15	"Blank_I21; 1424526-3-E11"	"05: I-21  Blank_I21"	16640	48180	120	50	66	48	72	48	48	52	25	48	19	12	0	70	73	34	46	73	73	77	35	45	7	1	0	-0.667	100000.000	0.500	0.710	5.033	-0.021	0.000	120	820	100	-1	18	Error	2	-3	18	0	7912	8813	0.560	-0.114	0	0	0
3	5	15	"Blank_I23; 1424526-3-E12"	"05: I-23  Blank_I23"	16910	48180	120	52	56	21	37	47	47	50	16	32	24	9	0	69	77	42	54	72	72	76	30	39	15	5	0	-1.667	1.800	0.492	0.561	4.173	0.079	0.023	120	820	100	2	14	Error	5	-3	9	5	6697	9238	0.375	0.033	0	0	0
3	6	15	"Blank_M1; 1424526-3-G01"	"05: M-01  Blank_M1"	17170	48180	120	52	58	35	60	46	46	50	16	32	25	10	0	70	83	59	71	72	72	77	34	44	14	5	0	-3.000	1.091	0.500	0.623	4.410	0.064	0.005	120	820	100	4	23	Error	6	-2	12	11	6979	9942	0.500	0.176	0	0	0
3	7	15	"Blank_M3; 1424526-3-G02"	"05: M-03  Blank_M3"	17440	48180	120	50	57	27	47	47	47	50	15	30	20	11	0	73	87	53	60	73	73	76	26	34	18	10	0	100000.000	0.714	0.696	0.637	4.766	0.037	0.001	120	820	100	3	24	16.610	3	0	10	14	6797	10492	0.467	0.423	0	0	0
3	8	15	"Blank_M5; 1424526-3-G03"	"05: M-05  Blank_M5"	17700	48180	120	46	51	25	49	46	46	49	14	28	16	5	0	67	74	34	45	72	72	75	26	34	17	3	0	0.000	2.500	0.368	0.417	3.194	-0.002	0.000	120	820	100	-5	7	Error	0	-5	5	2	6108	8932	0.143	-0.038	0	0	0
3	9	15	"Blank_M7; 1424526-3-G04"	"05: M-07  Blank_M7"	17970	48180	120	47	52	20	38	46	46	49	14	28	27	9	0	71	74	27	36	74	74	79	42	53	7	1	0	-0.333	100000.000	0.524	0.603	4.917	-0.011	0.001	120	820	100	-2	6	Error	1	-3	6	0	6244	8888	0.214	-0.119	0	0	0
3	10	15	"Blank_M9; 1424526-3-G05"	"05: M-09  Blank_M9"	18230	48180	120	49	56	32	57	46	46	50	16	32	20	6	0	69	71	24	33	76	76	80	36	45	6	0	0	-0.429	-2.000	0.439	0.504	4.610	0.112	0.013	120	820	100	-4	5	Error	3	-7	10	-5	6699	8544	0.375	-0.250	0	0	0
3	11	15	"Blank_M11; 1424526-3-G06"	"05: M-11  Blank_M11"	18500	48180	120	50	51	14	27	48	48	50	15	30	14	4	0	69	82	54	65	75	75	78	28	35	19	7	0	-0.333	0.429	0.393	0.416	3.662	-0.022	0.001	120	820	100	-4	10	Error	2	-6	3	7	6155	9841	0.067	0.143	0	0	0
3	12	15	"Blank_M13; 1424526-3-G07"	"05: M-13  Blank_M13"	18760	48180	120	46	50	23	46	47	47	50	15	30	11	2	0	70	77	37	48	74	74	77	28	36	12	4	0	0.250	1.000	0.643	0.576	3.864	0.011	0.000	120	820	100	-5	6	-2.000	-1	-4	3	3	6047	9296	0.000	0.000	0	0	0
3	13	15	"Blank_M15; 1424526-3-G08"	"05: M-15  Blank_M15"	19030	48180	120	49	52	25	48	47	47	49	14	28	23	4	0	69	70	24	34	74	74	78	38	48	4	0	0	-0.400	-1.250	0.515	0.565	4.066	0.017	0.001	120	820	100	-3	1	Error	2	-5	5	-4	6281	8361	0.214	-0.211	0	0	0
3	14	15	"Blank_M17; 1424526-3-G09"	"05: M-17  Blank_M17"	19290	48180	120	46	50	17	34	47	47	50	14	28	14	4	0	70	74	28	37	71	71	76	28	36	14	2	0	1.000	1.000	0.467	0.585	3.953	-0.007	0.000	120	820	100	-2	6	0.000	-1	-1	3	3	5946	8833	0.000	-0.071	0	0	0
3	15	15	"Blank_M19; 1424526-3-G10"	"05: M-19  Blank_M19"	19560	48180	120	46	50	16	32	47	47	49	14	28	12	5	0	68	70	23	32	74	74	79	30	37	7	0	0	0.167	-0.750	0.542	0.587	4.246	-0.015	0.000	120	820	100	-7	-1	-2.585	-1	-6	3	-4	6010	8388	0.071	-0.300	0	0	0
3	16	15	"Blank_M21; 1424526-3-G11"	"05: M-21  Blank_M21"	19820	48180	120	56	85	80	94	48	48	54	32	59	29	19	0	85	110	107	97	79	79	86	51	59	20	7	0	1.333	1.194	0.667	0.589	4.344	0.422	0.128	120	820	100	14	68	0.415	8	6	37	31	10173	13175	0.969	0.471	0	0	0
3	1	16	"Blank_M23; 1424526-3-G12"	"05: M-23  Blank_M23"	15850	48440	120	54	80	127	158	48	48	51	19	37	29	12	0	67	120	359	299	73	73	79	44	55	6	5	0	-1.000	0.681	0.542	0.618	4.297	0.046	0.067	120	820	100	0	79	Error	6	-6	32	47	9540	14392	1.526	0.932	0	0	0
3	2	16	""	""	16110	48440	120	48	52	20	38	48	48	53	21	39	12	5	0	75	83	34	40	79	79	90	63	70	5	1	0	0.000	1.000	0.477	0.488	5.066	0.003	0.000	120	820	100	-4	8	Error	0	-4	4	4	6285	9955	-0.048	-0.111	-75	0	0
3	3	16	""	""	16380	48440	120	48	52	25	48	49	49	63	95	150	0	0	0	74	83	52	62	76	76	89	79	88	3	1	0	0.500	0.429	0.470	0.490	5.077	-7.920	0.001	120	820	100	-3	10	-1.000	-1	-2	3	7	6285	9926	-0.116	-0.076	-75	0	0
3	4	16	""	""	16640	48440	120	49	51	13	25	47	47	50	14	28	23	4	0	73	75	24	32	74	74	78	47	60	6	0	0	-2.000	4.000	0.598	0.601	4.365	-0.021	0.007	120	820	100	1	5	Error	2	-1	4	1	6099	9030	0.071	-0.064	-75	0	0
3	5	16	""	""	16910	48440	120	48	51	15	29	47	47	50	15	30	21	4	0	75	78	23	29	72	72	76	46	60	5	0	0	0.333	0.667	0.557	0.504	3.704	0.033	0.002	120	820	100	4	10	-1.585	1	3	4	6	6153	9309	0.067	0.043	-75	0	0
3	6	16	""	""	17170	48440	120	47	48	12	25	47	47	50	15	30	15	1	0	70	75	23	30	73	73	76	27	35	13	1	0	0.000	0.500	0.571	0.501	3.519	0.031	0.000	120	820	100	-3	3	Error	0	-3	1	2	5783	9033	-0.133	-0.037	-75	0	0
3	7	16	""	""	17440	48440	120	49	51	15	29	46	46	49	14	28	21	4	0	74	76	26	34	73	73	77	35	45	9	1	0	3.000	1.667	0.558	0.696	4.495	-0.050	0.004	120	820	100	4	8	1.585	3	1	5	3	6123	9166	0.143	-0.029	-75	0	0
3	8	16	""	""	17700	48440	120	46	48	13	27	47	47	50	14	28	16	3	0	72	73	26	35	72	72	77	38	49	7	0	0	100000.000	1.000	0.500	0.480	4.214	-0.008	0.000	120	820	100	-1	2	16.610	-1	0	1	1	5709	8763	-0.143	-0.105	-75	0	0
3	9	16	""	""	17970	48440	120	48	50	12	24	46	46	49	13	26	22	4	0	72	75	28	37	72	72	76	27	35	15	5	0	100000.000	1.333	0.488	0.499	3.667	-0.007	0.000	120	820	100	2	7	16.610	2	0	4	3	5955	8976	0.077	-0.037	-75	0	0
3	10	16	""	""	18230	48440	120	48	50	15	30	48	48	50	14	28	15	4	0	74	74	24	32	74	74	78	30	38	9	1	0	0.000	100000.000	0.535	0.567	3.777	-0.037	0.001	120	820	100	0	2	Error	0	0	2	0	5963	8896	0.000	-0.133	-75	0	0
3	11	16	""	""	18500	48440	120	48	50	15	30	47	47	49	14	28	18	5	0	73	75	24	32	72	72	76	28	36	15	3	0	1.000	1.000	0.852	0.723	3.731	0.013	0.000	120	820	100	2	6	0.000	1	1	3	3	5984	9005	0.071	-0.036	-75	0	0
3	12	16	""	""	18760	48440	120	48	51	16	31	47	47	50	14	28	19	8	0	78	81	30	37	72	72	77	40	51	10	0	0	0.167	0.444	0.629	0.645	3.765	-0.002	0.000	120	820	100	7	13	-2.585	1	6	4	9	6066	9771	0.071	0.100	-75	0	0
3	13	16	""	""	19030	48440	120	46	51	20	39	47	47	49	13	26	19	9	0	76	81	39	48	73	73	77	27	35	23	5	0	-0.333	0.500	0.700	0.680	3.675	0.126	0.031	120	820	100	2	12	Error	-1	3	4	8	6088	9752	0.154	0.148	-75	0	0
3	14	16	""	""	19290	48440	120	44	48	12	25	47	47	49	13	26	13	5	0	76	81	38	46	72	72	76	27	35	20	6	0	-0.750	0.111	0.442	0.432	4.685	0.007	0.000	120	820	100	1	10	Error	-3	4	1	9	5702	9714	-0.077	0.185	-75	0	0
3	15	16	""	""	19560	48440	120	47	49	14	28	46	46	49	14	28	14	5	0	72	76	28	36	75	75	79	28	35	15	2	0	-0.333	3.000	0.467	0.495	3.200	-0.020	0.001	120	820	100	-2	4	Error	1	-3	3	1	5840	9156	0.000	-0.107	-75	0	0
3	16	16	""	""	19820	48440	120	47	51	17	33	47	47	51	17	33	20	5	0	74	78	24	30	76	76	82	37	45	5	0	0	0.000	2.000	0.636	0.580	3.403	-0.062	0.005	120	820	100	-2	6	Error	0	-2	4	2	6157	9326	0.000	-0.108	-75	0	0
4	1	1	"Dye Marker"	"06: A-02  Dye Marker"	15890	48980	120	115	2773	3990	143	48	48	51	26	50	56	52	0	878	25194	29975	118	72	72	79	43	54	76	69	32	0.083	0.108	0.123	0.110	4.873	0.113	0.808	120	820	100	873	27847	-3.589	67	806	2725	25122	332753	3023230	104.692	584.070	0	0	0
4	2	1	"2014_hsa_miR_106a; 1423873-2-A01"	"01: A-02  2014_hsa_miR_106a"	16150	48980	120	3903	5006	4184	83	50	50	212	1216	573	90	74	0	554	1942	3430	176	82	82	112	150	133	63	54	0	8.163	2.665	5.487	6.916	4.258	2.398	0.482	120	820	100	4325	6816	3.029	3853	472	4956	1860	600701	233016	3.942	12.200	0	0	0
4	3	1	"2010_hsa_miR_100; 1423873-2-A02"	"01: A-04  2010_hsa_miR_100"	16420	48980	120	49	70	68	97	48	48	54	26	48	19	10	0	70	73	23	31	76	76	87	102	117	0	0	0	-0.167	-7.333	0.750	0.863	5.084	0.033	0.008	120	820	100	-5	19	Error	1	-6	22	-3	8350	8700	0.615	-0.137	0	0	0
4	4	1	"2006_hsa_let_7f; 1423873-2-A03"	"01: A-06  2006_hsa_let_7f"	16680	48980	120	1873	2652	2164	81	49	49	108	585	541	96	75	0	205	360	410	113	73	73	89	238	267	35	19	0	13.818	9.070	12.155	14.574	4.765	3.031	0.227	120	820	100	1956	2890	3.788	1824	132	2603	287	318281	43198	4.349	1.139	0	0	0
4	5	1	"2002_hsa_let_7b; 1423873-2-A04"	"01: A-08  2002_hsa_let_7b"	16950	48980	120	175	232	180	77	48	48	56	54	96	85	55	0	105	147	113	76	74	74	79	38	48	45	30	0	4.097	2.521	2.536	2.111	4.626	1.556	0.173	120	820	100	158	257	2.034	127	31	184	73	27835	17693	3.259	1.789	0	0	0
4	6	1	"1572_rev_has_mir_152; 1423873-2-A05"	"01: A-10  1572_rev_has_mir_152"	17210	48980	120	49	52	15	28	46	46	50	22	44	9	3	0	77	84	40	47	75	75	77	27	35	25	10	0	1.500	0.667	0.456	0.430	3.497	0.093	0.009	120	820	100	5	15	0.585	3	2	6	9	6188	10067	0.091	0.259	0	0	0
4	7	1	"1537_shuf_has_mir_27a; 1423873-2-A06"	"01: A-12  1537_shuf_has_mir_27a"	17480	48980	120	48	52	18	34	46	46	50	15	30	23	9	0	75	80	29	36	74	74	76	29	38	17	4	0	2.000	1.000	0.750	0.749	4.505	0.047	0.001	120	820	100	3	12	1.000	2	1	6	6	6293	9563	0.133	0.138	0	0	0
4	8	1	"2307_hsa_miR_93; 1423873-2-A07"	"01: A-14  2307_hsa_miR_93"	17740	48980	120	2530	2988	1597	53	48	48	71	222	312	100	100	0	1978	2336	1905	81	73	73	77	37	48	100	100	0	1.303	1.299	1.446	1.591	1.945	1.092	0.734	120	820	100	4387	5203	0.382	2482	1905	2940	2263	358532	280379	13.140	61.054	0	0	0
4	9	1	"1526_mut1_has_mir_93; 1423873-2-A08"	"01: A-16  1526_mut1_has_mir_93"	18010	48980	120	172	224	171	76	48	48	50	15	30	84	76	0	125	200	205	102	74	74	78	29	37	56	48	0	2.431	1.397	1.621	1.577	6.966	0.484	0.053	120	820	100	175	302	1.282	124	51	176	126	26879	23956	11.600	4.207	0	0	0
4	10	1	"Blank_A18; 1423873-2-A09"	"01: A-18  Blank_A18"	18270	48980	120	47	51	18	35	48	48	50	14	28	18	10	0	69	70	23	32	74	74	77	28	36	10	1	0	0.200	-0.750	0.616	0.668	3.651	0.008	0.000	120	820	100	-6	-1	-2.322	-1	-5	3	-4	6111	8368	0.071	-0.250	0	0	0
4	11	1	"Blank_A20; 1423873-2-A10"	"01: A-20  Blank_A20"	18540	48980	120	50	52	17	32	46	46	49	14	28	23	10	0	73	76	27	35	74	74	76	26	34	14	4	0	-4.000	3.000	0.583	0.619	3.723	-0.098	0.010	120	820	100	3	8	Error	4	-1	6	2	6284	9147	0.214	0.000	0	0	0
4	12	1	"Blank_A22; 1423873-2-A11"	"01: A-22  Blank_A22"	18800	48980	120	48	53	28	52	46	46	49	14	28	19	5	0	73	72	24	33	73	73	76	26	34	15	1	0	100000.000	-7.000	0.636	0.636	5.090	-0.025	0.001	120	820	100	2	6	16.610	2	0	7	-1	6314	8699	0.286	-0.154	0	0	0
4	13	1	"Blank_A24; 1423873-2-A12"	"01: A-24  Blank_A24"	19070	48980	120	48	50	16	32	47	47	50	16	32	19	5	0	77	80	27	33	75	75	80	30	37	15	2	0	0.500	0.600	0.667	0.673	3.695	0.055	0.009	120	820	100	3	8	-1.000	1	2	3	5	6056	9633	0.000	0.000	0	0	0
4	14	1	"2015_hsa_miR_106b; 1423873-2-C01"	"01: E-02  2015_hsa_miR_106b"	19330	48980	120	1966	2445	1510	61	48	48	97	397	409	99	99	0	2433	3010	2739	90	75	75	89	122	137	98	95	0	0.813	0.817	0.880	1.038	2.423	0.856	0.604	120	820	100	4276	5332	-0.298	1918	2358	2397	2935	293420	361193	5.914	23.943	0	0	0
4	15	1	"2011_hsa_miR_101; 1423873-2-C02"	"01: E-04  2011_hsa_miR_101"	19600	48980	120	155	219	191	87	47	47	51	18	35	82	73	0	140	286	356	124	74	74	80	37	46	59	47	0	1.636	0.811	0.957	1.173	6.537	0.453	0.189	120	820	100	174	384	0.710	108	66	172	212	26330	34363	9.333	5.568	0	0	0
4	16	1	"2007_hsa_let_7g; 1423873-2-C03"	"01: E-06  2007_hsa_let_7g"	19860	48980	120	724	1147	975	85	55	55	211	839	397	43	23	0	241	416	425	102	87	87	176	431	244	30	11	0	4.344	3.319	3.786	4.840	3.992	3.619	0.206	120	820	100	823	1421	2.119	669	154	1092	329	137582	49868	1.116	0.557	0	0	0
4	1	2	"2003_hsa_let_7c; 1423873-2-C04"	"01: E-08  2003_hsa_let_7c"	15890	49240	120	322	572	1052	183	48	48	56	36	64	96	90	0	85	101	69	68	73	73	79	39	49	18	12	0	22.833	18.714	11.544	10.975	4.243	73.349	0.005	120	820	100	286	552	4.513	274	12	524	28	68641	12095	14.333	0.564	0	0	0
4	2	2	"1573_shuf_has_mir_152; 1423873-2-C05"	"01: E-10  1573_shuf_has_mir_152"	16150	49240	120	68	159	492	309	50	50	108	599	554	1	1	0	74	78	26	33	76	76	99	110	111	0	0	0	-9.000	54.500	1.250	1.491	5.421	12.285	0.013	120	820	100	16	111	Error	18	-2	109	2	19120	9359	0.085	-0.191	0	0	0
4	3	2	"2134_hsa_miR_27a; 1423873-2-C06"	"01: E-12  2134_hsa_miR_27a"	16420	49240	120	52	96	183	190	48	48	52	28	53	17	10	0	77	82	30	36	74	74	80	51	63	7	0	0	1.333	6.000	0.800	0.899	4.532	-75.603	0.000	120	820	100	7	56	0.415	4	3	48	8	11570	9878	1.571	0.039	0	0	0
4	4	2	"1534_mut1_has_mir_27a; 1423873-2-C07"	"01: E-14  1534_mut1_has_mir_27a"	16680	49240	120	46	55	33	60	48	48	52	24	46	11	5	0	74	75	24	32	71	71	76	32	42	12	0	0	-0.667	1.750	0.786	0.833	3.105	0.423	0.117	120	820	100	1	11	Error	-2	3	7	4	6629	8952	0.125	-0.031	0	0	0
4	5	2	"1527_mut2_has_mir_93; 1423873-2-C08"	"01: E-16  1527_mut2_has_mir_93"	16950	49240	120	55	65	40	61	48	48	52	41	78	15	6	0	77	86	48	55	72	72	79	49	62	12	4	0	1.400	1.214	0.588	0.641	3.973	0.099	0.020	120	820	100	12	31	0.485	7	5	17	14	7775	10330	0.317	0.143	0	0	0
4	6	2	"Blank_E18; 1423873-2-C09"	"01: E-18  Blank_E18"	17210	49240	120	50	55	30	54	47	47	50	21	42	10	4	0	70	78	39	50	72	72	77	32	41	15	3	0	-1.500	1.333	0.488	0.512	3.820	0.055	0.001	120	820	100	1	14	Error	3	-2	8	6	6600	9313	0.238	0.031	0	0	0
4	7	2	"Blank_E20; 1423873-2-C10"	"01: E-20  Blank_E20"	17480	49240	120	49	55	27	49	46	46	50	16	32	20	9	0	73	75	29	38	73	73	76	26	34	13	2	0	100000.000	4.500	0.600	0.638	4.211	0.140	0.043	120	820	100	3	11	16.610	3	0	9	2	6650	8972	0.313	-0.038	0	0	0
4	8	2	"Blank_E22; 1423873-2-C11"	"01: E-22  Blank_E22"	17740	49240	120	50	52	19	36	47	47	58	148	255	0	0	0	75	81	51	62	72	72	95	544	572	0	0	0	1.000	0.556	0.462	0.497	4.247	0.023	0.139	120	820	100	6	14	0.000	3	3	5	9	6263	9764	-0.041	-0.026	0	0	0
4	9	2	"Blank_E24; 1423873-2-C12"	"01: E-24  Blank_E24"	18010	49240	120	46	51	18	35	47	47	50	15	30	18	9	0	70	77	40	51	75	75	78	28	35	6	3	0	0.200	2.000	0.600	0.558	3.603	-0.008	0.000	120	820	100	-6	6	-2.322	-1	-5	4	2	6111	9236	0.067	-0.036	0	0	0
4	10	2	"2016_hsa_miR_107; 1423873-2-E01"	"01: I-02  2016_hsa_miR_107"	18270	49240	120	425	489	335	68	48	48	62	100	161	84	70	0	292	479	520	108	74	74	82	56	68	70	65	0	1.729	1.089	1.257	1.560	4.989	0.884	0.435	120	820	100	595	846	0.790	377	218	441	405	58624	57466	4.270	7.089	0	0	0
4	11	2	"2012_hsa_miR_103; 1423873-2-E02"	"01: I-04  2012_hsa_miR_103"	18540	49240	120	367	390	257	65	48	48	69	149	215	73	52	0	391	602	678	112	75	75	92	129	140	65	55	0	1.009	0.649	0.818	0.919	5.256	0.460	0.483	120	820	100	635	869	0.014	319	316	342	527	46798	72203	2.154	3.953	0	0	0
4	12	2	"2008_hsa_let_7i; 1423873-2-E03"	"01: I-06  2008_hsa_let_7i"	18800	49240	120	879	1010	599	59	47	47	155	607	391	69	30	0	457	602	529	87	76	76	100	165	165	68	56	0	2.184	1.831	1.982	2.613	3.537	2.067	0.462	120	820	100	1213	1489	1.127	832	381	963	526	121179	72204	1.409	3.042	0	0	0
4	13	2	"2004_hsa_let_7d; 1423873-2-E04"	"01: I-08  2004_hsa_let_7d"	19070	49240	120	1434	1591	719	45	48	48	144	662	459	94	55	0	821	840	568	67	75	75	93	117	125	85	77	0	1.858	2.017	1.969	2.533	2.895	2.871	0.420	120	820	100	2132	2308	0.894	1386	746	1543	765	190880	100806	2.186	6.385	0	0	0
4	14	2	"2056_hsa_miR_152; 1423873-2-E05"	"01: I-10  2056_hsa_miR_152"	19330	49240	120	55	74	60	81	48	48	61	138	226	4	1	0	96	140	115	82	76	76	81	34	41	41	27	0	0.350	0.406	0.335	0.438	6.971	0.056	0.006	120	820	100	27	90	-1.515	7	20	26	64	8835	16782	0.094	1.735	0	0	0
4	15	2	"1570_mut1_has_mir_152; 1423873-2-E06"	"01: I-12  1570_mut1_has_mir_152"	19600	49240	120	56	73	50	68	47	47	50	14	28	44	30	0	100	173	159	91	77	77	92	256	278	14	3	0	0.391	0.271	0.388	0.357	5.899	0.033	0.013	120	820	100	32	122	-1.354	9	23	26	96	8809	20718	1.643	0.316	0	0	0
4	16	2	"1535_mut2_has_mir_27a; 1423873-2-E07"	"01: I-14  1535_mut2_has_mir_27a"	19860	49240	120	108	165	134	81	49	49	57	50	87	53	38	0	121	172	153	88	79	79	96	264	275	10	3	0	1.405	1.247	0.970	1.201	6.758	0.263	0.016	120	820	100	101	209	0.490	59	42	116	93	19848	20651	2.160	0.288	0	0	0
4	1	3	"1528_rev_has_mir_93; 1423873-2-E08"	"01: I-16  1528_rev_has_mir_93"	15890	49510	120	50	65	52	80	47	47	50	17	34	22	13	0	70	77	31	40	73	73	78	60	76	5	1	0	-1.000	4.500	0.589	0.540	4.348	-0.016	0.001	120	820	100	0	22	Error	3	-3	18	4	7771	9274	0.882	-0.017	0	0	0
4	2	3	"C001_Ncode_Control; 1423873-2-E09"	"01: I-18  C001_Ncode_Control"	16150	49510	120	634	844	717	84	52	52	96	211	219	83	63	0	757	929	734	79	78	78	100	82	82	87	83	0	0.857	0.931	1.049	1.013	3.305	2.430	0.163	120	820	100	1261	1643	-0.222	582	679	792	851	101338	111494	3.545	10.110	0	0	0
4	3	3	"Blank_I20; 1423873-2-E10"	"01: I-20  Blank_I20"	16420	49510	120	51	60	35	58	47	47	52	23	44	20	10	0	81	80	29	36	72	72	79	51	64	4	0	0	0.444	1.625	0.625	0.667	4.506	0.170	0.003	120	820	100	13	21	-1.170	4	9	13	8	7163	9611	0.348	0.020	0	0	0
4	4	3	"Blank_I22; 1423873-2-E11"	"01: I-22  Blank_I22"	16680	49510	120	51	57	37	64	46	46	49	14	28	25	10	0	85	127	145	114	70	70	76	44	57	28	17	0	0.333	0.193	0.679	0.518	4.814	0.010	0.001	120	820	100	20	68	-1.585	5	15	11	57	6846	15283	0.571	1.159	0	0	0
4	5	3	"Blank_I24; 1423873-2-E12"	"01: I-24  Blank_I24"	16950	49510	120	48	52	19	36	47	47	49	14	28	20	6	0	72	78	31	39	71	71	74	25	33	20	8	0	1.000	0.714	0.474	0.578	3.931	0.037	0.003	120	820	100	2	12	0.000	1	1	5	7	6213	9321	0.214	0.160	0	0	0
4	6	3	"2017_hsa_miR_10a; 1423873-2-G01"	"01: M-02  2017_hsa_miR_10a"	17210	49510	120	50	57	27	47	47	47	50	16	32	25	9	0	78	83	42	50	74	74	78	29	37	17	5	0	0.750	1.111	0.964	0.804	3.983	0.022	0.001	120	820	100	7	19	-0.415	3	4	10	9	6813	9984	0.438	0.172	0	0	0
4	7	3	"2013_hsa_miR_105; 1423873-2-G02"	"01: M-04  2013_hsa_miR_105"	17480	49510	120	50	52	15	28	47	47	50	14	28	20	7	0	66	71	20	28	72	72	78	36	46	1	0	0	-0.500	-5.000	0.571	0.614	4.397	0.003	0.000	120	820	100	-3	4	Error	3	-6	5	-1	6270	8504	0.143	-0.194	0	0	0
4	8	3	"2009_hsa_miR_1; 1423873-2-G03"	"01: M-06  2009_hsa_miR_1"	17740	49510	120	50	55	25	45	46	46	50	34	68	6	2	0	72	73	24	32	71	71	96	545	567	0	0	0	4.000	4.500	0.579	0.723	4.736	0.003	0.000	120	820	100	5	11	2.000	4	1	9	2	6640	8780	0.147	-0.042	0	0	0
4	9	3	"2005_hsa_let_7e; 1423873-2-G04"	"01: M-08  2005_hsa_let_7e"	18010	49510	120	134	159	116	72	47	47	52	26	50	73	63	0	93	123	92	74	74	74	83	63	75	20	15	0	4.579	2.286	1.750	1.486	5.535	1.205	0.046	120	820	100	106	161	2.195	87	19	112	49	19080	14752	4.115	0.635	0	0	0
4	10	3	"2001_hsa_let_7a; 1423873-2-G05"	"01: M-10  2001_hsa_let_7a"	18270	49510	120	1686	1975	1032	52	49	49	147	587	399	99	80	0	733	867	789	91	76	76	93	96	103	94	86	0	2.492	2.435	2.559	3.030	2.331	2.850	0.554	120	820	100	2294	2717	1.317	1637	657	1926	791	236951	104012	3.114	8.063	0	0	0
4	11	3	"1571_mut2_has_mir_152; 1423873-2-G06"	"01: M-12  1571_mut2_has_mir_152"	18540	49510	120	58	93	75	80	47	47	51	25	49	38	28	0	76	102	101	99	75	75	80	37	46	19	11	0	11.000	1.704	0.703	0.809	6.517	0.037	0.001	120	820	100	12	73	3.459	11	1	46	27	11142	12245	1.680	0.595	0	0	0
4	12	3	"1536_rev_has_mir_27a; 1423873-2-G07"	"01: M-14  1536_rev_has_mir_27a"	18800	49510	120	50	55	28	50	46	46	50	15	30	25	10	0	78	84	53	63	74	74	79	49	62	4	2	0	1.000	0.900	0.556	0.522	3.944	0.058	0.017	120	820	100	8	19	0.000	4	4	9	10	6633	10063	0.333	0.102	0	0	0
4	13	3	"1529_shuf_has_mir_93; 1423873-2-G08"	"01: M-16  1529_shuf_has_mir_93"	19070	49510	120	243	268	164	61	48	48	51	15	29	94	88	0	226	318	277	87	75	75	80	39	48	72	60	0	1.291	0.905	0.932	0.941	4.111	0.355	0.150	120	820	100	346	463	0.369	195	151	220	243	32111	38218	14.467	6.103	0	0	0
4	14	3	"C002_Ncode_Control; 1423873-2-G09"	"01: M-18  C002_Ncode_Control"	19330	49510	120	2381	2540	946	37	49	49	175	697	398	99	96	0	4088	4542	2532	55	78	78	198	788	397	94	89	0	0.582	0.558	0.538	0.662	2.347	0.466	0.558	120	820	100	6342	6955	-0.782	2332	4010	2491	4464	304851	545080	3.393	5.513	0	0	0
4	15	3	"Blank_M20; 1423873-2-G10"	"01: M-20  Blank_M20"	19600	49510	120	46	51	17	33	47	47	53	47	88	1	0	0	69	80	47	58	75	75	79	29	36	17	4	0	0.167	0.800	0.444	0.518	3.593	0.021	0.003	120	820	100	-7	9	-2.585	-1	-6	4	5	6068	9559	-0.043	0.034	0	0	0
4	16	3	"Blank_M22; 1423873-2-G11"	"01: M-22  Blank_M22"	19860	49510	120	92	144	123	85	50	50	55	24	43	68	44	0	116	157	115	73	79	79	85	65	76	33	22	0	1.135	1.205	0.805	0.979	7.350	1.560	0.024	120	820	100	79	172	0.183	42	37	94	78	17334	18795	3.708	1.108	0	0	0
4	1	4	"Blank_M24; 1423873-2-G12"	"01: M-24  Blank_M24"	15890	49770	120	53	72	56	77	47	47	52	21	40	26	15	0	77	79	24	30	73	73	78	46	58	5	0	0	1.500	4.167	0.571	0.730	4.611	8.686	0.003	120	820	100	10	31	0.585	6	4	25	6	8629	9506	0.952	0.022	0	0	0
4	2	4	"2062_hsa_miR_15b; 1423873-6-A01"	"02: A-02  2062_hsa_miR_15b"	16150	49770	120	295	402	444	110	52	52	122	463	379	25	5	0	77	87	49	56	74	74	93	103	110	5	0	0	81.000	26.923	15.268	13.635	4.712	22.908	0.071	120	820	100	246	363	6.340	243	3	350	13	48241	10430	0.605	-0.058	0	0	0
4	3	4	"2058_hsa_miR_154; 1423873-6-A02"	"02: A-04  2058_hsa_miR_154"	16420	49770	120	50	58	29	50	47	47	51	20	39	20	7	0	77	98	69	70	73	73	78	35	44	22	15	0	0.750	0.440	0.600	0.603	3.683	0.041	0.007	120	820	100	7	36	-0.415	3	4	11	25	6906	11746	0.350	0.571	0	0	0
4	4	4	"2054_hsa_miR_150; 1423873-6-A03"	"02: A-06  2054_hsa_miR_150"	16680	49770	120	66	97	83	85	46	46	49	17	34	54	38	0	98	159	145	91	72	72	78	45	57	37	28	0	0.769	0.586	0.740	0.576	7.556	0.195	0.045	120	820	100	46	138	-0.379	20	26	51	87	11687	19057	2.824	1.800	0	0	0
4	5	4	"2050_hsa_miR_147; 1423873-6-A04"	"02: A-08  2050_hsa_miR_147"	16950	49770	120	48	61	47	77	47	47	50	16	32	25	13	0	77	89	52	58	70	70	76	48	63	14	5	0	0.143	0.737	0.564	0.620	4.813	0.019	0.000	120	820	100	8	33	-2.807	1	7	14	19	7282	10724	0.688	0.271	0	0	0
4	6	4	"2046_hsa_miR_144; 1423873-6-A05"	"02: A-10  2046_hsa_miR_144"	17210	49770	120	50	54	28	51	47	47	51	18	35	17	3	0	69	73	23	31	74	74	77	28	36	12	1	0	-0.600	-7.000	0.429	0.500	4.097	1.984	0.015	120	820	100	-2	6	Error	3	-5	7	-1	6493	8802	0.167	-0.143	0	0	0
4	7	4	"2042_hsa_miR_141; 1423873-6-A06"	"02: A-12  2042_hsa_miR_141"	17480	49770	120	55	67	48	71	46	46	50	15	30	34	21	0	78	82	31	37	71	71	76	30	39	18	2	0	1.286	1.909	0.977	1.076	4.275	0.075	0.008	120	820	100	16	32	0.363	9	7	21	11	8074	9824	1.133	0.200	0	0	0
4	8	4	"2038_hsa_miR_137; 1423873-6-A07"	"02: A-14  2038_hsa_miR_137"	17740	49770	120	49	53	24	45	47	47	49	15	30	19	7	0	80	79	25	31	71	71	76	34	44	16	0	0	0.222	0.750	0.636	0.646	3.081	0.026	0.002	120	820	100	11	14	-2.170	2	9	6	8	6358	9504	0.267	0.088	0	0	0
4	9	4	"2034_hsa_miR_134; 1423873-6-A08"	"02: A-16  2034_hsa_miR_134"	18010	49770	120	50	52	15	28	47	47	50	16	32	22	3	0	76	82	33	40	74	74	81	82	101	2	0	0	1.500	0.625	0.538	0.568	3.435	0.049	0.007	120	820	100	5	13	0.585	3	2	5	8	6194	9851	0.125	0.012	0	0	0
4	10	4	"2030_hsa_miR_130b; 1423873-6-A09"	"02: A-18  2030_hsa_miR_130b"	18270	49770	120	284	334	272	81	48	48	60	91	151	80	62	0	410	555	503	90	75	75	85	110	129	76	65	0	0.704	0.596	0.701	0.636	5.241	0.359	0.248	120	820	100	571	766	-0.505	236	335	286	480	40102	66602	3.011	4.273	0	0	0
4	11	4	"2026_hsa_miR_128a; 1423873-6-A10"	"02: A-20  2026_hsa_miR_128a"	18540	49770	120	224	279	187	67	47	47	51	21	41	95	88	0	119	210	204	97	75	75	81	41	50	50	40	0	4.023	1.719	1.885	1.802	4.702	1.494	0.103	120	820	100	221	367	2.008	177	44	232	135	33489	25193	10.857	3.146	0	0	0
4	12	4	"2022_hsa_miR_125b; 1423873-6-A11"	"02: A-22  2022_hsa_miR_125b"	18800	49770	120	56	76	59	77	46	46	50	17	34	38	25	0	81	106	101	95	74	74	79	32	40	24	13	0	1.429	0.938	1.050	1.080	5.703	0.083	0.013	120	820	100	17	62	0.515	10	7	30	32	9074	12689	1.529	0.844	0	0	0
4	13	4	"2018_hsa_miR_10b; 1423873-6-A12"	"02: A-24  2018_hsa_miR_10b"	19070	49770	120	49	52	23	44	46	46	49	14	28	22	7	0	80	82	28	34	75	75	79	28	35	17	4	0	0.600	0.857	0.594	0.604	3.510	-0.021	0.000	120	820	100	8	13	-0.737	3	5	6	7	6288	9852	0.214	0.107	0	0	0
4	14	4	"2063_hsa_miR_16; 1423873-6-C01"	"02: E-02  2063_hsa_miR_16"	19330	49770	120	2049	2428	1439	59	48	48	114	526	461	98	85	0	1943	2144	1633	76	75	75	82	55	67	95	91	0	1.071	1.150	1.189	1.500	2.449	1.416	0.566	120	820	100	3869	4449	0.099	2001	1868	2380	2069	291410	257298	4.399	37.491	0	0	0
4	15	4	"2059_hsa_miR_154*; 1423873-6-C02"	"02: E-04  2059_hsa_miR_154*"	19600	49770	120	52	62	37	59	47	47	50	18	36	23	12	0	81	95	73	76	76	76	81	33	40	16	8	0	1.000	0.789	0.583	0.584	6.035	0.025	0.001	120	820	100	10	34	0.000	5	5	15	19	7414	11424	0.667	0.424	0	0	0
4	16	4	"2055_hsa_miR_151; 1423873-6-C03"	"02: E-06  2055_hsa_miR_151"	19860	49770	120	98	161	174	108	50	50	56	27	48	60	45	0	116	185	176	95	75	75	84	51	60	44	28	0	1.171	1.009	0.797	0.867	5.239	0.507	0.046	120	820	100	89	221	0.227	48	41	111	110	19298	22213	3.889	1.980	0	0	0
4	1	5	"2051_hsa_miR_148a; 1423873-6-C04"	"02: E-08  2051_hsa_miR_148a"	15890	50040	120	58	134	361	269	47	47	50	20	40	37	30	0	73	75	22	29	72	72	76	33	43	8	1	0	11.000	29.000	1.375	2.005	5.570	72.608	0.005	120	820	100	12	90	3.459	11	1	87	3	16088	9000	4.200	-0.030	0	0	0
4	2	5	"2047_hsa_miR_145; 1423873-6-C05"	"02: E-10  2047_hsa_miR_145"	16150	50040	120	104	151	168	111	49	49	63	76	120	40	16	0	71	72	24	33	72	72	79	66	83	3	0	0	-55.000	100000.000	3.798	2.712	7.054	1.920	0.126	120	820	100	54	102	Error	55	-1	102	0	18122	8660	1.158	-0.106	0	0	0
4	3	5	"2043_hsa_miR_142_3p; 1423873-6-C06"	"02: E-12  2043_hsa_miR_142_3p"	16420	50040	120	53	73	62	84	48	48	51	16	31	34	20	0	70	77	33	42	73	73	78	33	42	14	3	0	-1.667	6.250	0.767	0.790	4.295	5.017	0.001	120	820	100	2	29	Error	5	-3	25	4	8753	9190	1.375	-0.030	0	0	0
4	4	5	"2039_hsa_miR_138; 1423873-6-C07"	"02: E-14  2039_hsa_miR_138"	16680	50040	120	51	55	23	41	48	48	51	15	29	17	9	0	76	80	28	35	71	71	75	27	36	25	7	0	0.600	0.778	0.607	0.581	3.265	0.016	0.001	120	820	100	8	16	-0.737	3	5	7	9	6619	9595	0.267	0.185	0	0	0
4	5	5	"2035_hsa_miR_135a; 1423873-6-C08"	"02: E-16  2035_hsa_miR_135a"	16950	50040	120	47	53	22	41	47	47	50	14	28	26	10	0	74	77	23	29	70	70	75	26	34	18	2	0	0.000	0.857	0.667	0.661	4.491	0.055	0.001	120	820	100	4	13	Error	0	4	6	7	6400	9255	0.214	0.077	0	0	0
4	6	5	"2031_hsa_miR_132; 1423873-6-C09"	"02: E-18  2031_hsa_miR_132"	17210	50040	120	48	55	32	58	47	47	51	19	37	14	7	0	73	75	32	42	71	71	75	26	34	14	5	0	0.500	2.000	0.727	0.792	4.529	0.878	0.028	120	820	100	3	12	-1.000	1	2	8	4	6657	8973	0.211	0.000	0	0	0
4	7	5	"2027_hsa_miR_128b; 1423873-6-C10"	"02: E-20  2027_hsa_miR_128b"	17480	50040	120	197	277	215	77	48	48	51	18	35	90	84	0	126	223	264	118	71	71	76	35	46	58	45	0	2.709	1.507	1.281	1.755	4.303	0.962	0.266	120	820	100	204	381	1.438	149	55	229	152	33194	26736	12.556	4.200	0	0	0
4	8	5	"2023_hsa_miR_126; 1423873-6-C11"	"02: E-22  2023_hsa_miR_126"	17740	50040	120	50	64	46	71	48	48	51	19	37	23	17	0	77	81	30	37	71	71	76	35	46	9	2	0	0.333	1.600	1.000	0.861	3.877	0.188	0.017	120	820	100	8	26	-1.585	2	6	16	10	7739	9686	0.684	0.143	0	0	0
4	9	5	"2019_hsa_miR_122a; 1423873-6-C12"	"02: E-24  2019_hsa_miR_122a"	18010	50040	120	50	59	27	45	47	47	51	15	29	30	13	0	81	96	72	75	74	74	81	48	59	12	5	0	0.429	0.545	0.615	0.611	5.721	0.005	0.000	120	820	100	10	34	-1.222	3	7	12	22	7044	11478	0.533	0.313	0	0	0
4	10	5	"2064_hsa_miR_17_3p; 1423873-6-E01"	"02: I-02  2064_hsa_miR_17_3p"	18270	50040	120	85	126	112	88	47	47	52	28	53	56	41	0	90	138	125	90	74	74	80	47	58	29	22	0	2.375	1.234	0.833	1.040	5.510	0.311	0.058	120	820	100	54	143	1.248	38	16	79	64	15177	16549	2.643	1.234	0	0	0
4	11	5	"2060_hsa_miR_155; 1423873-6-E02"	"02: I-04  2060_hsa_miR_155"	18540	50040	120	54	66	38	57	47	47	50	15	30	35	22	0	89	117	122	104	75	75	79	33	41	31	16	0	0.500	0.452	0.571	0.506	6.552	0.102	0.065	120	820	100	21	61	-1.000	7	14	19	42	7875	13981	1.067	1.152	0	0	0
4	12	5	"2056_hsa_miR_152; 1423873-6-E03"	"02: I-06  2056_hsa_miR_152"	18800	50040	120	60	86	69	80	46	46	49	15	30	47	34	0	88	120	97	80	73	73	79	33	41	29	16	0	0.933	0.851	1.000	0.708	5.957	0.053	0.003	120	820	100	29	87	-0.100	14	15	40	47	10342	14453	2.467	1.242	0	0	0
4	13	5	"2052_hsa_miR_148b; 1423873-6-E04"	"02: I-08  2052_hsa_miR_148b"	19070	50040	120	84	109	86	78	47	47	50	14	28	67	55	0	103	152	148	97	75	75	79	33	41	47	36	0	1.321	0.805	0.781	0.710	5.513	0.444	0.092	120	820	100	65	139	0.402	37	28	62	77	13034	18271	4.214	2.212	0	0	0
4	14	5	"2048_hsa_miR_146a; 1423873-6-E05"	"02: I-10  2048_hsa_miR_146a"	19330	50040	120	51	63	45	71	46	46	49	15	30	32	15	0	86	96	54	56	75	75	79	32	40	27	11	0	0.455	0.810	0.563	0.524	6.213	0.441	0.010	120	820	100	16	38	-1.138	5	11	17	21	7604	11570	0.933	0.531	0	0	0
4	15	5	"2044_hsa_miR_142_5p; 1423873-6-E06"	"02: I-12  2044_hsa_miR_142_5p"	19600	50040	120	528	574	319	55	47	47	52	25	48	99	99	0	419	476	372	78	77	77	82	40	48	85	82	0	1.406	1.321	1.472	1.736	4.347	1.264	0.318	120	820	100	823	926	0.492	481	342	527	399	68886	57112	20.880	9.850	0	0	0
4	16	5	"2040_hsa_miR_139; 1423873-6-E07"	"02: I-14  2040_hsa_miR_139"	19860	50040	120	95	142	149	104	50	50	55	28	50	56	45	0	108	174	172	98	77	77	87	54	62	34	25	0	1.452	0.948	0.903	0.951	7.082	1.042	0.026	120	820	100	76	189	0.538	45	31	92	97	17019	20865	3.107	1.611	0	0	0
4	1	6	"2036_hsa_miR_135b; 1423873-6-E08"	"02: I-16  2036_hsa_miR_135b"	15890	50300	120	52	62	40	64	47	47	50	15	30	26	13	0	84	85	24	28	71	71	75	25	33	34	9	0	0.385	1.071	0.717	0.793	4.613	6.768	0.011	120	820	100	18	29	-1.379	5	13	15	14	7397	10255	0.800	0.400	0	0	0
4	2	6	"2032_hsa_miR_133a; 1423873-6-E09"	"02: I-18  2032_hsa_miR_133a"	16150	50300	120	143	191	173	90	49	49	67	101	150	48	24	0	73	80	36	45	74	74	87	69	79	1	0	0	-94.000	23.667	5.833	4.394	5.355	4.353	0.159	120	820	100	93	148	Error	94	-1	142	6	22900	9548	1.228	-0.101	0	0	0
4	3	6	"2028_hsa_miR_129; 1423873-6-E10"	"02: I-20  2028_hsa_miR_129"	16420	50300	120	62	91	76	83	47	47	51	18	35	48	36	0	83	108	86	79	73	73	81	54	66	19	10	0	1.500	1.257	0.802	0.741	6.292	0.239	0.009	120	820	100	25	79	0.585	15	10	44	35	10959	12901	2.222	0.500	0	0	0
4	4	6	"2024_hsa_miR_126*; 1423873-6-E11"	"02: I-22  2024_hsa_miR_126*"	16680	50300	120	52	56	23	41	47	47	50	14	28	21	10	0	75	77	25	32	72	72	76	30	39	12	1	0	1.667	1.800	0.595	0.580	3.671	0.003	0.000	120	820	100	8	14	0.737	5	3	9	5	6677	9189	0.429	0.033	0	0	0
4	5	6	"2020_hsa_miR_124a; 1423873-6-E12"	"02: I-24  2020_hsa_miR_124a"	16950	50300	120	48	54	37	68	47	47	50	22	44	13	4	0	68	70	20	28	73	73	77	30	38	7	0	0	-0.200	-2.333	0.524	0.728	5.032	0.087	0.005	120	820	100	-4	4	Error	1	-5	7	-3	6539	8447	0.182	-0.233	0	0	0
4	6	6	"2065_hsa_miR_17_5p; 1423873-6-G01"	"02: M-02  2065_hsa_miR_17_5p"	17210	50300	120	3265	3747	1630	43	49	49	158	806	510	100	93	0	3218	3584	1856	51	74	74	107	367	342	100	99	0	1.023	1.054	1.023	1.084	1.485	0.955	0.725	120	820	100	6360	7208	0.033	3216	3144	3698	3510	449687	430083	4.453	9.474	0	0	0
4	7	6	"2061_hsa_miR_15a; 1423873-6-G02"	"02: M-04  2061_hsa_miR_15a"	17480	50300	120	641	719	399	55	49	49	62	88	141	97	94	0	740	884	600	67	71	71	88	145	164	92	85	0	0.885	0.824	0.874	0.892	2.769	0.596	0.467	120	820	100	1261	1483	-0.176	592	669	670	813	86297	106032	7.466	5.490	0	0	0
4	8	6	"2057_hsa_miR_153; 1423873-6-G03"	"02: M-06  2057_hsa_miR_153"	17740	50300	120	55	69	52	75	48	48	51	23	45	25	15	0	70	76	31	40	72	72	76	27	35	19	2	0	-3.500	5.250	0.747	0.789	4.008	7.200	0.007	120	820	100	5	25	Error	7	-2	21	4	8288	9128	0.783	0.000	0	0	0
4	9	6	"2053_hsa_miR_149; 1423873-6-G04"	"02: M-08  2053_hsa_miR_149"	18010	50300	120	46	51	28	54	48	48	51	15	29	12	4	0	77	81	30	37	73	73	76	28	36	23	5	0	-0.500	0.375	0.294	0.360	3.714	0.563	0.008	120	820	100	2	11	Error	-2	4	3	8	6166	9673	0.000	0.179	0	0	0
4	10	6	"2049_hsa_miR_146b; 1423873-6-G05"	"02: M-10  2049_hsa_miR_146b"	18270	50300	120	48	69	50	72	48	48	51	16	31	30	22	0	75	85	53	62	72	72	77	30	38	16	6	0	0.000	1.615	1.000	0.898	6.010	0.375	0.018	120	820	100	3	34	Error	0	3	21	13	8241	10237	1.125	0.267	0	0	0
4	11	6	"2045_hsa_miR_143; 1423873-6-G06"	"02: M-12  2045_hsa_miR_143"	18540	50300	120	51	54	23	42	47	47	49	14	28	20	10	0	67	72	31	43	73	73	79	56	70	2	0	0	-0.667	-7.000	0.607	0.625	4.225	0.029	0.002	120	820	100	-2	6	Error	4	-6	7	-1	6484	8627	0.357	-0.125	0	0	0
4	12	6	"2041_hsa_miR_140; 1423873-6-G07"	"02: M-14  2041_hsa_miR_140"	18800	50300	120	49	54	23	42	47	47	49	15	30	24	9	0	80	84	31	36	73	73	77	29	37	21	5	0	0.286	0.636	0.536	0.564	4.963	0.047	0.006	120	820	100	9	18	-1.807	2	7	7	11	6537	10027	0.333	0.241	0	0	0
4	13	6	"2037_hsa_miR_136; 1423873-6-G08"	"02: M-16  2037_hsa_miR_136"	19070	50300	120	47	49	16	32	47	47	49	14	28	13	5	0	82	84	23	27	76	76	81	38	46	10	0	0	0.000	0.250	0.714	0.675	4.106	0.111	0.020	120	820	100	6	10	Error	0	6	2	8	5907	10084	0.000	0.079	0	0	0
4	14	6	"2033_hsa_miR_133b; 1423873-6-G09"	"02: M-18  2033_hsa_miR_133b"	19330	50300	120	47	50	17	34	46	46	49	15	30	15	6	0	74	84	43	51	76	76	79	31	39	19	5	0	-0.500	0.500	0.467	0.463	3.759	0.041	0.002	120	820	100	-1	12	Error	1	-2	4	8	6024	10085	0.067	0.161	0	0	0
4	15	6	"2029_hsa_miR_130a; 1423873-6-G10"	"02: M-20  2029_hsa_miR_130a"	19600	50300	120	207	247	159	64	47	47	50	16	32	95	91	0	204	321	311	96	76	76	81	32	39	72	60	0	1.250	0.816	0.933	1.102	5.694	0.392	0.216	120	820	100	288	445	0.322	160	128	200	245	29644	38550	12.313	7.500	0	0	0
4	16	6	"2025_hsa_miR_127; 1423873-6-G11"	"02: M-22  2025_hsa_miR_127"	19860	50300	120	90	122	96	78	49	49	54	29	53	57	42	0	103	161	174	108	78	78	87	54	62	33	20	0	1.640	0.880	0.950	0.947	5.834	0.171	0.022	120	820	100	66	156	0.714	41	25	73	83	14681	19369	2.345	1.370	0	0	0
4	1	7	"2021_hsa_miR_125a; 1423873-6-G12"	"02: M-24  2021_hsa_miR_125a"	15890	50570	120	57	69	48	69	47	47	54	30	55	19	10	0	71	77	30	38	69	69	75	33	44	13	3	0	5.000	2.750	0.857	0.857	3.515	0.973	0.007	120	820	100	12	30	2.322	10	2	22	8	8303	9268	0.500	0.061	0	0	0
4	2	7	"2110_hsa_miR_20b; 1423881-3-A01"	"03: A-02  2110_hsa_miR_20b"	16150	50570	120	1113	1597	1656	103	49	49	163	673	412	73	40	0	544	956	1990	208	75	75	97	126	129	67	59	0	2.269	1.757	2.492	3.196	4.729	2.368	0.154	120	820	100	1533	2429	1.182	1064	469	1548	881	191664	114688	2.131	6.817	0	0	0
4	3	7	"2106_hsa_miR_205; 1423881-3-A02"	"03: A-04  2106_hsa_miR_205"	16420	50570	120	51	61	35	57	48	48	60	102	170	4	0	0	72	80	55	68	73	73	95	457	481	0	0	0	-3.000	1.857	0.500	0.662	4.106	-0.001	0.000	120	820	100	2	20	Error	3	-1	13	7	7318	9593	0.010	-0.033	0	0	0
4	4	7	"2102_hsa_miR_202; 1423881-3-A03"	"03: A-06  2102_hsa_miR_202"	16680	50570	120	455	496	212	42	47	47	70	128	182	96	82	0	561	635	376	59	71	71	84	77	91	90	84	0	0.833	0.796	0.775	0.929	3.037	0.565	0.356	120	820	100	898	1013	-0.264	408	490	449	564	59523	76218	3.328	7.156	0	0	0
4	5	7	"2098_hsa_miR_200a; 1423881-3-A04"	"03: A-08  2098_hsa_miR_200a"	16950	50570	120	51	58	33	56	47	47	51	25	49	14	5	0	73	77	28	36	72	72	76	29	38	10	2	0	4.000	2.200	0.667	0.794	4.085	0.006	0.000	120	820	100	5	16	2.000	4	1	11	5	6954	9180	0.280	0.034	0	0	0
4	6	7	"2094_hsa_miR_199a*; 1423881-3-A05"	"03: A-10  2094_hsa_miR_199a*"	17210	50570	120	48	51	18	35	48	48	50	16	32	15	6	0	70	72	26	36	74	74	78	32	41	6	2	0	0.000	-1.500	0.615	0.625	4.279	0.198	0.044	120	820	100	-4	1	Error	0	-4	3	-2	6088	8652	0.063	-0.187	0	0	0
4	7	7	"2090_hsa_miR_196b; 1423881-3-A06"	"03: A-12  2090_hsa_miR_196b"	17480	50570	120	52	58	32	55	47	47	51	21	41	16	7	0	75	75	23	30	75	75	79	34	43	7	0	0	100000.000	100000.000	1.167	1.031	4.741	0.099	0.008	120	820	100	5	11	16.610	5	0	11	0	7010	9021	0.333	-0.118	0	0	0
4	8	7	"2086_hsa_miR_193b; 1423881-3-A07"	"03: A-14  2086_hsa_miR_193b"	17740	50570	120	49	61	50	81	47	47	50	19	38	24	5	0	69	79	46	58	72	72	75	25	33	16	6	0	-0.667	2.000	0.712	0.598	4.188	0.173	0.016	120	820	100	-1	21	Error	2	-3	14	7	7305	9442	0.579	0.160	0	0	0
4	9	7	"2082_hsa_miR_191; 1423881-3-A08"	"03: A-16  2082_hsa_miR_191"	18010	50570	120	411	534	423	79	48	48	68	137	201	80	60	0	282	431	409	94	73	73	91	133	146	59	45	0	1.737	1.358	1.315	1.583	4.100	0.981	0.590	120	820	100	572	844	0.796	363	209	486	358	64050	51758	3.401	2.556	0	0	0
4	10	7	"2078_hsa_miR_189; 1423881-3-A09"	"03: A-18  2078_hsa_miR_189"	18270	50570	120	49	53	20	37	46	46	57	108	189	0	0	0	71	74	26	35	72	72	77	39	50	8	1	0	-3.000	3.500	0.625	0.686	3.766	0.016	0.000	120	820	100	2	9	Error	3	-1	7	2	6374	8864	-0.037	-0.077	0	0	0
4	11	7	"2074_hsa_miR_185; 1423881-3-A10"	"03: A-20  2074_hsa_miR_185"	18540	50570	120	215	259	181	69	48	48	56	48	85	83	68	0	267	402	430	106	72	72	81	64	79	64	56	0	0.856	0.639	0.676	0.873	6.039	0.372	0.195	120	820	100	362	541	-0.224	167	195	211	330	31133	48202	4.229	5.016	0	0	0
4	12	7	"2070_hsa_miR_182; 1423881-3-A11"	"03: A-22  2070_hsa_miR_182"	18800	50570	120	205	307	293	95	49	49	62	84	135	63	49	0	95	154	142	92	75	75	79	30	37	45	34	0	7.800	3.266	2.320	2.322	5.743	4.880	0.188	120	820	100	176	337	2.963	156	20	258	79	36780	18510	2.917	2.500	0	0	0
4	13	7	"2066_hsa_miR_181a; 1423881-3-A12"	"03: A-24  2066_hsa_miR_181a"	19070	50570	120	1825	2056	1213	58	48	48	82	255	310	100	95	0	2735	3002	2015	67	76	76	96	158	164	95	92	0	0.668	0.686	0.730	0.835	2.243	0.596	0.699	120	820	100	4436	4934	-0.581	1777	2659	2008	2926	246696	360265	7.741	18.392	0	0	0
4	14	7	"2111_hsa_miR_21; 1423881-3-C01"	"03: E-02  2111_hsa_miR_21"	19330	50570	120	370	398	228	57	48	48	83	177	213	73	42	0	397	544	481	88	77	77	104	144	138	70	53	0	1.006	0.749	0.761	0.935	3.927	0.461	0.221	120	820	100	642	817	0.009	322	320	350	467	47801	65253	1.780	3.056	0	0	0
4	15	7	"2107_hsa_miR_206; 1423881-3-C02"	"03: E-04  2107_hsa_miR_206"	19600	50570	120	57	73	54	73	48	48	57	47	82	15	8	0	88	134	118	88	77	77	88	59	67	30	19	0	0.818	0.439	0.446	0.441	7.585	0.106	0.024	120	820	100	20	82	-0.290	9	11	25	57	8812	16052	0.340	0.780	0	0	0
4	16	7	"2103_hsa_miR_202*; 1423881-3-C03"	"03: E-06  2103_hsa_miR_202*"	19860	50570	120	82	143	162	113	51	51	66	82	124	34	17	0	108	151	139	92	80	80	96	82	85	25	12	0	1.107	1.296	0.732	0.866	5.942	0.961	0.008	120	820	100	59	163	0.147	31	28	92	71	17133	18097	0.939	0.671	0	0	0
4	1	8	"2099_hsa_miR_200a*; 1423881-3-C04"	"03: E-08  2099_hsa_miR_200a*"	15890	50830	120	68	99	102	103	51	51	77	141	183	10	3	0	77	83	31	37	71	71	79	74	93	5	0	0	2.833	4.000	1.155	1.617	5.402	6.133	0.091	120	820	100	23	60	1.503	17	6	48	12	11925	9997	0.156	0.054	0	0	0
4	2	8	"2095_hsa_miR_199b; 1423881-3-C05"	"03: E-10  2095_hsa_miR_199b"	16150	50830	120	62	129	179	138	50	50	96	246	256	10	3	0	74	76	21	27	75	75	92	95	103	0	0	0	-12.000	79.000	1.188	1.690	6.249	9.154	0.089	120	820	100	11	80	Error	12	-1	79	1	15438	9104	0.134	-0.168	0	0	0
4	3	8	"2091_hsa_miR_197; 1423881-3-C06"	"03: E-12  2091_hsa_miR_197"	16420	50830	120	55	72	59	81	48	48	68	159	233	1	0	0	88	137	142	103	73	73	105	491	467	2	0	0	0.467	0.375	0.582	0.545	4.556	0.051	0.059	120	820	100	22	88	-1.100	7	15	24	64	8640	16442	0.025	0.065	0	0	0
4	4	8	"2087_hsa_miR_194; 1423881-3-C07"	"03: E-14  2087_hsa_miR_194"	16680	50830	120	49	60	33	55	48	48	53	26	49	17	7	0	72	76	31	40	71	71	77	38	49	9	3	0	1.000	2.400	0.608	0.727	4.880	0.134	0.014	120	820	100	2	17	0.000	1	1	12	5	7161	9163	0.269	-0.026	0	0	0
4	5	8	"2083_hsa_miR_191*; 1423881-3-C08"	"03: E-16  2083_hsa_miR_191*"	16950	50830	120	50	55	30	54	47	47	51	21	41	12	4	0	75	76	26	34	72	72	76	32	42	10	2	0	1.000	2.000	0.571	0.683	4.850	1.212	0.024	120	820	100	6	12	0.000	3	3	8	4	6611	9099	0.190	0.000	0	0	0
4	6	8	"2079_hsa_miR_18a; 1423881-3-C09"	"03: E-18  2079_hsa_miR_18a"	17210	50830	120	1503	1746	800	45	49	49	112	429	383	100	91	0	1606	2001	1395	69	74	74	104	285	274	96	95	0	0.949	0.881	1.017	0.980	1.897	0.692	0.654	120	820	100	2986	3624	-0.075	1454	1532	1697	1927	209488	240163	3.809	6.656	0	0	0
4	7	8	"2075_hsa_miR_186; 1423881-3-C10"	"03: E-20  2075_hsa_miR_186"	17480	50830	120	81	120	113	94	47	47	53	26	49	53	38	0	83	127	126	99	72	72	76	38	50	29	20	0	3.091	1.327	1.232	1.216	5.898	0.253	0.039	120	820	100	45	128	1.628	34	11	73	55	14423	15297	2.577	1.342	0	0	0
4	8	8	"2071_hsa_miR_182*; 1423881-3-C11"	"03: E-22  2071_hsa_miR_182*"	17740	50830	120	49	55	28	50	47	47	51	16	31	23	7	0	70	72	20	27	74	74	77	29	37	6	1	0	-0.500	-4.000	0.703	0.834	5.143	0.154	0.107	120	820	100	-2	6	Error	2	-4	8	-2	6567	8682	0.250	-0.172	0	0	0
4	9	8	"2067_hsa_miR_181b; 1423881-3-C12"	"03: E-24  2067_hsa_miR_181b"	18010	50830	120	739	925	570	61	49	49	140	437	312	82	36	0	587	841	815	96	75	75	155	432	278	55	32	0	1.348	1.144	1.383	1.776	3.785	0.794	0.565	120	820	100	1202	1642	0.430	690	512	876	766	111014	100877	1.796	1.588	0	0	0
4	10	8	"2112_hsa_miR_210; 1423881-3-E01"	"03: I-02  2112_hsa_miR_210"	18270	50830	120	313	365	213	58	48	48	92	274	297	47	13	0	129	202	175	86	76	76	108	269	249	19	1	0	5.000	2.516	2.455	3.247	4.175	0.564	0.076	120	820	100	318	443	2.322	265	53	317	126	43743	24196	0.996	0.349	0	0	0
4	11	8	"2108_hsa_miR_208; 1423881-3-E02"	"03: I-04  2108_hsa_miR_208"	18540	50830	120	51	59	34	57	47	47	50	18	36	20	10	0	71	79	38	48	73	73	77	35	45	12	5	0	-2.000	2.000	0.962	0.774	3.957	0.021	0.001	120	820	100	2	18	Error	4	-2	12	6	7059	9424	0.500	0.057	0	0	0
4	12	8	"2104_hsa_miR_203; 1423881-3-E03"	"03: I-06  2104_hsa_miR_203"	18800	50830	120	49	56	27	48	47	47	50	17	34	20	8	0	65	76	49	64	73	73	76	27	35	15	5	0	-0.250	3.000	0.546	0.549	4.395	-0.027	0.002	120	820	100	-6	12	Error	2	-8	9	3	6665	9076	0.353	0.000	0	0	0
4	13	8	"2100_hsa_miR_200b; 1423881-3-E04"	"03: I-08  2100_hsa_miR_200b"	19070	50830	120	55	71	49	69	47	47	50	17	34	35	18	0	68	70	26	37	77	77	80	30	37	4	1	0	-0.889	-3.429	0.529	0.776	5.698	5.926	0.003	120	820	100	-1	17	Error	8	-9	24	-7	8475	8347	1.235	-0.333	0	0	0
4	14	8	"2096_hsa_miR_19a; 1423881-3-E05"	"03: I-10  2096_hsa_miR_19a"	19330	50830	120	890	927	460	49	49	49	88	213	242	98	88	0	580	738	710	96	77	77	92	101	109	90	84	0	1.672	1.328	1.555	1.737	2.993	1.310	0.244	120	820	100	1344	1539	0.742	841	503	878	661	111244	88589	3.939	6.396	0	0	0
4	15	8	"2092_hsa_miR_198; 1423881-3-E06"	"03: I-12  2092_hsa_miR_198"	19600	50830	120	480	519	303	58	48	48	64	104	162	94	80	0	563	751	796	105	76	76	82	36	43	90	84	0	0.887	0.698	0.748	0.904	3.572	0.412	0.360	120	820	100	919	1146	-0.173	432	487	471	675	62225	90110	4.375	18.583	0	0	0
4	16	8	"2088_hsa_miR_195; 1423881-3-E07"	"03: I-14  2088_hsa_miR_195"	19860	50830	120	109	151	121	80	50	50	66	87	131	39	20	0	116	165	141	85	81	81	93	72	77	30	20	0	1.686	1.202	0.983	1.154	5.477	0.861	0.084	120	820	100	94	185	0.753	59	35	101	84	18096	19851	0.977	1.000	0	0	0
4	1	9	"2084_hsa_miR_192; 1423881-3-E08"	"03: I-16  2084_hsa_miR_192"	15890	51100	120	49	61	47	77	49	49	54	23	42	15	7	0	67	68	21	30	70	70	75	33	44	4	0	0	0.000	-6.000	0.766	0.788	5.132	9.765	0.018	120	820	100	-3	10	Error	0	-3	12	-2	7375	8216	0.304	-0.212	0	0	0
4	2	9	"2080_hsa_miR_18b; 1423881-3-E09"	"03: I-18  2080_hsa_miR_18b"	16150	51100	120	164	212	156	73	49	49	64	106	165	51	30	0	94	158	155	98	73	73	81	44	54	35	27	0	5.476	1.918	2.273	2.669	5.114	3.830	0.158	120	820	100	136	248	2.453	115	21	163	85	25486	18958	1.396	1.750	0	0	0
4	3	9	"2076_hsa_miR_187; 1423881-3-E10"	"03: I-20  2076_hsa_miR_187"	16420	51100	120	52	62	40	64	48	48	53	26	49	16	7	0	72	83	59	71	73	73	80	39	48	15	3	0	-4.000	1.400	0.600	0.599	4.425	0.165	0.474	120	820	100	3	24	Error	4	-1	14	10	7398	10013	0.346	0.077	0	0	0
4	4	9	"2072_hsa_miR_183; 1423881-3-E11"	"03: I-22  2072_hsa_miR_183"	16680	51100	120	88	134	134	100	48	48	54	29	53	54	40	0	77	101	86	85	71	71	76	30	39	27	13	0	6.667	2.867	2.000	1.703	5.722	1.020	0.080	120	820	100	46	116	2.737	40	6	86	30	16069	12112	2.759	0.833	0	0	0
4	5	9	"2068_hsa_miR_181c; 1423881-3-E12"	"03: I-24  2068_hsa_miR_181c"	16950	51100	120	60	88	80	90	47	47	51	15	29	48	35	0	78	89	62	69	72	72	75	27	36	20	7	0	2.167	2.412	1.000	0.914	6.162	0.318	0.034	120	820	100	19	58	1.115	13	6	41	17	10617	10663	2.467	0.519	0	0	0
4	6	9	"2113_hsa_miR_211; 1423881-3-G01"	"03: M-02  2113_hsa_miR_211"	17210	51100	120	48	52	24	46	48	48	50	16	32	15	5	0	88	117	88	75	72	72	77	35	45	37	20	0	0.000	0.089	0.378	0.335	5.014	0.033	0.014	120	820	100	16	49	Error	0	16	4	45	6212	14044	0.125	1.143	0	0	0
4	7	9	"2109_hsa_miR_20a; 1423881-3-G02"	"03: M-04  2109_hsa_miR_20a"	17480	51100	120	7570	8442	3371	39	49	49	250	1251	500	100	100	0	5162	6480	4301	66	73	73	247	1250	506	100	95	0	1.478	1.310	1.467	1.433	1.519	1.219	0.734	120	820	100	12610	14800	0.564	7521	5089	8393	6407	1012996	777629	6.548	4.986	0	0	0
4	8	9	"2105_hsa_miR_204; 1423881-3-G03"	"03: M-06  2105_hsa_miR_204"	17740	51100	120	51	61	31	50	50	50	89	468	525	0	0	0	74	79	26	32	73	73	77	33	42	16	2	0	1.000	1.833	0.647	0.657	4.017	0.018	0.000	120	820	100	2	17	0.000	1	1	11	6	7296	9534	-0.060	0.061	0	0	0
4	9	9	"2101_hsa_miR_200c; 1423881-3-G04"	"03: M-08  2101_hsa_miR_200c"	18010	51100	120	55	68	34	50	48	48	51	17	33	34	24	0	68	74	29	39	74	74	77	30	38	11	4	0	-1.167	100000.000	0.667	0.686	4.278	0.185	0.036	120	820	100	1	20	Error	7	-6	20	0	8105	8871	1.000	-0.100	0	0	0
4	10	9	"2097_hsa_miR_19b; 1423881-3-G05"	"03: M-10  2097_hsa_miR_19b"	18270	51100	120	1210	1428	861	60	48	48	96	314	327	96	84	0	956	1346	1294	96	76	76	99	176	177	86	77	0	1.320	1.087	1.197	1.457	2.589	0.877	0.574	120	820	100	2042	2650	0.401	1162	880	1380	1270	171394	161551	4.242	7.085	0	0	0
4	11	9	"2093_hsa_miR_199a; 1423881-3-G06"	"03: M-12  2093_hsa_miR_199a"	18540	51100	120	48	50	12	24	47	47	51	27	52	2	0	0	66	71	25	35	75	75	79	30	37	11	0	0	-0.111	-0.750	0.449	0.493	3.480	0.133	0.008	120	820	100	-8	-1	Error	1	-9	3	-4	6023	8484	-0.037	-0.267	0	0	0
4	12	9	"2089_hsa_miR_196a; 1423881-3-G07"	"03: M-14  2089_hsa_miR_196a"	18800	51100	120	48	56	29	51	47	47	49	16	32	20	8	0	64	75	34	45	74	74	79	32	40	13	4	0	-0.100	9.000	0.455	0.510	3.487	0.067	0.007	120	820	100	-9	10	Error	1	-10	9	1	6668	9040	0.438	-0.125	0	0	0
4	13	9	"2085_hsa_miR_193a; 1423881-3-G08"	"03: M-16  2085_hsa_miR_193a"	19070	51100	120	47	53	24	45	46	46	50	14	28	22	7	0	65	67	20	29	75	75	79	30	37	1	0	0	-0.100	-0.875	0.588	0.566	3.532	-0.019	0.001	120	820	100	-9	-1	Error	1	-10	7	-8	6303	8032	0.214	-0.400	0	0	0
4	14	9	"2081_hsa_miR_190; 1423881-3-G09"	"03: M-18  2081_hsa_miR_190"	19330	51100	120	46	49	14	28	46	46	50	15	30	15	4	0	73	76	24	31	75	75	84	116	138	0	0	0	0.000	3.000	0.783	0.666	3.569	0.044	0.006	120	820	100	-2	4	Error	0	-2	3	1	5865	9116	-0.067	-0.069	0	0	0
4	15	9	"2077_hsa_miR_188; 1423881-3-G10"	"03: M-20  2077_hsa_miR_188"	19600	51100	120	62	93	76	81	47	47	51	28	54	41	27	0	83	109	84	77	77	77	83	36	43	24	16	0	2.500	1.438	0.677	0.889	5.974	0.415	0.047	120	820	100	21	78	1.322	15	6	46	32	11135	13138	1.500	0.722	0	0	0
4	16	9	"2073_hsa_miR_184; 1423881-3-G11"	"03: M-22  2073_hsa_miR_184"	19860	51100	120	97	168	209	124	51	51	70	94	134	34	17	0	144	219	200	91	81	81	94	80	85	45	28	0	0.730	0.848	0.700	0.585	5.567	0.907	0.082	120	820	100	109	255	-0.454	46	63	117	138	20141	26228	1.043	1.563	0	0	0
4	1	10	"2069_hsa_miR_181d; 1423881-3-G12"	"03: M-24  2069_hsa_miR_181d"	15890	51360	120	66	89	60	67	48	48	54	34	62	37	20	0	65	79	82	103	74	74	78	36	46	8	4	0	-2.000	8.200	0.750	0.678	5.261	7.034	0.017	120	820	100	9	46	Error	18	-9	41	5	10704	9533	1.029	0.028	0	0	0
4	2	10	"Blank_A2; 1423881-7-A01"	"04: A-02  Blank_A2"	16150	51360	120	49	70	57	81	48	48	51	20	39	24	16	0	77	77	22	28	73	73	77	33	42	8	0	0	0.250	5.500	1.000	1.033	4.009	0.064	0.001	120	820	100	5	26	-2.000	1	4	22	4	8351	9292	0.950	0.000	0	0	0
4	3	10	"2154_hsa_miR_30d; 1423881-7-A02"	"04: A-04  2154_hsa_miR_30d"	16420	51360	120	90	140	118	84	48	48	60	70	116	42	26	0	85	138	142	102	73	73	87	112	128	17	10	0	3.500	1.415	1.331	1.519	6.458	0.483	0.076	120	820	100	54	157	1.807	42	12	92	65	16745	16538	1.143	0.455	0	0	0
4	4	10	"2150_hsa_miR_30a_3p; 1423881-7-A03"	"04: A-06  2150_hsa_miR_30a_3p"	16680	51360	120	50	57	33	57	49	49	55	37	67	5	2	0	69	74	22	29	71	71	84	107	127	0	0	0	-0.500	2.667	0.487	0.524	5.868	0.061	0.004	120	820	100	-1	11	Error	1	-2	8	3	6789	8849	0.054	-0.093	0	0	0
4	5	10	"2146_hsa_miR_302b*; 1423881-7-A04"	"04: A-08  2146_hsa_miR_302b*"	16950	51360	120	46	51	20	39	48	48	51	15	29	12	6	0	72	75	23	30	73	73	78	37	47	6	0	0	2.000	1.500	0.500	0.547	3.771	0.044	0.001	120	820	100	-3	5	1.000	-2	-1	3	2	6143	8941	0.000	-0.081	0	0	0
4	6	10	"2142_hsa_miR_301; 1423881-7-A05"	"04: A-10  2142_hsa_miR_301"	17210	51360	120	108	146	131	89	48	48	66	87	131	38	17	0	85	120	111	92	75	75	104	156	150	9	3	0	6.000	2.178	1.452	1.452	6.439	0.274	0.121	120	820	100	70	143	2.585	60	10	98	45	17538	14348	0.920	0.103	0	0	0
4	7	10	"2138_hsa_miR_299_3p; 1423881-7-A06"	"04: A-12  2138_hsa_miR_299_3p"	17480	51360	120	49	56	22	39	48	48	55	42	76	7	1	0	71	74	24	32	74	74	88	125	142	0	0	0	-0.333	100000.000	0.579	0.651	4.549	0.035	0.002	120	820	100	-2	8	Error	1	-3	8	0	6689	8894	0.024	-0.112	0	0	0
4	8	10	"2134_hsa_miR_27a; 1423881-7-A07"	"04: A-14  2134_hsa_miR_27a"	17740	51360	120	66	95	77	81	49	49	55	28	50	42	26	0	79	105	96	91	75	75	82	46	56	15	9	0	4.250	1.533	1.087	1.229	6.123	0.467	0.032	120	820	100	21	76	2.087	17	4	46	30	11423	12542	1.429	0.500	0	0	0
4	9	10	"2130_hsa_miR_24; 1423881-7-A08"	"04: A-16  2130_hsa_miR_24"	18010	51360	120	149	189	157	83	48	48	53	25	47	73	65	0	129	196	156	79	74	74	78	36	46	55	46	0	1.836	1.156	0.876	1.101	8.422	0.377	0.102	120	820	100	156	263	0.877	101	55	141	122	22726	23524	5.440	3.278	0	0	0
4	10	10	"2126_hsa_miR_223; 1423881-7-A09"	"04: A-18  2126_hsa_miR_223"	18270	51360	120	483	681	531	77	47	47	110	283	257	77	38	0	149	224	215	95	75	75	96	108	112	40	22	0	5.892	4.255	5.505	6.091	5.194	7.725	0.156	120	820	100	510	783	2.559	436	74	634	149	81747	26862	2.018	1.185	0	0	0
4	11	10	"2122_hsa_miR_22; 1423881-7-A10"	"04: A-20  2122_hsa_miR_22"	18540	51360	120	61	83	63	75	47	47	61	88	144	15	7	0	78	96	64	66	77	77	87	55	63	15	8	0	14.000	1.895	0.750	0.810	7.727	0.283	0.031	120	820	100	15	55	3.807	14	1	36	19	9972	11472	0.250	0.164	0	0	0
4	12	10	"2118_hsa_miR_216; 1423881-7-A11"	"04: A-22  2118_hsa_miR_216"	18800	51360	120	49	49	12	24	47	47	50	19	38	5	2	0	70	74	25	33	77	77	82	34	41	8	0	0	-0.286	-0.667	0.400	0.468	3.204	0.003	0.000	120	820	100	-5	-1	Error	2	-7	2	-3	5931	8924	-0.053	-0.235	0	0	0
4	13	10	"2114_hsa_miR_212; 1423881-7-A12"	"04: A-24  2114_hsa_miR_212"	19070	51360	120	53	65	45	69	46	46	52	28	53	23	11	0	78	107	99	92	77	77	107	167	156	8	3	0	7.000	0.633	0.535	0.527	5.299	0.081	0.019	120	820	100	8	49	2.807	7	1	19	30	7846	12828	0.464	0.000	0	0	0
4	14	10	"Blank_E2; 1423881-7-C01"	"04: E-02  Blank_E2"	19330	51360	120	47	51	15	29	46	46	50	20	40	11	3	0	74	78	40	51	76	76	80	32	40	9	1	0	-0.500	2.500	0.750	0.699	3.941	0.000	0.000	120	820	100	-1	7	Error	1	-2	5	2	6080	9413	0.050	-0.062	0	0	0
4	15	10	"2155_hsa_miR_30e_3p; 1423881-7-C02"	"04: E-04  2155_hsa_miR_30e_3p"	19600	51360	120	77	123	126	102	47	47	56	45	80	40	29	0	88	121	106	87	77	77	84	41	48	30	15	0	2.727	1.727	1.500	1.162	6.160	2.271	0.081	120	820	100	41	120	1.447	30	11	76	44	14818	14573	1.489	0.902	0	0	0
4	16	10	"2151_hsa_miR_30a_5p; 1423881-7-C03"	"04: E-06  2151_hsa_miR_30a_5p"	19860	51360	120	152	194	159	81	52	52	76	105	138	47	21	0	109	181	163	90	80	80	101	92	91	34	20	0	3.448	1.406	0.892	1.171	5.708	1.057	0.091	120	820	100	129	243	1.786	100	29	142	101	23296	21712	1.124	0.870	0	0	0
4	1	11	"2147_hsa_miR_302c; 1423881-7-C04"	"04: E-08  2147_hsa_miR_302c"	15890	51630	120	51	63	39	61	49	49	57	38	66	10	6	0	72	75	23	30	73	73	78	35	44	10	0	0	-2.000	7.000	0.567	0.799	4.350	7.806	0.006	120	820	100	1	16	Error	2	-1	14	2	7506	9004	0.158	-0.086	0	0	0
4	2	11	"2143_hsa_miR_302a; 1423881-7-C05"	"04: E-10  2143_hsa_miR_302a"	16150	51630	120	52	62	47	75	48	48	53	33	62	13	5	0	73	75	27	36	73	73	76	26	34	15	4	0	100000.000	7.000	0.500	0.615	3.404	15.553	0.004	120	820	100	4	16	16.610	4	0	14	2	7420	9016	0.273	-0.038	0	0	0
4	3	11	"2139_hsa_miR_29a; 1423881-7-C06"	"04: E-12  2139_hsa_miR_29a"	16420	51630	120	147	220	222	100	48	48	65	82	126	52	36	0	96	164	204	124	74	74	89	106	119	24	15	0	4.500	1.911	1.750	1.803	5.553	0.598	0.250	120	820	100	121	262	2.170	99	22	172	90	26437	19686	1.890	0.708	0	0	0
4	4	11	"2135_hsa_miR_27b; 1423881-7-C07"	"04: E-14  2135_hsa_miR_27b"	16680	51630	120	63	99	88	88	49	49	63	63	100	25	14	0	74	95	87	91	73	73	85	71	83	10	5	0	14.000	2.273	0.952	1.152	6.201	1.192	0.082	120	820	100	15	72	3.807	14	1	50	22	11862	11370	0.571	0.141	0	0	0
4	5	11	"2131_hsa_miR_25; 1423881-7-C08"	"04: E-16  2131_hsa_miR_25"	16950	51630	120	977	1116	593	53	50	50	88	219	248	99	91	0	623	717	525	73	73	73	86	83	96	95	86	0	1.685	1.655	1.746	1.973	2.281	1.584	0.436	120	820	100	1477	1710	0.753	927	550	1066	644	133970	86009	4.694	7.602	0	0	0
4	6	11	"2127_hsa_miR_224; 1423881-7-C09"	"04: E-18  2127_hsa_miR_224"	17210	51630	120	50	60	39	65	48	48	65	146	224	1	0	0	766	812	544	66	75	75	112	233	208	78	62	0	0.003	0.016	0.020	0.027	5.552	0.011	0.039	120	820	100	693	749	-8.433	2	691	12	737	7231	97464	-0.034	3.004	0	0	0
4	7	11	"2123_hsa_miR_220; 1423881-7-C10"	"04: E-20  2123_hsa_miR_220"	17480	51630	120	46	54	25	46	47	47	50	21	42	16	5	0	67	68	24	35	71	71	76	29	38	9	1	0	0.250	-2.333	0.519	0.550	3.677	-0.284	0.002	120	820	100	-5	4	-2.000	-1	-4	7	-3	6503	8170	0.190	-0.276	0	0	0
4	8	11	"2119_hsa_miR_217; 1423881-7-C11"	"04: E-22  2119_hsa_miR_217"	17740	51630	120	47	51	21	41	48	48	51	18	35	14	3	0	69	74	22	29	74	74	79	32	40	7	0	0	0.200	100000.000	0.667	0.592	3.741	0.070	0.004	120	820	100	-6	3	-2.322	-1	-5	3	0	6167	8842	0.000	-0.156	0	0	0
4	9	11	"2115_hsa_miR_213; 1423881-7-C12"	"04: E-24  2115_hsa_miR_213"	18010	51630	120	54	64	40	62	47	47	51	22	43	25	11	0	80	94	62	65	73	73	79	37	46	18	7	0	1.000	0.810	0.517	0.571	3.586	0.437	0.073	120	820	100	14	38	0.000	7	7	17	21	7652	11314	0.591	0.405	0	0	0
4	10	11	"Blank_I2; 1423881-7-E01"	"04: I-02  Blank_I2"	18270	51630	120	46	50	16	32	46	46	49	19	38	13	2	0	76	78	25	32	70	70	77	46	59	6	0	0	0.000	0.500	0.643	0.603	3.564	0.029	0.001	120	820	100	6	12	Error	0	6	4	8	5963	9306	0.053	0.022	0	0	0
4	11	11	"2156_hsa_miR_30e_5p; 1423881-7-E02"	"04: I-04  2156_hsa_miR_30e_5p"	18540	51630	120	51	63	42	66	47	47	49	14	28	30	15	0	71	84	62	73	75	75	78	29	37	13	6	0	-1.000	1.778	0.438	0.544	5.025	-0.072	0.003	120	820	100	0	25	Error	4	-4	16	9	7597	10056	1.000	0.207	0	0	0
4	12	11	"2152_hsa_miR_30b; 1423881-7-E03"	"04: I-06  2152_hsa_miR_30b"	18800	51630	120	285	311	220	70	49	49	62	75	120	81	67	0	213	288	210	72	75	75	90	125	138	53	35	0	1.710	1.230	1.084	1.363	5.330	1.329	0.188	120	820	100	374	475	0.774	236	138	262	213	37330	34501	3.320	1.584	0	0	0
4	13	11	"2148_hsa_miR_302c*; 1423881-7-E04"	"04: I-08  2148_hsa_miR_302c*"	19070	51630	120	56	75	49	65	47	47	52	26	50	30	20	0	72	85	59	69	76	76	104	169	162	2	0	0	-2.250	3.111	0.665	0.779	4.453	0.053	0.009	120	820	100	5	37	Error	9	-4	28	9	9012	10204	0.885	-0.112	0	0	0
4	14	11	"2144_hsa_miR_302a*; 1423881-7-E05"	"04: I-10  2144_hsa_miR_302a*"	19330	51630	120	48	56	29	51	47	47	50	16	32	22	10	0	74	80	34	42	78	78	81	30	37	15	5	0	-0.250	4.500	0.488	0.475	4.097	0.072	0.004	120	820	100	-3	11	Error	1	-4	9	2	6738	9573	0.375	-0.033	0	0	0
4	15	11	"2140_hsa_miR_29b; 1423881-7-E06"	"04: I-12  2140_hsa_miR_29b"	19600	51630	120	513	628	459	73	48	48	62	95	153	95	90	0	571	725	745	102	77	77	86	61	70	86	80	0	0.941	0.895	0.869	1.086	3.776	0.463	0.164	120	820	100	959	1228	-0.087	465	494	580	648	75376	86995	5.958	10.475	0	0	0
4	16	11	"2136_hsa_miR_28; 1423881-7-E07"	"04: I-14  2136_hsa_miR_28"	19860	51630	120	201	242	156	64	52	52	73	100	136	62	44	0	210	274	246	89	81	81	99	85	85	59	43	0	1.155	0.984	1.139	1.160	5.660	0.690	0.179	120	820	100	278	383	0.208	149	129	190	193	29035	32848	1.690	2.059	0	0	0
4	1	12	"2132_hsa_miR_26a; 1423881-7-E08"	"04: I-16  2132_hsa_miR_26a"	15890	51890	120	158	228	187	82	50	50	64	56	87	64	48	0	68	86	59	68	73	73	79	39	49	16	9	0	-21.600	13.692	3.845	3.012	8.091	16.542	0.032	120	820	100	103	191	Error	108	-5	178	13	27317	10340	2.929	0.179	0	0	0
4	2	12	"2128_hsa_miR_23a; 1423881-7-E09"	"04: I-18  2128_hsa_miR_23a"	16150	51890	120	178	233	245	105	47	47	55	36	65	73	68	0	72	83	49	59	73	73	77	30	38	14	8	0	-131.000	18.600	3.174	3.223	7.766	-64.237	0.003	120	820	100	130	196	Error	131	-1	186	10	27927	9972	4.944	0.200	0	0	0
4	3	12	"2124_hsa_miR_221; 1423881-7-E10"	"04: I-20  2124_hsa_miR_221"	16420	51890	120	68	100	82	82	48	48	55	41	74	29	21	0	94	135	112	82	72	72	80	51	63	33	22	0	0.909	0.825	0.617	0.835	7.311	0.124	0.061	120	820	100	42	115	-0.138	20	22	52	63	12050	16181	1.098	1.078	0	0	0
4	4	12	"2120_hsa_miR_218; 1423881-7-E11"	"04: I-22  2120_hsa_miR_218"	16680	51890	120	47	55	31	56	48	48	52	20	38	16	5	0	78	81	28	34	73	73	77	36	46	10	3	0	-0.200	0.875	0.440	0.434	4.169	0.163	0.007	120	820	100	4	15	Error	-1	5	7	8	6645	9754	0.150	0.111	0	0	0
4	5	12	"2116_hsa_miR_214; 1423881-7-E12"	"04: I-24  2116_hsa_miR_214"	16950	51890	120	76	125	214	171	48	48	53	26	49	50	37	0	86	132	107	81	71	71	75	36	48	35	27	0	1.867	1.262	0.889	0.866	8.754	5.344	0.017	120	820	100	43	138	0.900	28	15	77	61	14943	15814	2.769	1.583	0	0	0
4	6	12	"Blank_M2; 1423881-7-G01"	"04: M-02  Blank_M2"	17210	51890	120	50	53	21	39	47	47	51	20	39	13	6	0	68	72	33	45	73	73	76	30	39	8	3	0	-0.600	-6.000	0.555	0.618	4.676	0.088	0.015	120	820	100	-2	5	Error	3	-5	6	-1	6402	8649	0.100	-0.133	0	0	0
4	7	12	"Blank_M4; 1423881-7-G02"	"04: M-04  Blank_M4"	17480	51890	120	47	53	23	43	47	47	50	21	42	11	5	0	76	83	41	49	71	71	75	29	38	20	6	0	0.000	0.500	0.568	0.574	4.811	0.025	0.001	120	820	100	5	18	Error	0	5	6	12	6343	9986	0.143	0.276	0	0	0
4	8	12	"2153_hsa_miR_30c; 1423881-7-G03"	"04: M-06  2153_hsa_miR_30c"	17740	51890	120	287	385	304	78	48	48	62	86	138	80	61	0	182	279	278	99	74	74	78	35	44	65	60	0	2.213	1.644	1.622	1.839	4.641	1.362	0.293	120	820	100	347	542	1.146	239	108	337	205	46219	33461	3.756	5.743	0	0	0
4	9	12	"2149_hsa_miR_302d; 1423881-7-G04"	"04: M-08  2149_hsa_miR_302d"	18010	51890	120	50	56	31	55	47	47	50	19	38	15	5	0	70	80	45	56	74	74	78	34	43	14	4	0	-0.750	1.500	0.500	0.460	4.725	0.004	0.000	120	820	100	-1	15	Error	3	-4	9	6	6732	9581	0.316	0.059	0	0	0
4	10	12	"2145_hsa_miR_302b; 1423881-7-G05"	"04: M-10  2145_hsa_miR_302b"	18270	51890	120	49	50	18	36	47	47	50	14	28	19	5	0	73	76	25	32	72	72	79	37	46	9	0	0	2.000	0.750	0.500	0.689	3.887	-0.002	0.000	120	820	100	3	7	1.000	2	1	3	4	6057	9119	0.000	-0.081	0	0	0
4	11	12	"2141_hsa_miR_29c; 1423881-7-G06"	"04: M-12  2141_hsa_miR_29c"	18540	51890	120	544	565	335	59	48	48	53	35	66	93	90	0	368	531	715	134	74	74	77	26	33	85	75	0	1.687	1.131	1.257	1.556	4.493	0.528	0.184	120	820	100	790	974	0.755	496	294	517	457	67838	63708	14.629	17.462	0	0	0
4	12	12	"2137_hsa_miR_296; 1423881-7-G07"	"04: M-14  2137_hsa_miR_296"	18800	51890	120	65	85	61	71	48	48	51	21	41	41	29	0	95	108	71	65	76	76	79	31	39	32	12	0	0.895	1.156	1.000	0.882	5.207	0.264	0.020	120	820	100	36	69	-0.160	17	19	37	32	10216	13012	1.619	0.935	0	0	0
4	13	12	"2133_hsa_miR_26b; 1423881-7-G08"	"04: M-16  2133_hsa_miR_26b"	19070	51890	120	1032	1062	472	44	47	47	62	96	154	99	99	0	462	554	445	80	74	74	80	52	65	85	79	0	2.539	2.115	2.262	2.740	3.489	3.041	0.236	120	820	100	1373	1495	1.344	985	388	1015	480	127454	66451	10.417	9.115	0	0	0
4	14	12	"2129_hsa_miR_23b; 1423881-7-G09"	"04: M-18  2129_hsa_miR_23b"	19330	51890	120	354	428	301	70	48	48	67	113	168	86	62	0	130	223	211	94	75	75	81	36	44	58	47	0	5.564	2.568	2.190	2.979	6.009	2.736	0.097	120	820	100	361	528	2.476	306	55	380	148	51396	26814	3.195	3.944	0	0	0
4	15	12	"2125_hsa_miR_222; 1423881-7-G10"	"04: M-20  2125_hsa_miR_222"	19600	51890	120	80	127	118	92	47	47	51	17	33	65	48	0	93	155	147	94	77	77	81	25	30	46	35	0	2.063	1.026	1.041	0.959	5.982	1.072	0.094	120	820	100	49	158	1.044	33	16	80	78	15213	18551	4.471	2.960	0	0	0
4	16	12	"2121_hsa_miR_219; 1423881-7-G11"	"04: M-22  2121_hsa_miR_219"	19860	51890	120	72	123	121	98	50	50	57	35	61	45	31	0	94	128	108	84	78	78	86	46	53	28	16	0	1.375	1.460	1.559	1.475	7.171	0.130	0.009	120	820	100	38	123	0.459	22	16	73	50	14746	15341	1.886	0.913	0	0	0
4	1	13	"2117_hsa_miR_215; 1423881-7-G12"	"04: M-24  2117_hsa_miR_215"	15890	52160	120	47	58	42	72	47	47	51	19	37	17	6	0	64	69	23	33	74	74	77	31	40	10	0	0	0.000	-2.200	0.488	0.525	4.986	-105.805	0.000	120	820	100	-10	6	Error	0	-10	11	-5	6926	8289	0.368	-0.258	0	0	0
4	2	13	"Blank_A2; 1424526-4-A01"	"05: A-02  Blank_A2"	16150	52160	120	53	63	37	58	47	47	51	15	29	26	15	0	64	66	21	31	72	72	74	25	33	8	1	0	-0.750	-2.667	0.579	0.627	4.164	0.173	0.000	120	820	100	-2	10	Error	6	-8	16	-6	7587	7947	0.800	-0.320	0	0	0
4	3	13	"Blank_A4; 1424526-4-A02"	"05: A-04  Blank_A4"	16420	52160	120	48	53	21	39	47	47	50	13	26	24	9	0	70	77	40	51	70	70	74	26	35	16	7	0	100000.000	0.857	0.630	0.605	4.136	0.010	0.002	120	820	100	1	13	16.610	1	0	6	7	6338	9268	0.231	0.115	0	0	0
4	4	13	"Blank_A6; 1424526-4-A03"	"05: A-06  Blank_A6"	16680	52160	120	50	56	25	44	47	47	50	18	36	19	8	0	67	73	29	39	70	70	74	28	37	11	3	0	-1.000	3.000	0.525	0.696	4.824	0.194	0.034	120	820	100	0	12	Error	3	-3	9	3	6697	8702	0.333	-0.036	0	0	0
4	5	13	"Blank_A8; 1424526-4-A04"	"05: A-08  Blank_A8"	16950	52160	120	48	54	29	53	47	47	50	13	26	20	9	0	63	69	27	39	72	72	76	34	44	4	0	0	-0.111	-2.333	0.594	0.582	3.393	0.077	0.010	120	820	100	-8	4	Error	1	-9	7	-3	6496	8303	0.308	-0.206	0	0	0
4	6	13	"Blank_A10; 1424526-4-A05"	"05: A-10  Blank_A10"	17210	52160	120	46	52	25	48	46	46	50	15	30	18	10	0	63	66	21	31	72	72	75	28	37	5	0	0	0.000	-1.000	0.500	0.650	3.790	0.051	0.013	120	820	100	-9	0	Error	0	-9	6	-6	6280	7901	0.133	-0.321	0	0	0
4	7	13	"Blank_A12; 1424526-4-A06"	"05: A-12  Blank_A12"	17480	52160	120	46	54	37	68	46	46	49	15	30	20	7	0	67	71	24	33	71	71	75	29	38	14	1	0	0.000	100000.000	0.510	0.541	3.376	0.272	0.017	120	820	100	-4	8	Error	0	-4	8	0	6495	8511	0.333	-0.138	0	0	0
4	8	13	"Blank_A14; 1424526-4-A07"	"05: A-14  Blank_A14"	17740	52160	120	46	50	17	34	47	47	49	14	28	16	6	0	65	69	21	30	72	72	78	60	76	0	0	0	0.143	-1.000	0.500	0.613	3.904	-0.003	0.000	120	820	100	-8	0	-2.807	-1	-7	3	-3	6035	8278	0.071	-0.150	0	0	0
4	9	13	"Blank_A16; 1424526-4-A08"	"05: A-16  Blank_A16"	18010	52160	120	49	52	15	28	46	46	49	16	32	20	3	0	68	76	43	56	74	74	78	26	33	14	5	0	-0.500	3.000	0.515	0.543	3.677	0.019	0.001	120	820	100	-3	8	Error	3	-6	6	2	6220	9088	0.188	-0.077	0	0	0
4	10	13	"Blank_A18; 1424526-4-A09"	"05: A-18  Blank_A18"	18270	52160	120	47	51	17	33	46	46	49	14	28	21	10	0	63	68	26	38	72	72	76	26	34	12	1	0	-0.111	-1.250	0.348	0.378	3.233	0.008	0.000	120	820	100	-8	1	Error	1	-9	5	-4	6139	8134	0.143	-0.308	0	0	0
4	11	13	"Blank_A20; 1424526-4-A10"	"05: A-20  Blank_A20"	18540	52160	120	46	49	12	24	47	47	49	14	28	14	2	0	73	77	29	37	73	73	76	24	31	18	5	0	100000.000	0.500	0.423	0.524	4.013	-0.076	0.004	120	820	100	-1	6	16.610	-1	0	2	4	5854	9194	0.000	0.042	0	0	0
4	12	13	"Blank_A22; 1424526-4-A11"	"05: A-22  Blank_A22"	18800	52160	120	47	49	14	28	46	46	49	14	28	14	6	0	67	72	28	38	74	74	77	26	33	11	2	0	-0.143	-1.500	0.464	0.497	3.875	0.024	0.001	120	820	100	-6	1	Error	1	-7	3	-2	5865	8631	0.000	-0.192	0	0	0
4	13	13	"Blank_A24; 1424526-4-A12"	"05: A-24  Blank_A24"	19070	52160	120	46	53	25	47	46	46	50	14	28	19	10	0	76	79	25	31	74	74	78	30	38	14	2	0	0.000	1.400	0.429	0.551	4.468	-0.007	0.000	120	820	100	2	12	Error	0	2	7	5	6363	9445	0.214	0.033	0	0	0
4	14	13	"Blank_E2; 1424526-4-C01"	"05: E-02  Blank_E2"	19330	52160	120	44	49	18	36	47	47	50	14	28	14	5	0	68	75	34	45	75	75	79	29	36	10	3	0	0.429	100000.000	0.652	0.664	3.291	-0.022	0.002	120	820	100	-10	2	-1.222	-3	-7	2	0	5901	9029	-0.071	-0.138	0	0	0
4	15	13	"Blank_E4; 1424526-4-C02"	"05: E-04  Blank_E4"	19600	52160	120	45	53	25	47	47	47	50	15	30	21	9	0	68	72	27	37	75	75	80	31	38	10	2	0	0.286	-2.000	0.467	0.547	4.350	0.049	0.003	120	820	100	-9	3	-1.807	-2	-7	6	-3	6303	8665	0.200	-0.258	0	0	0
4	16	13	"Blank_E6; 1424526-4-C03"	"05: E-06  Blank_E6"	19860	52160	120	98	119	85	71	51	51	58	43	74	51	30	0	80	126	174	138	76	76	84	44	52	19	15	0	11.750	1.360	0.737	1.136	7.854	0.132	0.006	120	820	100	51	118	3.555	47	4	68	50	14293	15083	1.419	0.955	0	0	0
4	1	14	"Blank_E8; 1424526-4-C04"	"05: E-08  Blank_E8"	15890	52420	120	52	66	43	65	47	47	50	18	36	35	15	0	64	70	24	34	74	74	76	25	32	10	4	0	-0.500	-4.750	0.722	0.925	5.490	0.690	0.001	120	820	100	-5	15	Error	5	-10	19	-4	7935	8360	0.889	-0.240	0	0	0
4	2	14	"Blank_E10; 1424526-4-C05"	"05: E-10  Blank_E10"	16150	52420	120	48	52	20	38	47	47	50	18	36	15	5	0	62	66	24	36	72	72	75	27	36	6	3	0	-0.100	-0.833	0.500	0.651	3.718	0.006	0.000	120	820	100	-9	-1	Error	1	-10	5	-6	6265	7867	0.111	-0.333	0	0	0
4	3	14	"Blank_E12; 1424526-4-C06"	"05: E-12  Blank_E12"	16420	52420	120	54	59	28	47	48	48	50	14	28	30	11	0	63	67	25	37	71	71	75	25	33	8	1	0	-0.750	-2.750	0.720	0.810	4.750	-0.024	0.002	120	820	100	-2	7	Error	6	-8	11	-4	7022	8077	0.643	-0.320	0	0	0
4	4	14	"Blank_E14; 1424526-4-C07"	"05: E-14  Blank_E14"	16680	52420	120	48	51	17	33	46	46	49	15	30	15	6	0	73	77	31	40	70	70	73	24	32	22	7	0	0.667	0.714	0.483	0.539	4.848	0.082	0.011	120	820	100	5	12	-0.585	2	3	5	7	6111	9271	0.133	0.167	0	0	0
4	5	14	"Blank_E16; 1424526-4-C08"	"05: E-16  Blank_E16"	16950	52420	120	49	54	22	40	48	48	50	15	30	23	8	0	61	65	19	29	71	71	74	24	32	8	0	0	-0.100	-1.000	0.611	0.632	4.240	0.160	0.004	120	820	100	-9	0	Error	1	-10	6	-6	6495	7824	0.267	-0.375	0	0	0
4	6	14	"Blank_E18; 1424526-4-C09"	"05: E-18  Blank_E18"	17210	52420	120	50	53	18	33	47	47	50	16	32	16	6	0	66	69	23	33	73	73	75	28	37	9	1	0	-0.429	-1.500	0.544	0.513	3.663	0.065	0.010	120	820	100	-4	2	Error	3	-7	6	-4	6363	8276	0.188	-0.214	0	0	0
4	7	14	"Blank_E20; 1424526-4-C10"	"05: E-20  Blank_E20"	17480	52420	120	47	51	22	43	46	46	50	16	32	20	5	0	64	66	20	30	72	72	76	28	36	7	0	0	-0.125	-0.833	0.487	0.577	3.748	-0.015	0.000	120	820	100	-7	-1	Error	1	-8	5	-6	6157	7975	0.063	-0.357	0	0	0
4	8	14	"Blank_E22; 1424526-4-C11"	"05: E-22  Blank_E22"	17740	52420	120	48	51	16	31	46	46	49	15	30	19	6	0	69	73	29	39	71	71	77	57	74	3	0	0	-1.000	2.500	0.700	0.720	2.824	0.046	0.002	120	820	100	0	7	Error	2	-2	5	2	6111	8730	0.133	-0.070	0	0	0
4	9	14	"Blank_E24; 1424526-4-C12"	"05: E-24  Blank_E24"	18010	52420	120	47	52	14	26	46	46	49	13	26	25	6	0	68	74	31	41	73	73	77	26	33	16	0	0	-0.200	6.000	0.297	0.349	3.343	0.021	0.001	120	820	100	-4	7	Error	1	-5	6	1	6206	8844	0.231	-0.115	0	0	0
4	10	14	"Blank_I2; 1424526-4-E01"	"05: I-02  Blank_I2"	18270	52420	120	50	51	14	27	46	46	49	13	26	22	8	0	69	70	25	35	74	74	76	25	32	11	2	0	-0.800	-1.250	0.706	0.514	4.006	0.038	0.005	120	820	100	-1	1	Error	4	-5	5	-4	6140	8448	0.154	-0.240	0	0	0
4	11	14	"Blank_I4; 1424526-4-E02"	"05: I-04  Blank_I4"	18540	52420	120	48	50	17	34	46	46	49	16	32	16	4	0	68	75	39	52	75	75	77	25	32	11	5	0	-0.286	100000.000	0.360	0.425	3.231	-0.032	0.003	120	820	100	-5	4	Error	2	-7	4	0	6020	9019	0.063	-0.080	0	0	0
4	12	14	"Blank_I6; 1424526-4-E03"	"05: I-06  Blank_I6"	18800	52420	120	48	53	16	30	46	46	49	14	28	29	10	0	68	75	44	58	71	71	76	26	34	15	5	0	-0.667	1.750	0.448	0.454	5.680	0.003	0.000	120	820	100	-1	11	Error	2	-3	7	4	6341	8976	0.286	-0.038	0	0	0
4	13	14	"Blank_I8; 1424526-4-E04"	"05: I-08  Blank_I8"	19070	52420	120	46	52	23	44	46	46	49	15	30	22	11	0	68	71	32	45	75	75	78	29	37	7	3	0	0.000	-1.500	0.500	0.582	3.289	-0.012	0.000	120	820	100	-7	2	Error	0	-7	6	-4	6282	8484	0.200	-0.241	0	0	0
4	14	14	"Blank_I10; 1424526-4-E05"	"05: I-10  Blank_I10"	19330	52420	120	44	50	22	44	46	46	49	17	34	14	4	0	64	68	24	35	77	77	81	38	46	4	0	0	0.154	-0.444	0.423	0.456	2.872	-0.030	0.000	120	820	100	-15	-5	-2.700	-2	-13	4	-9	5991	8169	0.059	-0.342	0	0	0
4	15	14	"Blank_I12; 1424526-4-E06"	"05: I-12  Blank_I12"	19600	52420	120	46	49	14	28	46	46	49	14	28	15	3	0	68	73	24	32	77	77	81	30	37	6	1	0	0.000	-0.750	0.500	0.492	3.460	0.035	0.004	120	820	100	-9	-1	Error	0	-9	3	-4	5901	8728	0.000	-0.267	0	0	0
4	16	14	"Blank_I14; 1424526-4-E07"	"05: I-14  Blank_I14"	19860	52420	120	85	119	97	81	48	48	55	33	60	53	33	0	78	121	167	138	78	78	85	48	56	18	13	0	100000.000	1.651	0.959	1.112	6.953	0.408	0.039	120	820	100	37	114	16.610	37	0	71	43	14250	14491	1.939	0.750	0	0	0
4	1	15	"Blank_I16; 1424526-4-E08"	"05: I-16  Blank_I16"	15890	52690	120	56	68	45	66	48	48	51	16	31	35	17	0	66	68	21	30	72	72	74	24	32	6	1	0	-1.333	-5.000	0.833	0.884	4.593	1.020	0.013	120	820	100	2	16	Error	8	-6	20	-4	8217	8205	1.063	-0.250	0	0	0
4	2	15	"Blank_I18; 1424526-4-E09"	"05: I-18  Blank_I18"	16150	52690	120	48	56	29	51	48	48	50	16	32	17	10	0	62	66	19	28	71	71	81	187	230	0	0	0	0.000	-1.600	0.679	0.692	3.545	-0.060	0.001	120	820	100	-9	3	Error	0	-9	8	-5	6759	7887	0.375	-0.080	0	0	0
4	3	15	"Blank_I20; 1424526-4-E10"	"05: I-20  Blank_I20"	16420	52690	120	48	53	26	49	47	47	50	15	30	21	6	0	69	77	45	58	71	71	81	187	230	1	0	0	-0.500	1.000	0.731	0.604	3.801	0.015	0.000	120	820	100	-1	12	Error	1	-2	6	6	6419	9208	0.200	-0.021	0	0	0
4	4	15	"Blank_I22; 1424526-4-E11"	"05: I-22  Blank_I22"	16680	52690	120	47	54	21	38	47	47	49	15	30	20	9	0	66	79	58	73	69	69	73	26	35	19	8	0	0.000	0.700	0.461	0.551	3.869	0.021	0.002	120	820	100	-3	17	Error	0	-3	7	10	6458	9468	0.333	0.231	0	0	0
4	5	15	"Blank_I24; 1424526-4-E12"	"05: I-24  Blank_I24"	16950	52690	120	47	51	19	37	47	47	50	14	28	20	9	0	66	72	24	33	71	71	73	24	32	15	4	0	0.000	4.000	0.659	0.724	3.823	0.001	0.000	120	820	100	-5	5	Error	0	-5	4	1	6171	8588	0.071	-0.042	0	0	0
4	6	15	"Blank_M2; 1424526-4-G01"	"05: M-02  Blank_M2"	17210	52690	120	51	58	27	46	48	48	51	17	33	22	11	0	68	76	42	55	74	74	76	26	34	11	4	0	-0.500	5.000	0.667	0.764	3.945	0.098	0.006	120	820	100	-3	12	Error	3	-6	10	2	6914	9122	0.412	0.000	0	0	0
4	7	15	"Blank_M4; 1424526-4-G02"	"05: M-04  Blank_M4"	17480	52690	120	53	55	19	34	47	47	50	17	34	19	9	0	69	76	32	42	75	75	77	29	37	10	3	0	-1.000	8.000	0.559	0.642	4.256	0.064	0.010	120	820	100	0	9	Error	6	-6	8	1	6607	9065	0.294	-0.034	0	0	0
4	8	15	"Blank_M6; 1424526-4-G03"	"05: M-06  Blank_M6"	17740	52690	120	48	56	30	53	48	48	50	15	30	18	9	0	71	71	24	33	73	73	80	107	133	0	0	0	0.000	-4.000	0.500	0.633	4.928	0.006	0.002	120	820	100	-2	6	Error	0	-2	8	-2	6710	8553	0.400	-0.084	0	0	0
4	9	15	"Blank_M8; 1424526-4-G04"	"05: M-08  Blank_M8"	18010	52690	120	49	50	20	40	46	46	49	13	26	18	5	0	66	68	23	33	71	71	75	27	36	9	1	0	-0.600	-1.333	0.523	0.628	3.644	0.026	0.002	120	820	100	-2	1	Error	3	-5	4	-3	6026	8162	0.077	-0.259	0	0	0
4	10	15	"Blank_M10; 1424526-4-G05"	"05: M-10  Blank_M10"	18270	52690	120	46	47	12	25	47	47	49	14	28	12	1	0	66	68	25	36	70	70	74	27	36	12	4	0	0.250	0.000	0.569	0.474	3.690	0.093	0.014	120	820	100	-5	-2	-2.000	-1	-4	0	-2	5675	8209	-0.143	-0.222	0	0	0
4	11	15	"Blank_M12; 1424526-4-G06"	"05: M-12  Blank_M12"	18540	52690	120	47	51	15	29	46	46	49	14	28	26	8	0	65	68	26	38	73	73	76	26	34	5	3	0	-0.125	-1.000	0.619	0.705	4.357	0.092	0.015	120	820	100	-7	0	Error	1	-8	5	-5	6148	8197	0.143	-0.308	0	0	0
4	12	15	"Blank_M14; 1424526-4-G07"	"05: M-14  Blank_M14"	18800	52690	120	46	49	13	26	47	47	50	15	30	15	2	0	63	66	23	34	75	75	80	42	52	1	0	0	0.083	-0.222	0.394	0.428	2.752	0.000	0.000	120	820	100	-13	-7	-3.585	-1	-12	2	-9	5874	7937	-0.067	-0.333	0	0	0
4	13	15	"Blank_M16; 1424526-4-G08"	"05: M-16  Blank_M16"	19070	52690	120	48	51	17	33	48	48	51	19	37	15	5	0	71	74	31	41	75	75	80	41	51	5	3	0	0.000	-3.000	0.517	0.604	3.623	3.129	0.002	120	820	100	-4	2	Error	0	-4	3	-1	6172	8899	0.000	-0.146	0	0	0
4	14	15	"Blank_M18; 1424526-4-G09"	"05: M-18  Blank_M18"	19330	52690	120	49	52	22	42	48	48	50	14	28	16	7	0	69	71	22	30	76	76	79	29	36	5	0	0	-0.143	-0.800	0.714	0.707	3.267	0.117	0.023	120	820	100	-6	-1	Error	1	-7	4	-5	6291	8526	0.143	-0.276	0	0	0
4	15	15	"Blank_M20; 1424526-4-G10"	"05: M-20  Blank_M20"	19600	52690	120	48	52	16	30	47	47	50	20	40	12	5	0	65	71	24	33	77	77	82	32	39	7	1	0	-0.083	-0.833	0.532	0.588	3.559	-0.015	0.000	120	820	100	-11	-1	Error	1	-12	5	-6	6259	8460	0.100	-0.344	0	0	0
4	16	15	"Blank_M22; 1424526-4-G11"	"05: M-22  Blank_M22"	19860	52690	120	92	129	108	83	50	50	65	75	115	32	17	0	94	141	129	91	78	78	89	54	60	28	21	0	2.625	1.254	0.725	0.792	5.757	0.719	0.047	120	820	100	58	142	1.392	42	16	79	63	15507	16880	0.853	0.963	0	0	0
4	1	16	"Blank_M24; 1424526-4-G12"	"05: M-24  Blank_M24"	15890	52950	120	50	55	22	40	48	48	52	20	38	15	5	0	64	66	22	33	73	73	76	29	38	6	0	0	-0.222	-1.000	0.376	0.483	3.043	0.163	0.018	120	618	100	-7	0	Error	2	-9	7	-7	6542	7936	0.150	-0.345	0	0	0
4	2	16	""	""	16150	52950	120	50	52	15	28	47	47	50	17	34	17	3	0	72	75	23	30	71	71	75	26	34	13	5	0	3.000	1.250	0.714	0.767	5.209	-0.023	0.001	120	618	100	4	9	1.585	3	1	5	4	6283	8961	0.118	0.000	-75	0	0
4	3	16	""	""	16420	52950	120	48	49	13	26	47	47	49	13	26	15	5	0	71	71	25	35	71	71	74	24	32	16	4	0	100000.000	100000.000	0.382	0.501	4.159	-0.029	0.001	120	618	100	1	2	16.610	1	0	2	0	5885	8493	0.000	-0.125	-75	0	0
4	4	16	""	""	16680	52950	120	49	49	12	24	47	47	50	16	32	11	0	0	73	76	28	36	72	72	75	28	37	12	4	0	2.000	0.500	0.727	0.711	3.902	-0.051	0.002	120	618	100	3	6	1.000	2	1	2	4	5849	9079	-0.062	0.036	-75	0	0
4	5	16	""	""	16950	52950	120	46	50	15	30	47	47	49	14	28	15	5	0	72	74	28	37	72	72	76	26	34	17	5	0	100000.000	1.500	0.500	0.516	3.068	0.015	0.000	120	618	100	-1	5	16.610	-1	0	3	2	5962	8906	0.071	-0.077	-75	0	0
4	6	16	""	""	17210	52950	120	48	52	20	38	48	48	50	13	26	20	8	0	75	77	27	35	73	73	76	25	32	15	6	0	0.000	1.000	0.600	0.659	4.591	0.010	0.001	120	618	100	2	8	Error	0	2	4	4	6226	9185	0.154	0.040	-75	0	0
4	7	16	""	""	17480	52950	120	46	49	13	26	47	47	49	14	28	17	2	0	70	74	25	33	71	71	74	26	35	15	3	0	1.000	0.667	0.531	0.622	3.256	0.005	0.000	120	618	100	-2	5	0.000	-1	-1	2	3	5884	8832	0.000	0.000	-75	0	0
4	8	16	""	""	17740	52950	120	46	49	12	24	47	47	49	14	28	12	4	0	73	76	25	32	73	73	77	49	63	3	0	0	100000.000	0.667	0.475	0.424	3.334	0.006	0.001	120	618	100	-1	5	16.610	-1	0	2	3	5916	9092	0.000	-0.020	-75	0	0
4	9	16	""	""	18010	52950	120	47	49	12	24	46	46	49	14	28	20	2	0	73	78	31	39	72	72	74	25	33	18	6	0	1.000	0.500	0.404	0.414	4.123	0.021	0.001	120	618	100	2	9	0.000	1	1	3	6	5832	9351	0.000	0.160	-75	0	0
4	10	16	""	""	18270	52950	120	47	49	16	32	46	46	49	13	26	20	4	0	72	81	77	95	71	71	74	24	32	18	5	0	1.000	0.300	0.600	0.644	5.666	-0.004	0.000	120	618	100	2	13	0.000	1	1	3	10	5902	9778	0.000	0.292	-75	0	0
4	11	16	""	""	18540	52950	120	46	47	12	25	45	45	49	14	28	19	2	0	70	74	27	36	71	71	74	25	33	17	5	0	-1.000	0.667	0.438	0.477	3.602	0.009	0.000	120	618	100	0	5	Error	1	-1	2	3	5662	8936	-0.143	0.000	-75	0	0
4	12	16	""	""	18800	52950	120	47	49	13	26	46	46	50	16	32	15	3	0	74	77	25	32	74	74	76	26	34	15	2	0	100000.000	1.000	0.524	0.526	3.442	0.070	0.006	120	618	100	1	6	16.610	1	0	3	3	5898	9246	-0.062	0.038	-75	0	0
4	13	16	""	""	19070	52950	120	47	49	14	28	46	46	50	21	42	11	0	0	72	75	27	36	75	75	77	26	33	11	4	0	-0.333	100000.000	0.500	0.496	4.235	0.066	0.010	120	618	100	-2	3	Error	1	-3	3	0	5925	8983	-0.048	-0.077	-75	0	0
4	14	16	""	""	19330	52950	120	47	48	11	22	46	46	49	13	26	11	0	0	77	82	34	41	76	76	78	27	34	17	5	0	1.000	0.333	0.384	0.461	3.396	0.000	0.000	120	618	100	2	8	0.000	1	1	2	6	5735	9785	-0.077	0.148	-75	0	0
4	15	16	""	""	19600	52950	120	48	50	13	26	46	46	50	17	34	17	1	0	80	79	23	29	76	76	82	35	42	10	0	0	0.500	1.333	0.593	0.581	3.553	0.005	0.000	120	618	100	6	7	-1.000	2	4	4	3	5972	9517	0.000	-0.086	-75	0	0
4	16	16	""	""	19860	52950	120	48	53	18	33	49	49	59	58	98	0	0	0	70	88	82	93	77	77	88	47	53	10	2	0	0.143	0.364	0.567	0.529	4.071	0.012	0.000	120	618	100	-8	15	-2.807	-1	-7	4	11	6304	10616	-0.103	0.000	-75	0	0
