# Supplementary material for: Expression of Concern: HTLV-1 Tax Mediated Downregulation of miRNAs Associated with Chromatin Remodeling Factors in T Cells with Stably Integrated Viral Promoter
Source: PLoS One. 2020 Feb 18;15(2):e0229498. doi: 10.1371/journal.pone.0229498 (PMC7028261; doi:10.1371/journal.pone.0229498)
Supplement: S1 File — (ZIP) [file pone.0229498.s001.zip › Both GPR Files/Jurkat LTR-TaxCy3 vs ControlCy5.gpr]

ATF	1.0
30	56    
"Type=GenePix Results 3"
"DateTime=2007/01/03 16:32:53"
"Settings="
"GalFile=C:\Documents and Settings\Axon computer\Desktop\Pooja miRNA Array Data\NCode_Multi_Species_20266.GAL"
"PixelSize=10"
"Wavelengths=635	532"
"ImageFiles=Not Saved	Not Saved"
"NormalizationMethod=None"
"NormalizationFactors=1	1"
"JpegImage=C:\Documents and Settings\Axon computer\Desktop\Pooja miRNA Array Data\Jurkat TaxCy3 vs ControlCy5.jpg"
"StdDev=Type 1"
"RatioFormulations=W1/W2 (635/532)"
"FeatureType=Circular"
"Barcode="
"BackgroundSubtraction=LocalFeature"
"ImageOrigin=1840, 24680"
"JpegOrigin=15570, 24890"
"Creator=GenePix Pro 5.1.0.19"
"Scanner=GenePix 4000B [94339]"
"FocusPosition=0"
"Temperature=29.1955"
"LinesAveraged=1"
"Comment="
"PMTGain=700	560"
"ScanPower=100	100"
"LaserPower=2.92184	3.86395"
"Filters=<Empty>	<Empty>"
"ScanRegion=184,2468,2028,4492"
"Supplier=Invitrogen Corporation"
"Comment=Gal Creator v2.0"
"Block"	"Column"	"Row"	"Name"	"ID"	"X"	"Y"	"Dia."	"F635 Median"	"F635 Mean"	"F635 SD"	"F635 CV"	"B635"	"B635 Median"	"B635 Mean"	"B635 SD"	"B635 CV"	"% > B635+1SD"	"% > B635+2SD"	"F635 % Sat."	"F532 Median"	"F532 Mean"	"F532 SD"	"F532 CV"	"B532"	"B532 Median"	"B532 Mean"	"B532 SD"	"B532 CV"	"% > B532+1SD"	"% > B532+2SD"	"F532 % Sat."	"Ratio of Medians (635/532)"	"Ratio of Means (635/532)"	"Median of Ratios (635/532)"	"Mean of Ratios (635/532)"	"Ratios SD (635/532)"	"Rgn Ratio (635/532)"	"Rgn R2 (635/532)"	"F Pixels"	"B Pixels"	"Circularity"	"Sum of Medians (635/532)"	"Sum of Means (635/532)"	"Log Ratio (635/532)"	"F635 Median - B635"	"F532 Median - B532"	"F635 Mean - B635"	"F532 Mean - B532"	"F635 Total Intensity"	"F532 Total Intensity"	"SNR 635"	"SNR 532"	"Flags"	"Normalize"	"Autoflag"
1	1	1	"Dye Marker"	"06: A-01  Dye Marker"	15810	25130	120	1187	24177	29250	120	61	61	68	38	55	92	87	30	575	21532	28636	132	61	61	67	35	52	84	79	26	2.191	1.123	1.284	1.826	2.878	1.050	0.958	120	820	100	1640	45587	1.131	1126	514	24116	21471	2901278	2583899	634.447	613.286	0	0	0
1	2	1	"2175_hsa_miR_342; 1423873-1-A01"	"01: A-01  2175_hsa_miR_342"	16070	25130	120	72	98	83	84	57	57	63	31	49	33	23	0	125	291	364	125	62	62	79	117	148	41	32	0	0.238	0.179	0.328	0.299	8.458	0.054	0.051	120	820	100	78	270	-2.070	15	63	41	229	11791	34938	1.129	1.812	0	0	0
1	3	1	"2171_hsa_miR_337; 1423873-1-A02"	"01: A-03  2171_hsa_miR_337"	16340	25130	120	69	93	87	93	55	55	62	30	48	33	20	0	83	89	47	52	62	62	79	243	307	0	0	0	0.667	1.407	1.469	1.080	4.698	0.858	0.009	120	820	100	35	65	-0.585	14	21	38	27	11215	10622	1.033	0.041	0	0	0
1	4	1	"2167_hsa_miR_33; 1423873-1-A03"	"01: A-05  2167_hsa_miR_33"	16600	25130	120	59	67	36	53	57	57	63	33	52	18	5	0	80	88	45	51	63	63	67	36	53	30	13	0	0.118	0.400	0.820	0.805	4.872	0.981	0.099	120	820	100	19	35	-3.087	2	17	10	25	8065	10573	0.121	0.583	0	0	0
1	5	1	"2163_hsa_miR_325; 1423873-1-A04"	"01: A-07  2163_hsa_miR_325"	16870	25130	120	55	66	48	72	56	56	61	27	44	20	6	0	76	85	48	56	61	61	65	25	38	36	16	0	-0.067	0.417	1.125	0.972	4.661	1.164	0.012	120	820	100	14	34	Error	-1	15	10	24	7923	10247	0.185	0.800	0	0	0
1	6	1	"2159_hsa_miR_320; 1423873-1-A05"	"01: A-09  2159_hsa_miR_320"	17130	25130	120	112	259	307	118	56	56	66	111	168	40	33	0	82	107	86	80	61	61	65	29	44	40	22	0	2.667	4.413	2.272	2.368	5.570	16.895	0.034	120	820	100	77	249	1.415	56	21	203	46	31131	12879	1.739	1.448	0	0	0
1	7	1	"1565_shuf_mir_34c; 1423873-1-A06"	"01: A-11  1565_shuf_mir_34c"	17400	25130	120	66	86	75	87	57	57	62	41	66	20	10	0	80	104	153	147	59	59	63	28	44	40	15	0	0.429	0.644	0.906	0.986	3.810	0.402	0.057	120	820	100	30	74	-1.222	9	21	29	45	10307	12429	0.585	1.464	0	0	0
1	8	1	"2054_hsa_miR_150; 1423873-1-A07"	"01: A-13  2054_hsa_miR_150"	17660	25130	120	73	90	82	91	56	56	62	31	50	32	17	0	86	114	121	106	62	62	65	26	40	45	24	0	0.708	0.654	0.927	1.030	4.561	0.158	0.027	120	820	100	41	86	-0.497	17	24	34	52	10780	13704	0.903	1.885	0	0	0
1	9	1	"1530_mut1_mir_150; 1423873-1-A08"	"01: A-15  1530_mut1_mir_150"	17930	25130	120	64	77	58	75	59	59	65	38	58	19	6	0	80	85	37	43	63	63	67	42	62	24	5	0	0.294	0.818	1.200	1.158	3.711	2.405	0.045	120	820	100	22	40	-1.766	5	17	18	22	9240	10247	0.316	0.429	0	0	0
1	10	1	"Blank_A17; 1423873-1-A09"	"01: A-17  Blank_A17"	18190	25130	120	63	71	45	63	58	58	63	32	50	18	7	0	77	81	37	45	60	60	62	20	32	46	25	0	0.294	0.619	0.813	0.856	3.834	8.003	0.003	120	820	100	22	34	-1.766	5	17	13	21	8482	9680	0.250	0.950	0	0	0
1	11	1	"Blank_A19; 1423873-1-A10"	"01: A-19  Blank_A19"	18460	25130	120	60	65	30	46	55	55	60	28	46	20	7	0	73	78	34	43	62	62	65	23	35	30	12	0	0.455	0.625	0.901	0.959	3.724	0.059	0.000	120	820	100	16	26	-1.138	5	11	10	16	7826	9319	0.179	0.565	0	0	0
1	12	1	"Blank_A21; 1423873-1-A11"	"01: A-21  Blank_A21"	18720	25130	120	53	60	28	46	56	56	61	29	47	15	5	0	77	82	41	50	62	62	64	22	34	38	15	0	-0.200	0.200	1.096	0.926	4.585	0.069	0.000	120	820	100	12	24	Error	-3	15	4	20	7250	9790	-0.034	0.818	0	0	0
1	13	1	"Blank_A23; 1423873-1-A12"	"01: A-23  Blank_A23"	18990	25130	120	66	71	36	50	55	55	61	29	47	27	11	0	74	81	36	44	61	61	68	91	133	1	0	0	0.846	0.800	1.182	0.983	4.483	-0.001	0.000	120	820	100	24	36	-0.241	11	13	16	20	8507	9675	0.345	0.143	0	0	0
1	14	1	"2176_hsa_miR_345; 1423873-1-C01"	"01: E-01  2176_hsa_miR_345"	19250	25130	120	70	90	73	81	58	58	61	27	44	34	18	0	86	104	67	64	60	60	65	31	47	44	25	0	0.462	0.727	0.765	0.853	4.193	0.510	0.039	120	820	100	38	76	-1.115	12	26	32	44	10768	12481	1.074	1.258	0	0	0
1	15	1	"2172_hsa_miR_338; 1423873-1-C02"	"01: E-03  2172_hsa_miR_338"	19520	25130	120	72	93	85	91	55	55	61	30	49	35	15	0	85	95	46	48	64	64	67	35	52	34	17	0	0.810	1.226	1.045	1.051	4.560	6.515	0.007	120	820	100	38	69	-0.305	17	21	38	31	11153	11362	1.067	0.800	0	0	0
1	16	1	"2168_hsa_miR_330; 1423873-1-C03"	"01: E-05  2168_hsa_miR_330"	19780	25130	120	62	86	81	94	56	56	62	30	48	25	13	0	81	108	94	87	63	63	67	26	38	45	25	0	0.333	0.667	0.464	0.614	5.803	0.497	0.031	120	820	100	24	75	-1.585	6	18	30	45	10327	12931	0.800	1.577	0	0	0
1	1	2	"2164_hsa_miR_326; 1423873-1-C04"	"01: E-07  2164_hsa_miR_326"	15810	25390	120	75	99	134	135	57	57	66	42	63	30	9	0	82	95	69	72	62	62	66	27	40	39	16	0	0.900	1.273	1.200	1.415	4.854	0.066	0.002	120	820	100	38	75	-0.152	18	20	42	33	11861	11412	0.786	1.074	0	0	0
1	2	2	"2160_hsa_miR_323; 1423873-1-C05"	"01: E-09  2160_hsa_miR_323"	16070	25390	120	61	85	103	121	57	57	62	29	46	24	9	0	74	85	53	62	63	63	67	29	43	29	10	0	0.364	1.273	1.048	1.095	4.930	3.843	0.052	120	820	100	15	50	-1.459	4	11	28	22	10258	10214	0.793	0.621	0	0	0
1	3	2	"2180_hsa_miR_34c; 1423873-1-C06"	"01: E-11  2180_hsa_miR_34c"	16340	25390	120	68	80	53	66	55	55	60	25	41	36	18	0	80	88	60	68	63	63	67	28	41	33	13	0	0.765	1.000	0.860	0.850	4.384	0.248	0.004	120	820	100	30	50	-0.387	13	17	25	25	9584	10574	0.800	0.750	0	0	0
1	4	2	"1562_mut1_mir_34c; 1423873-1-C07"	"01: E-13  1562_mut1_mir_34c"	16600	25390	120	64	81	70	86	55	55	63	35	55	22	10	0	80	93	72	77	64	64	68	35	51	28	7	0	0.563	0.897	0.957	0.832	3.722	1.337	0.170	120	820	100	25	55	-0.830	9	16	26	29	9735	11193	0.514	0.714	0	0	0
1	5	2	"1531_mut2_mir_150; 1423873-1-C08"	"01: E-15  1531_mut2_mir_150"	16870	25390	120	69	87	81	93	56	56	61	26	42	35	16	0	76	80	28	35	62	62	67	32	47	32	5	0	0.929	1.722	1.301	1.491	3.986	3.614	0.003	120	820	100	27	49	-0.107	13	14	31	18	10475	9646	1.000	0.406	0	0	0
1	6	2	"Blank_E17; 1423873-1-C09"	"01: E-17  Blank_E17"	17130	25390	120	66	69	39	56	56	56	64	110	171	0	0	0	69	73	24	32	62	62	65	22	33	31	9	0	1.429	1.182	1.286	1.147	4.090	-24.807	0.001	120	820	100	17	24	0.515	10	7	13	11	8262	8809	0.045	0.364	0	0	0
1	7	2	"Blank_E19; 1423873-1-C10"	"01: E-19  Blank_E19"	17400	25390	120	62	70	46	65	59	59	64	29	45	20	4	0	76	77	30	38	60	60	64	27	42	32	10	0	0.188	0.647	0.708	0.764	3.649	701.202	0.000	120	820	100	19	28	-2.415	3	16	11	17	8448	9295	0.207	0.481	0	0	0
1	8	2	"Blank_E21; 1423873-1-C11"	"01: E-21  Blank_E21"	17660	25390	120	61	64	30	46	55	55	61	27	44	24	5	0	71	75	33	44	62	62	65	23	35	34	11	0	0.667	0.692	0.982	0.826	4.722	3.013	0.004	120	820	100	15	22	-0.585	6	9	9	13	7735	9050	0.111	0.435	0	0	0
1	9	2	"Blank_E23; 1423873-1-C12"	"01: E-23  Blank_E23"	17930	25390	120	56	66	33	50	56	56	62	32	51	18	9	0	70	75	28	37	61	61	89	662	743	0	0	0	0.000	0.714	1.286	1.243	3.953	1.472	0.071	120	820	100	9	24	Error	0	9	10	14	7964	9009	0.125	-0.021	0	0	0
1	10	2	"2177_hsa_miR_346; 1423873-1-E01"	"01: I-01  2177_hsa_miR_346"	18190	25390	120	71	88	65	73	56	56	105	1163	1107	0	0	0	79	91	49	53	66	66	157	2090	1331	0	0	0	1.154	1.280	1.000	1.296	4.553	6.533	0.003	120	820	100	28	57	0.206	15	13	32	25	10513	10866	-0.015	-0.032	0	0	0
1	11	2	"2173_hsa_miR_339; 1423873-1-E02"	"01: I-03  2173_hsa_miR_339"	18460	25390	120	67	84	60	71	55	55	61	29	47	35	18	0	83	93	59	63	63	63	67	32	47	35	15	0	0.600	0.967	0.876	1.055	4.502	0.111	0.003	120	820	100	32	59	-0.737	12	20	29	30	10117	11111	0.793	0.813	0	0	0
1	12	2	"2169_hsa_miR_331; 1423873-1-E03"	"01: I-05  2169_hsa_miR_331"	18720	25390	120	61	83	93	112	56	56	61	32	52	28	10	0	78	85	47	55	61	61	66	28	42	37	13	0	0.294	1.125	1.171	1.251	5.142	7.185	0.006	120	820	100	22	51	-1.766	5	17	27	24	9956	10187	0.688	0.679	0	0	0
1	13	2	"2165_hsa_miR_328; 1423873-1-E04"	"01: I-07  2165_hsa_miR_328"	18990	25390	120	68	74	42	56	58	58	63	30	47	22	6	0	85	94	61	64	62	62	70	92	131	5	1	0	0.435	0.500	1.120	1.009	4.401	2.879	0.010	120	820	100	33	48	-1.202	10	23	16	32	8831	11281	0.367	0.261	0	0	0
1	14	2	"2161_hsa_miR_324_3p; 1423873-1-E05"	"01: I-09  2161_hsa_miR_324_3p"	19250	25390	120	72	91	70	76	57	57	62	42	67	27	10	0	88	95	51	53	60	60	71	130	183	4	1	0	0.536	0.971	1.071	1.006	4.925	4.848	0.036	120	820	100	43	69	-0.900	15	28	34	35	10890	11453	0.690	0.185	0	0	0
1	15	2	"2157_hsa_miR_31; 1423873-1-E06"	"01: I-11  2157_hsa_miR_31"	19520	25390	120	67	93	87	93	55	55	64	43	67	26	14	0	79	94	61	64	63	63	68	35	51	33	13	0	0.750	1.226	1.059	1.020	5.273	0.966	0.059	120	820	100	28	69	-0.415	12	16	38	31	11183	11328	0.674	0.743	0	0	0
1	16	2	"1563_mut2_mir_34c; 1423873-1-E07"	"01: I-13  1563_mut2_mir_34c"	19780	25390	120	65	79	70	88	57	57	63	35	55	20	9	0	84	96	57	59	61	61	66	27	40	42	24	0	0.348	0.629	0.571	0.580	3.698	1.275	0.029	120	820	100	31	57	-1.524	8	23	22	35	9477	11500	0.457	1.111	0	0	0
1	1	3	"1532_rev_mir_150; 1423873-1-E08"	"01: I-15  1532_rev_mir_150"	15810	25660	120	66	325	2699	830	58	58	142	1544	1087	0	0	0	77	85	51	60	63	63	243	2705	1113	0	0	0	0.571	12.136	1.300	1.435	5.114	0.965	0.695	120	820	100	22	289	-0.807	8	14	267	22	38986	10255	0.119	-0.058	0	0	0
1	2	3	"C001_Ncode_Control; 1423873-1-E09"	"01: I-17  C001_Ncode_Control"	16070	25660	120	65	78	62	79	59	59	67	79	117	7	3	0	76	90	68	75	63	63	120	1167	972	0	0	0	0.462	0.704	1.059	1.277	4.706	3.828	0.001	120	820	100	19	46	-1.115	6	13	19	27	9359	10794	0.139	-0.026	0	0	0
1	3	3	"Blank_I19; 1423873-1-E10"	"01: I-19  Blank_I19"	16340	25660	120	60	66	31	46	56	56	61	25	40	27	4	0	73	78	29	37	63	63	65	25	38	30	12	0	0.400	0.667	1.313	1.302	4.015	-8.811	0.002	120	820	100	14	25	-1.322	4	10	10	15	7864	9338	0.200	0.520	0	0	0
1	4	3	"Blank_I21; 1423873-1-E11"	"01: I-21  Blank_I21"	16600	25660	120	59	69	57	82	59	59	66	65	98	5	1	0	73	76	34	44	63	63	67	28	41	25	5	0	0.000	0.769	0.842	0.985	3.982	-45.869	0.000	120	820	100	10	23	Error	0	10	10	13	8303	9091	0.046	0.321	0	0	0
1	5	3	"Blank_I23; 1423873-1-E12"	"01: I-23  Blank_I23"	16870	25660	120	60	66	33	50	57	57	63	29	46	19	10	0	68	72	30	41	61	61	64	24	37	28	3	0	0.429	0.818	1.272	1.081	4.476	2.625	0.009	120	820	100	10	20	-1.222	3	7	9	11	7881	8639	0.103	0.333	0	0	0
1	6	3	"2178_hsa_miR_34a; 1423873-1-G01"	"01: M-01  2178_hsa_miR_34a"	17130	25660	120	67	78	54	69	58	58	63	31	49	25	10	0	89	97	45	46	60	60	65	23	35	55	41	0	0.310	0.541	0.649	0.667	4.187	1.589	0.029	120	820	100	38	57	-1.688	9	29	20	37	9412	11631	0.484	1.391	0	0	0
1	7	3	"2174_hsa_miR_340; 1423873-1-G02"	"01: M-03  2174_hsa_miR_340"	17400	25660	120	77	101	86	85	60	60	68	95	139	12	7	0	85	96	56	58	61	61	71	120	169	3	1	0	0.708	1.171	0.975	1.023	3.888	1.060	0.214	120	820	100	41	76	-0.497	17	24	41	35	12125	11491	0.347	0.208	0	0	0
1	8	3	"2170_hsa_miR_335; 1423873-1-G03"	"01: M-05  2170_hsa_miR_335"	17660	25660	120	60	71	53	74	57	57	62	30	48	20	10	0	70	84	86	102	60	60	64	38	59	16	5	0	0.300	0.583	0.900	0.814	4.874	0.467	0.076	120	820	100	13	38	-1.737	3	10	14	24	8579	10070	0.300	0.526	0	0	0
1	9	3	"2166_hsa_miR_329; 1423873-1-G04"	"01: M-07  2166_hsa_miR_329"	17930	25660	120	61	79	70	88	55	55	60	27	45	32	15	0	85	92	52	56	60	60	65	38	58	29	10	0	0.240	0.750	0.990	0.962	4.954	0.402	0.019	120	820	100	31	56	-2.059	6	25	24	32	9476	11073	0.704	0.711	0	0	0
1	10	3	"2162_hsa_miR_324_5p; 1423873-1-G05"	"01: M-09  2162_hsa_miR_324_5p"	18190	25660	120	74	102	137	134	57	57	105	1163	1107	0	0	0	91	101	59	58	68	68	159	2090	1314	0	0	0	0.739	1.364	1.098	0.981	5.182	8.211	0.012	120	820	100	40	78	-0.436	17	23	45	33	12278	12146	-0.003	-0.028	0	0	0
1	11	3	"2158_hsa_miR_32; 1423873-1-G06"	"01: M-11  2158_hsa_miR_32"	18460	25660	120	66	85	83	97	58	58	63	30	47	27	14	0	81	102	94	92	62	62	66	25	37	45	17	0	0.421	0.675	1.000	1.088	4.592	0.260	0.005	120	820	100	27	67	-1.248	8	19	27	40	10168	12233	0.733	1.440	0	0	0
1	12	3	"1564_rev_mir_34c; 1423873-1-G07"	"01: M-13  1564_rev_mir_34c"	18720	25660	120	68	100	130	130	58	58	64	34	53	25	11	0	77	96	86	89	61	61	65	27	41	37	18	0	0.625	1.200	0.710	0.743	4.369	9.714	0.009	120	820	100	26	77	-0.678	10	16	42	35	11964	11544	1.059	1.148	0	0	0
1	13	3	"1533_shuf_mir_150; 1423873-1-G08"	"01: M-15  1533_shuf_mir_150"	18990	25660	120	72	93	72	77	57	57	63	32	50	36	16	0	79	84	48	57	61	61	64	25	39	36	12	0	0.833	1.565	1.588	1.401	4.607	0.737	0.018	120	820	100	33	59	-0.263	15	18	36	23	11191	10064	0.938	0.800	0	0	0
1	14	3	"C002_Ncode_Control; 1423873-1-G09"	"01: M-17  C002_Ncode_Control"	19250	25660	120	70	107	187	174	58	58	62	29	46	33	17	0	83	143	427	298	61	61	72	146	202	5	3	0	0.545	0.598	0.773	0.933	6.134	0.090	0.031	120	820	100	34	131	-0.874	12	22	49	82	12871	17180	1.552	0.486	0	0	0
1	15	3	"Blank_M19; 1423873-1-G10"	"01: M-19  Blank_M19"	19520	25660	120	61	67	37	55	56	56	61	33	54	17	4	0	82	90	46	51	60	60	66	73	110	14	3	0	0.227	0.367	0.627	0.614	4.646	0.315	0.048	120	820	100	27	41	-2.138	5	22	11	30	8078	10813	0.182	0.329	0	0	0
1	16	3	"Blank_M21; 1423873-1-G11"	"01: M-21  Blank_M21"	19780	25660	120	70	85	70	82	58	58	62	33	53	25	15	0	85	103	74	71	60	60	66	34	51	39	16	0	0.480	0.628	1.100	1.192	5.001	0.193	0.021	120	820	100	37	70	-1.059	12	25	27	43	10236	12316	0.697	1.088	0	0	0
1	1	4	"Blank_M23; 1423873-1-G12"	"01: M-23  Blank_M23"	15810	25920	120	66	90	103	114	58	58	64	29	45	32	16	0	85	99	69	69	60	60	64	24	37	50	21	0	0.320	0.821	0.844	1.029	6.202	11.370	0.002	120	820	100	33	71	-1.644	8	25	32	39	10819	11825	0.897	1.458	0	0	0
1	2	4	"Alexa_5_Test_Feature; 1423873-5-A01"	"02: A-01  2223_Alexa_5_Test_Feature"	16070	25920	120	226	334	304	91	60	60	85	143	168	53	36	0	86	91	33	36	64	64	68	30	44	40	13	0	7.545	10.148	5.200	5.884	5.241	23.915	0.108	120	820	100	188	301	2.916	166	22	274	27	40062	10895	1.741	0.767	0	0	0
1	3	4	"2219_hsa_miR_432*; 1423873-5-A02"	"02: A-03  2219_hsa_miR_432*"	16340	25920	120	60	70	44	62	57	57	63	34	53	20	6	0	82	98	89	90	63	63	67	29	43	35	14	0	0.158	0.371	0.917	0.963	4.756	0.133	0.012	120	820	100	22	48	-2.663	3	19	13	35	8401	11723	0.206	1.069	0	0	0
1	4	4	"2215_hsa_miR_425; 1423873-5-A03"	"02: A-05  2215_hsa_miR_425"	16600	25920	120	56	65	48	73	56	56	63	63	100	3	0	0	76	82	37	45	61	61	66	25	37	35	15	0	0.000	0.429	1.454	1.203	4.846	117.674	0.000	120	820	100	15	30	Error	0	15	9	21	7774	9830	0.032	0.640	0	0	0
1	5	4	"2211_hsa_miR_422a; 1423873-5-A04"	"02: A-07  2211_hsa_miR_422a"	16870	25920	120	62	70	44	62	57	57	71	183	257	1	0	0	71	73	24	32	59	59	68	109	160	0	0	0	0.417	0.929	1.033	1.158	4.106	7.148	0.025	120	820	100	17	27	-1.263	5	12	13	14	8398	8760	-0.005	0.046	0	0	0
1	6	4	"2207_hsa_miR_409_3p; 1423873-5-A05"	"02: A-09  2207_hsa_miR_409_3p"	17130	25920	120	78	113	159	140	57	57	65	48	73	27	13	0	83	113	127	112	62	62	66	31	46	36	15	0	1.000	1.098	1.600	1.283	5.487	4.667	0.007	120	820	100	42	107	0.000	21	21	56	51	13599	13598	1.000	1.516	0	0	0
1	7	4	"2203_hsa_miR_381; 1423873-5-A06"	"02: A-11  2203_hsa_miR_381"	17400	25920	120	54	61	27	44	57	57	66	94	142	0	0	0	76	79	28	35	63	63	84	328	390	0	0	0	-0.231	0.250	1.108	0.864	4.035	0.533	0.033	120	820	100	10	20	Error	-3	13	4	16	7345	9454	-0.053	-0.015	0	0	0
1	8	4	"2199_hsa_miR_378; 1423873-5-A07"	"02: A-13  2199_hsa_miR_378"	17660	25920	120	60	64	27	42	56	56	63	33	52	22	2	0	75	82	40	48	61	61	76	305	401	0	0	0	0.286	0.381	0.973	1.012	3.911	0.004	0.002	120	820	100	18	29	-1.807	4	14	8	21	7721	9806	0.030	0.020	0	0	0
1	9	4	"2195_hsa_miR_375; 1423873-5-A08"	"02: A-15  2195_hsa_miR_375"	17930	25920	120	59	66	39	59	57	57	63	28	44	19	6	0	88	96	63	65	60	60	65	27	41	52	19	0	0.071	0.250	0.709	0.564	4.680	0.025	0.000	120	820	100	30	45	-3.807	2	28	9	36	7933	11500	0.107	1.148	0	0	0
1	10	4	"2191_hsa_miR_372; 1423873-5-A09"	"02: A-17  2191_hsa_miR_372"	18190	25920	120	60	64	35	54	56	56	62	32	51	15	3	0	81	82	30	36	62	62	68	41	60	20	1	0	0.211	0.400	0.758	0.702	4.064	1.987	0.021	120	820	100	23	28	-2.248	4	19	8	20	7675	9822	0.063	0.341	0	0	0
1	11	4	"2187_hsa_miR_369_3p; 1423873-5-A10"	"02: A-19  2187_hsa_miR_369_3p"	18460	25920	120	55	62	32	51	58	58	62	28	45	16	7	0	83	87	36	41	62	62	82	443	540	0	0	0	-0.143	0.160	0.672	0.644	3.983	0.047	0.000	120	820	100	18	29	Error	-3	21	4	25	7495	10454	0.000	0.011	0	0	0
1	12	4	"2183_hsa_miR_363; 1423873-5-A11"	"02: A-21  2183_hsa_miR_363"	18720	25920	120	64	88	77	87	56	56	62	31	50	30	21	0	83	89	40	44	63	63	82	443	540	0	0	0	0.400	1.231	1.303	1.125	5.215	14.097	0.003	120	820	100	28	58	-1.322	8	20	32	26	10534	10684	0.839	0.016	0	0	0
1	13	4	"2179_hsa_miR_34b; 1423873-5-A12"	"02: A-23  2179_hsa_miR_34b"	18990	25920	120	63	69	32	46	55	55	61	33	54	20	9	0	82	91	53	58	63	63	67	29	43	38	15	0	0.421	0.500	0.919	1.018	3.982	0.036	0.000	120	820	100	27	42	-1.248	8	19	14	28	8238	10967	0.242	0.828	0	0	0
1	14	4	"2224_hsa_miR_451; 1423873-5-C01"	"02: E-01  2224_hsa_miR_451"	19250	25920	120	59	66	34	51	56	56	61	31	50	18	5	0	82	85	30	35	61	61	66	27	40	39	15	0	0.143	0.417	0.798	0.737	5.658	0.836	0.003	120	820	100	24	34	-2.807	3	21	10	24	7893	10148	0.161	0.704	0	0	0
1	15	4	"2220_hsa_miR_433; 1423873-5-C02"	"02: E-03  2220_hsa_miR_433"	19520	25920	120	64	66	27	40	57	57	65	71	109	2	0	0	81	84	38	45	61	61	65	33	50	28	10	0	0.350	0.391	1.063	0.870	3.582	-79.693	0.001	120	820	100	27	32	-1.515	7	20	9	23	7947	10096	0.014	0.576	0	0	0
1	16	4	"2216_hsa_miR_429; 1423873-5-C03"	"02: E-05  2216_hsa_miR_429"	19780	25920	120	56	60	27	45	57	57	65	71	109	2	0	0	85	88	36	40	62	62	68	35	51	35	12	0	-0.043	0.115	0.595	0.617	4.417	0.085	0.013	120	820	100	22	29	Error	-1	23	3	26	7196	10601	-0.070	0.571	0	0	0
1	1	5	"2212_hsa_miR_422b; 1423873-5-C04"	"02: E-07  2212_hsa_miR_422b"	15810	26190	120	84	145	165	113	58	58	65	37	56	41	28	0	90	123	109	88	60	60	65	35	53	45	30	0	0.867	1.381	0.939	1.329	6.575	0.023	0.001	120	820	100	56	150	-0.206	26	30	87	63	17393	14789	2.162	1.657	0	0	0
1	2	5	"2208_hsa_miR_409_5p; 1423873-5-C05"	"02: E-09  2208_hsa_miR_409_5p"	16070	26190	120	61	63	24	38	59	59	64	31	48	12	2	0	76	78	27	34	62	62	67	33	49	19	5	0	0.143	0.250	0.875	0.942	4.360	0.079	0.001	120	820	100	16	20	-2.807	2	14	4	16	7557	9324	-0.032	0.333	0	0	0
1	3	5	"2204_hsa_miR_382; 1423873-5-C06"	"02: E-11  2204_hsa_miR_382"	16340	26190	120	61	64	34	53	58	58	63	34	53	14	4	0	84	93	45	48	61	61	66	32	48	40	16	0	0.130	0.188	0.830	0.785	4.469	6.074	0.002	120	820	100	26	38	-2.939	3	23	6	32	7717	11146	0.029	0.844	0	0	0
1	4	5	"2200_hsa_miR_379; 1423873-5-C07"	"02: E-13  2200_hsa_miR_379"	16600	26190	120	56	64	27	42	58	58	65	56	86	4	0	0	85	86	32	37	62	62	66	30	45	41	12	0	-0.087	0.250	0.848	0.783	4.928	-16.171	0.000	120	820	100	21	30	Error	-2	23	6	24	7734	10329	-0.018	0.667	0	0	0
1	5	5	"2196_hsa_miR_376a; 1423873-5-C08"	"02: E-15  2196_hsa_miR_376a"	16870	26190	120	57	63	31	49	58	58	66	55	83	5	0	0	71	81	93	114	60	60	66	35	53	20	3	0	-0.091	0.238	1.125	1.362	3.623	0.047	0.005	120	820	100	10	26	Error	-1	11	5	21	7570	9755	-0.055	0.429	0	0	0
1	6	5	"2192_hsa_miR_373; 1423873-5-C09"	"02: E-17  2192_hsa_miR_373"	17130	26190	120	57	64	37	57	56	56	64	56	87	9	1	0	84	88	33	37	61	61	66	34	51	35	10	0	0.043	0.296	0.830	0.893	5.335	1.514	0.076	120	820	100	24	35	-4.524	1	23	8	27	7654	10507	0.000	0.647	0	0	0
1	7	5	"2188_hsa_miR_369_5p; 1423873-5-C10"	"02: E-19  2188_hsa_miR_369_5p"	17400	26190	120	56	63	25	39	55	55	60	27	45	22	5	0	83	87	38	43	63	63	67	38	56	25	10	0	0.050	0.333	0.722	0.682	4.326	-0.021	0.001	120	820	100	21	32	-4.322	1	20	8	24	7592	10459	0.111	0.526	0	0	0
1	8	5	"2184_hsa_miR_365; 1423873-5-C11"	"02: E-21  2184_hsa_miR_365"	17660	26190	120	60	65	28	43	56	56	65	96	147	1	0	0	78	82	33	40	60	60	75	266	354	0	0	0	0.222	0.409	0.706	0.619	3.999	0.048	0.014	120	820	100	22	31	-2.170	4	18	9	22	7844	9822	0.000	0.026	0	0	0
1	9	5	"2180_hsa_miR_34c; 1423873-5-C12"	"02: E-23  2180_hsa_miR_34c"	17930	26190	120	65	67	30	44	57	57	63	29	46	25	8	0	79	87	45	51	61	61	66	26	39	40	16	0	0.444	0.385	0.896	0.814	4.279	0.286	0.009	120	820	100	26	36	-1.170	8	18	10	26	8021	10425	0.138	0.808	0	0	0
1	10	5	"2225_hsa_miR_452; 1423873-5-E01"	"02: I-01  2225_hsa_miR_452"	18190	26190	120	62	66	28	42	58	58	65	39	60	14	1	0	73	76	29	38	63	63	69	32	46	22	5	0	0.400	0.615	1.091	0.998	4.231	-0.001	0.000	120	820	100	14	21	-1.322	4	10	8	13	7867	9172	0.026	0.219	0	0	0
1	11	5	"2221_hsa_miR_448; 1423873-5-E02"	"02: I-03  2221_hsa_miR_448"	18460	26190	120	60	63	26	41	56	56	61	29	47	17	5	0	85	88	37	42	64	64	66	30	45	36	14	0	0.190	0.292	0.708	0.737	3.899	0.734	0.028	120	820	100	25	31	-2.392	4	21	7	24	7567	10534	0.069	0.733	0	0	0
1	12	5	"2217_hsa_miR_431; 1423873-5-E03"	"02: I-05  2217_hsa_miR_431"	18720	26190	120	58	73	91	124	58	58	63	32	50	18	5	0	79	83	29	34	63	63	66	32	48	24	9	0	0.000	0.750	1.175	0.960	4.567	11.788	0.003	120	820	100	16	35	Error	0	16	15	20	8721	9955	0.313	0.531	0	0	0
1	13	5	"2213_hsa_miR_423; 1423873-5-E04"	"02: I-07  2213_hsa_miR_423"	18990	26190	120	13055	16677	10559	63	61	61	273	1631	597	94	94	0	7177	7333	3889	53	67	67	289	1864	644	87	86	0	1.828	2.287	1.864	2.964	3.940	2.811	0.697	120	820	100	20104	23882	0.870	12994	7110	16616	7266	2001241	880003	10.058	3.779	0	0	0
1	14	5	"2209_hsa_miR_410; 1423873-5-E05"	"02: I-09  2209_hsa_miR_410"	19250	26190	120	57	65	52	80	57	57	163	1199	735	0	0	0	80	84	29	34	62	62	124	630	508	0	0	0	0.000	0.364	0.826	0.845	3.093	-16.565	0.001	120	820	100	18	30	Error	0	18	8	22	7753	10083	-0.082	-0.063	0	0	0
1	15	5	"2205_hsa_miR_383; 1423873-5-E06"	"02: I-11  2205_hsa_miR_383"	19520	26190	120	59	62	26	41	54	54	60	28	46	23	5	0	77	80	31	38	59	59	64	24	37	39	19	0	0.278	0.381	0.800	0.841	3.748	-3.882	0.002	120	820	100	23	29	-1.848	5	18	8	21	7443	9628	0.071	0.667	0	0	0
1	16	5	"2201_hsa_miR_380_3p; 1423873-5-E07"	"02: I-13  2201_hsa_miR_380_3p"	19780	26190	120	62	68	36	52	57	57	64	53	82	8	3	0	83	101	100	99	61	61	69	42	60	29	10	0	0.227	0.275	0.800	0.738	4.328	0.269	0.005	120	820	100	27	51	-2.138	5	22	11	40	8148	12115	0.075	0.762	0	0	0
1	1	6	"2197_hsa_miR_376b; 1423873-5-E08"	"02: I-15  2197_hsa_miR_376b"	15810	26450	120	64	70	35	50	59	59	63	30	47	18	5	0	75	79	30	37	61	61	64	23	35	37	15	0	0.357	0.611	0.846	0.880	4.776	5.462	0.011	120	820	100	19	29	-1.485	5	14	11	18	8443	9481	0.233	0.652	0	0	0
1	2	6	"2193_hsa_miR_373*; 1423873-5-E09"	"02: I-17  2193_hsa_miR_373*"	16070	26450	120	63	75	66	88	58	58	64	32	50	20	8	0	77	82	38	46	62	62	66	34	51	26	4	0	0.333	0.850	1.138	0.998	4.329	5.569	0.015	120	820	100	20	37	-1.585	5	15	17	20	9051	9861	0.344	0.471	0	0	0
1	3	6	"2189_hsa_miR_370; 1423873-5-E10"	"02: I-19  2189_hsa_miR_370"	16340	26450	120	64	75	59	78	57	57	61	27	44	27	10	0	79	89	42	47	60	60	64	32	50	35	16	0	0.368	0.621	0.928	1.172	4.491	5.458	0.005	120	820	100	26	47	-1.441	7	19	18	29	9004	10652	0.519	0.781	0	0	0
1	4	6	"2185_hsa_miR_367; 1423873-5-E11"	"02: I-21  2185_hsa_miR_367"	16600	26450	120	67	72	42	58	57	57	63	37	58	18	5	0	74	80	37	46	60	60	66	35	53	20	10	0	0.714	0.750	1.471	1.177	5.289	3.165	0.086	120	820	100	24	35	-0.485	10	14	15	20	8677	9648	0.243	0.400	0	0	0
1	5	6	"2181_hsa_miR_361; 1423873-5-E12"	"02: I-23  2181_hsa_miR_361"	16870	26450	120	65	82	76	92	58	58	63	28	44	27	10	0	80	161	873	542	61	61	67	43	64	19	4	0	0.368	0.240	0.717	0.898	4.448	0.012	0.013	120	820	100	26	124	-1.441	7	19	24	100	9811	19327	0.679	2.186	0	0	0
1	6	6	"2226_hsa_miR_452*; 1423873-5-G01"	"02: M-01  2226_hsa_miR_452*"	17130	26450	120	60	64	29	45	58	58	63	38	60	10	2	0	74	77	25	32	61	61	66	33	50	20	4	0	0.154	0.375	0.690	0.666	4.200	2.005	0.003	120	820	100	15	22	-2.700	2	13	6	16	7731	9229	0.026	0.333	0	0	0
1	7	6	"2222_hsa_miR_449; 1423873-5-G02"	"02: M-03  2222_hsa_miR_449"	17400	26450	120	55	60	26	43	55	55	61	27	44	13	2	0	85	86	32	37	61	61	65	28	43	41	19	0	0.000	0.200	0.803	0.750	4.039	0.256	0.006	120	820	100	24	30	Error	0	24	5	25	7147	10377	-0.037	0.750	0	0	0
1	8	6	"2218_hsa_miR_432; 1423873-5-G03"	"02: M-05  2218_hsa_miR_432"	17660	26450	120	59	65	35	53	56	56	61	27	44	23	5	0	88	92	31	33	61	61	66	26	39	52	20	0	0.111	0.290	0.667	0.802	4.036	0.029	0.000	120	820	100	30	40	-3.170	3	27	9	31	7816	11073	0.148	1.000	0	0	0
1	9	6	"2214_hsa_miR_424; 1423873-5-G04"	"02: M-07  2214_hsa_miR_424"	17930	26450	120	65	71	39	54	58	58	62	28	45	27	9	0	83	87	36	41	61	61	65	24	36	47	20	0	0.318	0.500	0.763	0.787	4.162	6.556	0.001	120	820	100	29	39	-1.652	7	22	13	26	8460	10423	0.321	0.917	0	0	0
1	10	6	"2210_hsa_miR_412; 1423873-5-G05"	"02: M-09  2210_hsa_miR_412"	18190	26450	120	61	65	29	44	58	58	64	31	48	15	5	0	75	80	29	36	63	63	67	28	41	33	11	0	0.250	0.412	1.000	1.115	4.333	-0.865	0.003	120	820	100	15	24	-2.000	3	12	7	17	7742	9625	0.032	0.464	0	0	0
1	11	6	"2206_hsa_miR_384; 1423873-5-G06"	"02: M-11  2206_hsa_miR_384"	18460	26450	120	59	64	29	45	57	57	768	5905	768	0	0	0	84	92	44	47	64	64	926	6908	746	0	0	0	0.100	0.250	0.947	0.842	4.249	0.958	0.831	120	820	100	22	35	-3.322	2	20	7	28	7735	11081	-0.119	-0.121	0	0	0
1	12	6	"2202_hsa_miR_380_5p; 1423873-5-G07"	"02: M-13  2202_hsa_miR_380_5p"	18720	26450	120	55	62	26	41	58	58	677	5736	847	0	0	0	81	84	37	44	64	64	869	6798	782	0	0	0	-0.176	0.200	0.941	0.899	3.919	0.122	0.163	120	820	100	14	24	Error	-3	17	4	20	7416	10026	-0.107	-0.115	0	0	0
1	13	6	"2198_hsa_miR_377; 1423873-5-G08"	"02: M-15  2198_hsa_miR_377"	18990	26450	120	7227	7243	3924	54	59	59	230	1185	515	88	88	0	82	90	42	46	64	64	146	1474	1009	0	0	0	398.222	276.308	231.217	213.962	5.223	-213.614	0.000	120	820	100	7186	7210	8.637	7168	18	7184	26	869179	10775	5.918	-0.038	0	0	0
1	14	6	"2194_hsa_miR_374; 1423873-5-G09"	"02: M-17  2194_hsa_miR_374"	19250	26450	120	66	71	45	63	58	58	141	913	647	0	0	0	79	83	42	50	61	61	67	27	40	35	14	0	0.444	0.591	1.146	1.272	4.298	1.008	0.001	120	820	100	26	35	-1.170	8	18	13	22	8468	9996	-0.077	0.593	0	0	0
1	15	6	"2190_hsa_miR_371; 1423873-5-G10"	"02: M-19  2190_hsa_miR_371"	19520	26450	120	60	66	36	54	55	55	61	32	52	18	4	0	83	84	29	34	61	61	65	25	38	43	13	0	0.227	0.478	1.085	0.981	4.669	2.734	0.020	120	820	100	27	34	-2.138	5	22	11	23	7978	10070	0.156	0.760	0	0	0
1	16	6	"2186_hsa_miR_368; 1423873-5-G11"	"02: M-21  2186_hsa_miR_368"	19780	26450	120	64	68	40	58	54	54	60	27	45	27	9	0	84	94	77	81	61	61	67	32	47	39	14	0	0.435	0.424	0.702	0.817	4.158	0.266	0.114	120	820	100	33	47	-1.202	10	23	14	33	8148	11245	0.296	0.844	0	0	0
1	1	7	"2182_hsa_miR_362; 1423873-5-G12"	"02: M-23  2182_hsa_miR_362"	15810	26720	120	76	119	160	134	60	60	66	31	46	32	24	0	77	95	86	90	64	64	68	73	107	8	4	0	1.231	1.903	1.142	1.025	5.852	9.426	0.012	120	820	100	29	90	0.300	16	13	59	31	14270	11347	1.710	0.370	0	0	0
1	2	7	"2271_hsa_miR_518d; 1423881-2-A01"	"03: A-01  2271_hsa_miR_518d"	16070	26720	120	64	145	470	324	57	57	63	32	50	30	20	0	76	85	53	62	63	63	69	74	107	10	2	0	0.538	4.000	1.188	1.374	5.946	86.057	0.001	120	820	100	20	110	-0.893	7	13	88	22	17395	10247	2.563	0.216	0	0	0
1	3	7	"2267_hsa_miR_518a_2*; 1423881-2-A02"	"03: A-03  2267_hsa_miR_518a_2*"	16340	26720	120	61	65	27	41	59	59	64	36	56	11	0	0	78	81	30	37	64	64	68	35	51	22	5	0	0.143	0.353	0.821	0.760	4.095	-13.656	0.002	120	820	100	16	23	-2.807	2	14	6	17	7802	9683	0.028	0.371	0	0	0
1	4	7	"2263_hsa_miR_517a; 1423881-2-A03"	"03: A-05  2263_hsa_miR_517a"	16600	26720	120	57	67	40	59	58	58	64	32	50	17	4	0	82	89	42	47	60	60	66	37	56	33	9	0	-0.045	0.310	1.113	0.972	5.465	0.286	0.005	120	820	100	21	38	Error	-1	22	9	29	8030	10695	0.094	0.622	0	0	0
1	5	7	"2259_hsa_miR_515_5p; 1423881-2-A04"	"03: A-07  2259_hsa_miR_515_5p"	16870	26720	120	60	67	47	70	58	58	63	32	50	17	2	0	76	82	37	45	62	62	66	43	65	14	3	0	0.143	0.450	0.709	0.725	4.524	3.024	0.060	120	820	100	16	29	-2.807	2	14	9	20	8052	9831	0.125	0.372	0	0	0
1	6	7	"2255_hsa_miR_512_5p; 1423881-2-A05"	"03: A-09  2255_hsa_miR_512_5p"	17130	26720	120	62	67	27	40	59	59	64	32	50	17	2	0	75	78	28	35	63	63	98	915	933	0	0	0	0.250	0.533	0.644	0.697	3.553	69.768	0.000	120	820	100	15	23	-2.000	3	12	8	15	8039	9339	0.094	-0.022	0	0	0
1	7	7	"2251_hsa_miR_509; 1423881-2-A06"	"03: A-11  2251_hsa_miR_509"	17400	26720	120	63	87	202	232	59	59	71	144	202	1	1	0	77	88	60	68	63	63	124	964	777	0	0	0	0.286	1.120	0.882	0.836	3.835	0.297	0.780	120	820	100	18	53	-1.807	4	14	28	25	10470	10500	0.111	-0.037	0	0	0
1	8	7	"2247_hsa_miR_505; 1423881-2-A07"	"03: A-13  2247_hsa_miR_505"	17660	26720	120	60	63	25	39	57	57	63	38	60	11	1	0	75	79	27	34	63	63	67	44	65	10	1	0	0.250	0.375	0.756	0.681	3.555	451.117	0.000	120	820	100	15	22	-2.000	3	12	6	16	7595	9464	0.000	0.273	0	0	0
1	9	7	"2243_hsa_miR_501; 1423881-2-A08"	"03: A-15  2243_hsa_miR_501"	17930	26720	120	60	63	24	38	56	56	61	27	44	20	3	0	73	84	32	38	61	61	67	55	82	18	0	0	0.333	0.304	1.000	0.950	3.814	0.125	0.004	120	820	100	16	30	-1.585	4	12	7	23	7563	10105	0.074	0.309	0	0	0
1	10	7	"2239_hsa_miR_497; 1423881-2-A09"	"03: A-17  2239_hsa_miR_497"	18190	26720	120	62	64	27	42	56	56	63	36	57	15	2	0	72	74	27	36	62	62	67	29	43	23	4	0	0.600	0.667	1.000	1.132	3.736	-13.612	0.001	120	820	100	16	20	-0.737	6	10	8	12	7698	8934	0.028	0.241	0	0	0
1	11	7	"2235_hsa_miR_493; 1423881-2-A10"	"03: A-19  2235_hsa_miR_493"	18460	26720	120	58	60	23	38	55	55	61	29	47	12	3	0	85	96	56	58	61	61	65	25	38	47	21	0	0.125	0.143	0.581	0.518	4.011	0.141	0.008	120	820	100	27	40	-3.000	3	24	5	35	7162	11471	-0.034	1.240	0	0	0
1	12	7	"2231_hsa_miR_489; 1423881-2-A11"	"03: A-21  2231_hsa_miR_489"	18720	26720	120	133	288	414	143	59	59	79	131	165	36	26	0	75	75	25	33	62	62	66	30	45	23	2	0	5.692	17.615	3.929	4.947	7.366	130.886	0.008	120	820	100	87	242	2.509	74	13	229	13	34556	9047	1.595	0.300	0	0	0
1	13	7	"2227_hsa_miR_453; 1423881-2-A12"	"03: A-23  2227_hsa_miR_453"	18990	26720	120	55	65	37	56	56	56	66	74	112	3	0	0	87	89	29	32	61	61	68	59	86	15	0	0	-0.038	0.321	0.766	0.766	3.985	2.178	0.003	120	820	100	25	37	Error	-1	26	9	28	7740	10716	-0.014	0.356	0	0	0
1	14	7	"2272_hsa_miR_518e; 1423881-2-C01"	"03: E-01  2272_hsa_miR_518e"	19250	26720	120	60	62	26	41	57	57	63	34	53	15	1	0	75	79	28	35	63	63	66	26	39	32	9	0	0.250	0.313	0.878	0.938	4.531	5.168	0.007	120	820	100	15	21	-2.000	3	12	5	16	7497	9452	-0.029	0.500	0	0	0
1	15	7	"2268_hsa_miR_518b; 1423881-2-C02"	"03: E-03  2268_hsa_miR_518b"	19520	26720	120	65	74	45	60	56	56	63	38	60	20	8	0	76	78	26	33	61	61	65	26	40	29	11	0	0.600	1.059	1.250	0.985	4.354	9.732	0.001	120	820	100	24	35	-0.737	9	15	18	17	8877	9341	0.289	0.500	0	0	0
1	16	7	"2264_hsa_miR_517b; 1423881-2-C03"	"03: E-05  2264_hsa_miR_517b"	19780	26720	120	63	71	50	70	56	56	61	27	44	20	9	0	87	101	65	64	62	62	71	47	66	30	8	0	0.280	0.385	0.606	0.599	4.278	0.143	0.024	120	820	100	32	54	-1.837	7	25	15	39	8501	12073	0.370	0.638	0	0	0
1	1	8	"2260_hsa_miR_516_3p; 1423881-2-C04"	"03: E-07  2260_hsa_miR_516_3p"	15810	26980	120	66	80	63	78	57	57	63	29	46	25	15	0	85	91	47	51	62	62	67	58	86	14	3	0	0.391	0.793	0.926	0.908	4.955	1.937	0.020	120	820	100	32	52	-1.354	9	23	23	29	9613	10872	0.586	0.414	0	0	0
1	2	8	"2256_hsa_miR_513; 1423881-2-C05"	"03: E-09  2256_hsa_miR_513"	16070	26980	120	60	64	27	42	58	58	68	44	64	6	0	0	81	84	31	36	63	63	69	61	88	4	0	0	0.111	0.286	0.846	0.845	4.142	3.369	0.018	120	820	100	20	27	-3.170	2	18	6	21	7654	10066	-0.091	0.246	0	0	0
1	3	8	"2252_hsa_miR_510; 1423881-2-C06"	"03: E-11  2252_hsa_miR_510"	16340	26980	120	64	71	48	67	59	59	67	42	62	10	2	0	74	82	37	45	63	63	66	24	36	30	13	0	0.455	0.632	1.170	0.840	3.624	-283.712	0.000	120	820	100	16	31	-1.138	5	11	12	19	8468	9871	0.095	0.667	0	0	0
1	4	8	"2248_hsa_miR_506; 1423881-2-C07"	"03: E-13  2248_hsa_miR_506"	16600	26980	120	58	68	41	60	58	58	63	31	49	20	5	0	74	76	26	34	63	63	67	32	47	15	3	0	0.000	0.769	1.135	1.295	4.135	-9.252	0.001	120	820	100	11	23	Error	0	11	10	13	8119	9125	0.161	0.281	0	0	0
1	5	8	"2244_hsa_miR_502; 1423881-2-C08"	"03: E-15  2244_hsa_miR_502"	16870	26980	120	57	61	25	40	57	57	62	31	50	19	0	0	77	80	29	36	62	62	66	26	39	33	12	0	0.000	0.222	0.828	0.728	4.597	0.293	0.000	120	820	100	15	22	Error	0	15	4	18	7279	9548	-0.032	0.538	0	0	0
1	6	8	"2240_hsa_miR_498; 1423881-2-C09"	"03: E-17  2240_hsa_miR_498"	17130	26980	120	62	76	49	64	59	59	63	30	47	25	10	0	76	78	25	32	61	61	97	915	943	0	0	0	0.200	1.000	1.515	1.190	5.589	-0.001	0.000	120	820	100	18	34	-2.322	3	15	17	17	9124	9332	0.433	-0.021	0	0	0
1	7	8	"2236_hsa_miR_494; 1423881-2-C10"	"03: E-19  2236_hsa_miR_494"	17400	26980	120	58	65	43	66	57	57	67	130	194	1	1	0	70	76	29	38	62	62	107	848	792	0	0	0	0.125	0.571	0.619	0.584	4.121	-10.738	0.001	120	820	100	9	22	-3.000	1	8	8	14	7790	9098	-0.015	-0.037	0	0	0
1	8	8	"2232_hsa_miR_490; 1423881-2-C11"	"03: E-21  2232_hsa_miR_490"	17660	26980	120	53	61	28	45	57	57	62	39	62	9	2	0	68	71	25	35	63	63	66	26	39	20	3	0	-0.800	0.500	1.130	1.407	3.610	5.284	0.036	120	820	100	1	12	Error	-4	5	4	8	7278	8471	-0.026	0.192	0	0	0
1	9	8	"2228_hsa_miR_485_3p; 1423881-2-C12"	"03: E-23  2228_hsa_miR_485_3p"	17930	26980	120	62	65	29	44	57	57	63	30	47	16	5	0	75	82	62	75	63	63	65	24	36	28	9	0	0.417	0.421	1.000	0.866	4.086	-0.010	0.000	120	820	100	17	27	-1.263	5	12	8	19	7773	9837	0.067	0.708	0	0	0
1	10	8	"2273_hsa_miR_518f; 1423881-2-E01"	"03: I-01  2273_hsa_miR_518f"	18190	26980	120	57	61	25	40	57	57	63	36	57	11	0	0	81	86	46	53	60	60	67	54	80	15	0	0	0.000	0.154	1.000	0.901	4.062	-0.026	0.001	120	820	100	21	30	Error	0	21	4	26	7331	10306	-0.056	0.352	0	0	0
1	11	8	"2269_hsa_miR_518c; 1423881-2-E02"	"03: I-03  2269_hsa_miR_518c"	18460	26980	120	62	65	25	38	55	55	61	28	45	24	4	0	78	82	30	36	63	63	68	53	77	9	1	0	0.467	0.526	0.976	0.784	3.003	-0.106	0.002	120	820	100	22	29	-1.100	7	15	10	19	7857	9813	0.143	0.264	0	0	0
1	12	8	"2265_hsa_miR_517c; 1423881-2-E03"	"03: I-05  2265_hsa_miR_517c"	18720	26980	120	61	66	28	42	56	56	64	40	62	15	1	0	83	87	33	37	63	63	67	29	43	37	15	0	0.250	0.417	1.070	0.989	3.857	41.416	0.000	120	820	100	25	34	-2.000	5	20	10	24	7921	10444	0.050	0.690	0	0	0
1	13	8	"2261_hsa_miR_516_5p; 1423881-2-E04"	"03: I-07  2261_hsa_miR_516_5p"	18990	26980	120	54	60	27	45	57	57	61	29	47	14	3	0	74	75	25	33	61	61	75	295	393	0	0	0	-0.231	0.214	0.933	1.065	4.224	0.000	0.000	120	820	100	10	17	Error	-3	13	3	14	7156	8964	-0.034	0.000	0	0	0
1	14	8	"2257_hsa_miR_514; 1423881-2-E05"	"03: I-09  2257_hsa_miR_514"	19250	26980	120	52	59	27	45	56	56	62	30	48	15	3	0	82	84	31	36	62	62	67	26	38	39	16	0	-0.200	0.136	0.754	0.702	4.438	0.007	0.000	120	820	100	16	25	Error	-4	20	3	22	7027	10069	-0.100	0.654	0	0	0
1	15	8	"2253_hsa_miR_511; 1423881-2-E06"	"03: I-11  2253_hsa_miR_511"	19520	26980	120	57	70	82	117	56	56	62	30	48	15	5	0	82	84	30	35	59	59	66	36	54	31	6	0	0.043	0.560	0.697	0.747	4.108	3.805	0.011	120	820	100	24	39	-4.524	1	23	14	25	8386	10075	0.267	0.500	0	0	0
1	16	8	"2249_hsa_miR_507; 1423881-2-E07"	"03: I-13  2249_hsa_miR_507"	19780	26980	120	62	65	27	41	55	55	63	39	61	18	1	0	83	90	44	48	62	62	70	49	70	17	5	0	0.333	0.357	0.824	0.771	5.002	0.368	0.080	120	820	100	28	38	-1.585	7	21	10	28	7781	10780	0.051	0.408	0	0	0
1	1	9	"2245_hsa_miR_503; 1423881-2-E08"	"03: I-15  2245_hsa_miR_503"	15810	27250	120	65	76	68	89	57	57	65	38	58	16	5	0	73	77	32	41	60	60	66	37	56	21	3	0	0.615	1.118	0.750	0.799	3.783	6.328	0.018	120	820	100	21	36	-0.700	8	13	19	17	9072	9269	0.289	0.297	0	0	0
1	2	9	"2241_hsa_miR_499; 1423881-2-E09"	"03: I-17  2241_hsa_miR_499"	16070	27250	120	59	66	46	69	57	57	65	43	66	9	1	0	71	79	38	48	62	62	66	33	50	25	5	0	0.222	0.529	0.660	0.837	3.438	21.589	0.003	120	820	100	11	26	-2.170	2	9	9	17	7954	9465	0.023	0.394	0	0	0
1	3	9	"2237_hsa_miR_495; 1423881-2-E10"	"03: I-19  2237_hsa_miR_495"	16340	27250	120	63	68	39	57	58	58	63	32	50	16	5	0	77	79	27	34	61	61	67	66	98	4	0	0	0.313	0.556	1.028	1.025	4.257	2.833	0.016	120	820	100	21	28	-1.678	5	16	10	18	8207	9514	0.156	0.182	0	0	0
1	4	9	"2233_hsa_miR_491; 1423881-2-E11"	"03: I-21  2233_hsa_miR_491"	16600	27250	120	59	66	56	84	59	59	65	32	49	15	3	0	83	90	34	37	62	62	66	35	53	40	11	0	0.000	0.250	0.957	1.075	3.835	-0.593	0.000	120	820	100	21	35	Error	0	21	7	28	7922	10745	0.031	0.686	0	0	0
1	5	9	"2229_hsa_miR_485_5p; 1423881-2-E12"	"03: I-23  2229_hsa_miR_485_5p"	16870	27250	120	58	66	38	57	57	57	62	31	50	19	5	0	76	81	33	40	59	59	67	63	94	5	0	0	0.059	0.409	0.890	0.936	4.751	-0.009	0.000	120	820	100	18	31	-4.087	1	17	9	22	7916	9751	0.129	0.222	0	0	0
1	6	9	"2274_hsa_miR_518f*; 1423881-2-G01"	"03: M-01  2274_hsa_miR_518f*"	17130	27250	120	63	116	387	333	56	56	63	38	60	19	10	0	81	99	86	86	63	63	69	64	92	14	5	0	0.389	1.667	1.025	0.898	7.319	290.863	0.000	120	820	100	25	96	-1.363	7	18	60	36	13897	11932	1.395	0.469	0	0	0
1	7	9	"2270_hsa_miR_518c*; 1423881-2-G02"	"03: M-03  2270_hsa_miR_518c*"	17400	27250	120	60	75	77	102	57	57	64	38	59	11	4	0	74	76	34	44	62	62	99	945	954	0	0	0	0.250	1.286	0.913	1.034	3.810	0.000	0.000	120	820	100	15	32	-2.000	3	12	18	14	8984	9090	0.289	-0.024	0	0	0
1	8	9	"2266_hsa_miR_518a; 1423881-2-G03"	"03: M-05  2266_hsa_miR_518a"	17660	27250	120	53	58	24	41	57	57	62	32	51	11	1	0	74	78	35	44	62	62	67	28	41	32	8	0	-0.333	0.063	0.786	0.727	3.677	0.204	0.002	120	820	100	8	17	Error	-4	12	1	16	6948	9317	-0.125	0.393	0	0	0
1	9	9	"2262_hsa_miR_517*; 1423881-2-G04"	"03: M-07  2262_hsa_miR_517*"	17930	27250	120	59	63	29	46	58	58	68	125	183	0	0	0	72	75	24	32	64	64	94	774	823	0	0	0	0.125	0.455	0.800	1.041	4.706	-110.998	0.003	120	820	100	9	16	-3.000	1	8	5	11	7503	9055	-0.040	-0.025	0	0	0
1	10	9	"2258_hsa_miR_515_3p; 1423881-2-G05"	"03: M-09  2258_hsa_miR_515_3p"	18190	27250	120	60	69	32	46	58	58	64	33	51	22	5	0	83	85	26	30	63	63	94	774	823	0	0	0	0.100	0.500	1.216	1.025	4.088	1.496	0.012	120	820	100	22	33	-3.322	2	20	11	22	8280	10199	0.152	-0.012	0	0	0
1	11	9	"2254_hsa_miR_512_3p; 1423881-2-G06"	"03: M-11  2254_hsa_miR_512_3p"	18460	27250	120	61	70	44	62	56	56	63	34	53	20	7	0	77	77	33	42	63	63	66	27	40	22	6	0	0.357	1.000	1.160	1.024	3.873	21.560	0.002	120	820	100	19	28	-1.485	5	14	14	14	8416	9276	0.206	0.407	0	0	0
1	12	9	"2250_hsa_miR_508; 1423881-2-G07"	"03: M-13  2250_hsa_miR_508"	18720	27250	120	58	61	25	40	57	57	66	42	63	7	1	0	78	82	30	36	63	63	67	27	40	33	11	0	0.067	0.211	0.635	0.685	3.140	1.158	0.010	120	820	100	16	23	-3.907	1	15	4	19	7320	9791	-0.119	0.556	0	0	0
1	13	9	"2246_hsa_miR_504; 1423881-2-G08"	"03: M-15  2246_hsa_miR_504"	18990	27250	120	55	58	24	41	56	56	63	32	50	8	1	0	78	81	30	37	63	63	67	26	38	30	10	0	-0.067	0.111	0.750	0.802	3.930	0.218	0.001	120	820	100	14	20	Error	-1	15	2	18	6973	9733	-0.156	0.538	0	0	0
1	14	9	"2242_hsa_miR_500; 1423881-2-G09"	"03: M-17  2242_hsa_miR_500"	19250	27250	120	60	68	41	60	56	56	63	31	49	18	7	0	77	78	26	33	63	63	69	33	47	19	4	0	0.286	0.800	0.793	0.993	4.702	6.635	0.002	120	820	100	18	27	-1.807	4	14	12	15	8160	9370	0.161	0.273	0	0	0
1	15	9	"2238_hsa_miR_496; 1423881-2-G10"	"03: M-19  2238_hsa_miR_496"	19520	27250	120	58	66	31	46	57	57	62	28	45	24	5	0	74	79	31	39	62	62	68	32	47	31	8	0	0.083	0.529	1.228	0.878	3.734	0.062	0.003	120	820	100	13	26	-3.585	1	12	9	17	7868	9454	0.143	0.344	0	0	0
1	16	9	"2234_hsa_miR_492; 1423881-2-G11"	"03: M-21  2234_hsa_miR_492"	19780	27250	120	60	66	27	40	55	55	65	64	98	4	0	0	85	91	35	38	65	65	74	42	56	30	8	0	0.250	0.423	0.833	0.685	4.112	19.710	0.001	120	820	100	25	37	-2.000	5	20	11	26	7871	10932	0.016	0.405	0	0	0
1	1	10	"2230_hsa_miR_488; 1423881-2-G12"	"03: M-23  2230_hsa_miR_488"	15810	27510	120	58	70	52	74	58	58	64	30	46	23	7	0	70	73	26	35	62	62	66	32	48	18	4	0	0.000	1.091	1.444	1.382	3.868	9.872	0.006	120	820	100	8	23	Error	0	8	12	11	8431	8815	0.200	0.219	0	0	0
1	2	10	"Blank_A1; 1423881-6-A01"	"04: A-01  Blank_A1"	16070	27510	120	56	62	32	51	57	57	64	33	51	11	3	0	73	75	45	60	62	62	65	25	38	26	4	0	-0.091	0.385	1.171	1.095	3.620	0.496	0.007	120	820	100	10	18	Error	-1	11	5	13	7435	9017	-0.061	0.400	0	0	0
1	3	10	"Blank_A3; 1423881-6-A02"	"04: A-03  Blank_A3"	16340	27510	120	56	61	28	45	57	57	63	33	52	11	1	0	68	76	44	57	62	62	68	67	98	2	1	0	-0.167	0.286	1.125	1.341	3.817	0.206	0.001	120	820	100	5	18	Error	-1	6	4	14	7354	9147	-0.061	0.119	0	0	0
1	4	10	"2311_hsa_miR_99a; 1423881-6-A03"	"04: A-05  2311_hsa_miR_99a"	16600	27510	120	68	75	54	72	58	58	63	30	47	23	10	0	80	84	42	50	61	61	66	40	60	22	6	0	0.526	0.739	1.316	1.043	4.183	0.236	0.025	120	820	100	29	40	-0.926	10	19	17	23	9059	10137	0.400	0.450	0	0	0
1	5	10	"2307_hsa_miR_93; 1423881-6-A04"	"04: A-07  2307_hsa_miR_93"	16870	27510	120	282	387	349	90	61	61	86	116	134	65	48	0	102	173	151	87	61	61	75	90	120	35	21	0	5.390	2.911	2.940	2.746	5.584	5.108	0.077	120	820	100	262	438	2.430	221	41	326	112	46442	20719	2.595	1.089	0	0	0
1	6	10	"2303_hsa_miR_7; 1423881-6-A05"	"04: A-09  2303_hsa_miR_7"	17130	27510	120	71	99	91	91	59	59	78	99	126	12	6	0	89	113	107	94	63	63	74	71	95	13	8	0	0.462	0.800	0.947	1.230	5.336	0.941	0.005	120	820	100	38	90	-1.115	12	26	40	50	11831	13598	0.212	0.549	0	0	0
1	7	10	"2299_hsa_miR_526b; 1423881-6-A06"	"04: A-11  2299_hsa_miR_526b"	17400	27510	120	60	64	25	39	58	58	67	46	68	5	0	0	80	82	27	32	63	63	71	57	80	10	0	0	0.118	0.316	0.708	0.681	4.391	1.704	0.004	120	820	100	19	25	-3.087	2	17	6	19	7624	9898	-0.065	0.193	0	0	0
1	8	10	"2295_hsa_miR_524*; 1423881-6-A07"	"04: A-13  2295_hsa_miR_524*"	17660	27510	120	62	65	26	40	56	56	64	35	54	14	3	0	315	414	377	91	63	63	103	187	181	55	35	0	0.024	0.026	0.073	0.069	5.538	0.017	0.026	120	820	100	258	360	-5.392	6	252	9	351	7809	49662	0.029	1.663	0	0	0
1	9	10	"2291_hsa_miR_521; 1423881-6-A08"	"04: A-15  2291_hsa_miR_521"	17930	27510	120	64	67	28	41	56	56	66	125	189	0	0	0	77	81	45	55	65	65	79	93	117	1	0	0	0.667	0.688	1.143	1.176	4.261	0.105	0.002	120	820	100	20	27	-0.585	8	12	11	16	8072	9735	0.008	0.022	0	0	0
1	10	10	"2287_hsa_miR_520e; 1423881-6-A09"	"04: A-17  2287_hsa_miR_520e"	18190	27510	120	53	63	41	65	57	57	63	29	46	16	4	0	80	85	33	38	66	66	73	50	68	14	2	0	-0.286	0.316	0.705	0.700	4.230	0.045	0.002	120	820	100	10	25	Error	-4	14	6	19	7562	10242	0.000	0.240	0	0	0
1	11	10	"2283_hsa_miR_520b; 1423881-6-A10"	"04: A-19  2283_hsa_miR_520b"	18460	27510	120	63	70	44	62	55	55	65	47	72	12	3	0	79	97	170	175	65	65	71	52	73	10	1	0	0.571	0.469	0.938	0.931	3.370	0.159	0.024	120	820	100	22	47	-0.807	8	14	15	32	8424	11656	0.106	0.500	0	0	0
1	12	10	"2279_hsa_miR_519e; 1423881-6-A11"	"04: A-21  2279_hsa_miR_519e"	18720	27510	120	59	63	35	55	57	57	64	37	57	13	2	0	79	80	28	35	64	64	68	30	44	25	7	0	0.133	0.375	0.941	0.761	3.878	0.054	0.034	120	820	100	17	22	-2.907	2	15	6	16	7571	9542	-0.027	0.400	0	0	0
1	13	10	"2275_hsa_miR_519a; 1423881-6-A12"	"04: A-23  2275_hsa_miR_519a"	18990	27510	120	54	60	29	48	57	57	64	35	54	10	2	0	89	91	39	42	65	65	69	29	42	41	14	0	-0.125	0.115	0.800	0.833	5.340	10.657	0.007	120	820	100	21	29	Error	-3	24	3	26	7209	10964	-0.114	0.759	0	0	0
1	14	10	"Blank_E1; 1423881-6-C01"	"04: E-01  Blank_E1"	19250	27510	120	57	61	25	40	57	57	63	33	52	14	1	0	68	69	26	37	63	63	67	31	46	15	2	0	0.000	0.667	1.139	1.023	3.561	-0.090	0.000	120	820	100	5	10	Error	0	5	4	6	7376	8256	-0.061	0.065	0	0	0
1	15	10	"Blank_E3; 1423881-6-C02"	"04: E-03  Blank_E3"	19520	27510	120	58	65	44	67	58	58	64	34	53	19	4	0	70	72	24	33	61	61	67	37	55	15	1	0	0.000	0.636	1.652	1.728	4.723	0.721	0.002	120	820	100	9	18	Error	0	9	7	11	7859	8663	0.029	0.135	0	0	0
1	16	10	"2312_hsa_miR_99b; 1423881-6-C03"	"04: E-05  2312_hsa_miR_99b"	19780	27510	120	62	73	40	54	56	56	64	33	51	25	10	0	73	83	64	77	62	62	68	37	54	24	5	0	0.545	0.810	0.928	0.935	4.091	0.038	0.006	120	820	100	17	38	-0.874	6	11	17	21	8711	10000	0.273	0.405	0	0	0
1	1	11	"2308_hsa_miR_95; 1423881-6-C04"	"04: E-07  2308_hsa_miR_95"	15810	27780	120	60	67	35	52	58	58	65	35	53	17	3	0	80	85	28	32	64	64	70	98	140	0	0	0	0.125	0.429	0.857	1.013	4.769	-1.128	0.008	120	820	100	18	30	-3.000	2	16	9	21	7995	10259	0.057	0.153	0	0	0
1	2	11	"2304_hsa_miR_9; 1423881-6-C05"	"04: E-09  2304_hsa_miR_9"	16070	27780	120	64	79	65	82	61	61	68	46	67	19	6	0	80	81	27	33	62	62	70	55	78	10	0	0	0.167	0.947	1.095	1.050	3.701	17.165	0.006	120	820	100	21	37	-2.585	3	18	18	19	9534	9694	0.239	0.200	0	0	0
1	3	11	"2300_hsa_miR_526b*; 1423881-6-C06"	"04: E-11  2300_hsa_miR_526b*"	16340	27780	120	56	64	30	46	58	58	63	32	50	18	5	0	79	81	35	43	62	62	67	26	38	31	10	0	-0.118	0.316	1.000	1.007	4.172	1.088	0.005	120	820	100	15	25	Error	-2	17	6	19	7656	9661	0.031	0.538	0	0	0
1	4	11	"2296_hsa_miR_525; 1423881-6-C07"	"04: E-13  2296_hsa_miR_525"	16600	27780	120	65	72	49	68	58	58	63	31	49	21	8	0	75	78	33	42	63	63	67	36	53	19	2	0	0.583	0.933	1.052	1.173	4.002	0.951	0.104	120	820	100	19	29	-0.778	7	12	14	15	8692	9382	0.290	0.306	0	0	0
1	5	11	"2292_hsa_miR_522; 1423881-6-C08"	"04: E-15  2292_hsa_miR_522"	16870	27780	120	63	68	35	51	59	59	66	47	71	10	3	0	79	84	28	33	62	62	67	37	55	30	3	0	0.235	0.409	0.846	0.999	5.631	3.814	0.008	120	820	100	21	31	-2.087	4	17	9	22	8163	10055	0.043	0.459	0	0	0
1	6	11	"2288_hsa_miR_520f; 1423881-6-C09"	"04: E-17  2288_hsa_miR_520f"	17130	27780	120	59	66	35	53	57	57	66	76	115	6	0	0	77	79	29	36	61	61	67	32	47	25	6	0	0.125	0.500	0.830	0.835	4.666	0.131	0.001	120	820	100	18	27	-3.000	2	16	9	18	7960	9523	0.000	0.375	0	0	0
1	7	11	"2284_hsa_miR_520c; 1423881-6-C10"	"04: E-19  2284_hsa_miR_520c"	17400	27780	120	57	63	28	44	57	57	64	41	64	10	1	0	82	85	30	35	64	64	68	32	47	27	10	0	0.000	0.286	0.942	0.862	3.654	2.764	0.006	120	820	100	18	27	Error	0	18	6	21	7522	10178	-0.024	0.531	0	0	0
1	8	11	"2280_hsa_miR_519e*; 1423881-6-C11"	"04: E-21  2280_hsa_miR_519e*"	17660	27780	120	63	70	35	50	58	58	65	39	60	21	3	0	70	74	26	35	63	63	67	28	41	22	5	0	0.714	1.091	1.296	1.228	3.898	-9.491	0.001	120	820	100	12	23	-0.485	5	7	12	11	8418	8827	0.128	0.250	0	0	0
1	9	11	"2276_hsa_miR_519b; 1423881-6-C12"	"04: E-23  2276_hsa_miR_519b"	17930	27780	120	63	69	37	53	58	58	67	48	71	10	2	0	81	86	30	34	63	63	70	75	107	5	0	0	0.278	0.478	0.940	1.006	3.731	-0.009	0.000	120	820	100	23	34	-1.848	5	18	11	23	8327	10337	0.042	0.213	0	0	0
1	10	11	"Blank_I1; 1423881-6-E01"	"04: I-01  Blank_I1"	18190	27780	120	57	62	29	46	57	57	64	30	46	15	3	0	63	70	29	41	63	63	66	26	39	26	6	0	0.000	0.714	0.957	0.953	4.226	-3.665	0.002	120	820	100	0	12	Error	0	0	5	7	7397	8448	-0.067	0.154	0	0	0
1	11	11	"Blank_I3; 1423881-6-E02"	"04: I-03  Blank_I3"	18460	27780	120	63	64	26	40	56	56	66	54	81	5	0	0	67	72	43	59	61	61	66	36	54	11	2	0	1.167	0.727	1.333	1.157	4.034	15.700	0.002	120	820	100	13	19	0.222	7	6	8	11	7680	8662	-0.037	0.167	0	0	0
1	12	11	"Blank_I5; 1423881-6-E03"	"04: I-05  Blank_I5"	18720	27780	120	54	61	32	52	55	55	63	45	71	8	2	0	70	75	30	40	62	62	73	199	272	0	0	0	-0.125	0.462	0.945	1.061	4.516	-0.001	0.000	120	820	100	7	19	Error	-1	8	6	13	7282	8942	-0.044	0.010	0	0	0
1	13	11	"2309_hsa_miR_96; 1423881-6-E04"	"04: I-07  2309_hsa_miR_96"	18990	27780	120	59	66	42	63	55	55	62	38	61	14	4	0	84	87	32	36	64	64	78	207	265	0	0	0	0.200	0.478	0.889	0.907	4.526	0.344	0.042	120	820	100	24	34	-2.322	4	20	11	23	7966	10457	0.105	0.043	0	0	0
1	14	11	"2305_hsa_miR_9*; 1423881-6-E05"	"04: I-09  2305_hsa_miR_9*"	19250	27780	120	56	68	63	92	55	55	63	35	55	17	5	0	63	68	26	38	61	61	66	34	51	16	2	0	0.500	1.857	1.043	0.911	4.704	164.142	0.000	120	820	100	3	20	-1.000	1	2	13	7	8184	8182	0.143	0.059	0	0	0
1	15	11	"2301_hsa_miR_526c; 1423881-6-E06"	"04: I-11  2301_hsa_miR_526c"	19520	27780	120	58	61	31	50	57	57	63	33	52	15	3	0	79	81	28	34	61	61	64	30	46	35	11	0	0.056	0.200	1.000	0.814	3.944	4.513	0.005	120	820	100	19	24	-4.170	1	18	4	20	7357	9754	-0.061	0.567	0	0	0
1	16	11	"2297_hsa_miR_525*; 1423881-6-E07"	"04: I-13  2297_hsa_miR_525*"	19780	27780	120	63	86	122	141	58	58	63	34	53	20	8	0	74	88	59	67	62	62	67	32	47	35	14	0	0.417	1.077	0.858	0.917	5.848	4.102	0.030	120	820	100	17	54	-1.263	5	12	28	26	10335	10613	0.676	0.656	0	0	0
1	1	12	"2293_hsa_miR_523; 1423881-6-E08"	"04: I-15  2293_hsa_miR_523"	15810	28040	120	57	62	29	46	58	58	64	30	46	13	3	0	74	78	36	46	63	63	66	37	56	16	1	0	-0.091	0.267	1.044	1.135	3.437	1.802	0.023	120	820	100	10	19	Error	-1	11	4	15	7426	9337	-0.067	0.324	0	0	0
1	2	12	"2289_hsa_miR_520g; 1423881-6-E09"	"04: I-17  2289_hsa_miR_520g"	16070	28040	120	59	66	34	51	58	58	64	30	46	16	6	0	73	78	29	37	63	63	68	28	41	32	9	0	0.100	0.533	0.906	0.785	4.318	3.812	0.002	120	820	100	11	23	-3.322	1	10	8	15	7892	9371	0.067	0.357	0	0	0
1	3	12	"2285_hsa_miR_520d; 1423881-6-E10"	"04: I-19  2285_hsa_miR_520d"	16340	28040	120	65	76	56	73	56	56	61	28	45	23	7	0	81	83	29	34	64	64	67	25	37	34	11	0	0.529	1.053	1.189	1.128	4.410	-9.460	0.002	120	820	100	26	39	-0.918	9	17	20	19	9109	9933	0.536	0.640	0	0	0
1	4	12	"2281_hsa_miR_520a; 1423881-6-E11"	"04: I-21  2281_hsa_miR_520a"	16600	28040	120	57	60	28	46	58	58	64	34	53	15	0	0	75	93	132	141	63	63	69	41	59	20	5	0	-0.083	0.067	1.000	1.043	4.512	-0.005	0.000	120	820	100	11	32	Error	-1	12	2	30	7224	11175	-0.118	0.585	0	0	0
1	5	12	"2277_hsa_miR_519c; 1423881-6-E12"	"04: I-23  2277_hsa_miR_519c"	16870	28040	120	53	59	30	50	59	59	65	36	55	9	2	0	74	75	28	37	60	60	66	32	48	29	4	0	-0.429	0.000	0.869	0.800	4.469	19.103	0.000	120	820	100	8	15	Error	-6	14	0	15	7050	9019	-0.167	0.281	0	0	0
1	6	12	"Blank_M1; 1423881-6-G01"	"04: M-01  Blank_M1"	17130	28040	120	64	67	33	49	57	57	63	30	47	18	5	0	67	71	30	42	60	60	64	26	40	21	6	0	1.000	0.909	1.000	1.202	4.374	1.056	0.001	120	820	100	14	21	0.000	7	7	10	11	8093	8490	0.133	0.269	0	0	0
1	7	12	"Blank_M3; 1423881-6-G02"	"04: M-03  Blank_M3"	17400	28040	120	56	60	26	43	55	55	61	29	47	12	3	0	67	72	28	38	59	59	75	343	457	0	0	0	0.125	0.385	1.581	1.167	4.737	0.004	0.003	120	820	100	9	18	-3.000	1	8	5	13	7167	8653	-0.034	-0.009	0	0	0
1	8	12	"Blank_M5; 1423881-6-G03"	"04: M-05  Blank_M5"	17660	28040	120	66	67	26	38	56	56	63	32	50	22	3	0	72	73	25	34	62	62	77	343	445	0	0	0	1.000	1.000	1.176	1.340	4.160	21.088	0.001	120	820	100	20	22	0.000	10	10	11	11	8076	8770	0.125	-0.012	0	0	0
1	9	12	"2310_hsa_miR_98; 1423881-6-G04"	"04: M-07  2310_hsa_miR_98"	17930	28040	120	80	114	107	93	60	60	68	44	64	32	20	0	77	89	61	68	61	61	69	77	111	5	1	0	1.250	1.929	1.667	1.571	5.179	12.965	0.020	120	820	100	36	82	0.322	20	16	54	28	13737	10632	1.045	0.260	0	0	0
1	10	12	"2306_hsa_miR_92; 1423881-6-G05"	"04: M-09  2306_hsa_miR_92"	18190	28040	120	174	279	268	96	57	57	71	68	95	65	45	0	84	126	118	93	63	63	70	46	65	31	18	0	5.571	3.524	2.704	3.236	5.546	8.367	0.058	120	820	100	138	285	2.478	117	21	222	63	33422	15148	3.059	1.217	0	0	0
1	11	12	"2302_hsa_miR_527; 1423881-6-G06"	"04: M-11  2302_hsa_miR_527"	18460	28040	120	64	69	33	47	58	58	66	42	63	14	4	0	70	74	24	32	61	61	66	35	53	16	1	0	0.667	0.846	1.417	1.295	3.710	10.316	0.007	120	820	100	15	24	-0.585	6	9	11	13	8225	8846	0.071	0.229	0	0	0
1	12	12	"2298_hsa_miR_526a; 1423881-6-G07"	"04: M-13  2298_hsa_miR_526a"	18720	28040	120	57	68	53	77	58	58	64	47	73	11	2	0	73	75	27	36	60	60	72	133	184	0	0	0	-0.077	0.667	1.292	1.245	4.247	15.924	0.011	120	820	100	12	25	Error	-1	13	10	15	8173	8965	0.085	0.023	0	0	0
1	13	12	"2294_hsa_miR_524; 1423881-6-G08"	"04: M-15  2294_hsa_miR_524"	18990	28040	120	56	62	30	48	56	56	63	38	60	15	2	0	80	80	28	35	64	64	67	30	44	29	5	0	0.000	0.375	1.000	0.804	3.143	8.149	0.002	120	820	100	16	22	Error	0	16	6	16	7384	9580	-0.026	0.433	0	0	0
1	14	12	"2290_hsa_miR_520h; 1423881-6-G09"	"04: M-17  2290_hsa_miR_520h"	19250	28040	120	67	96	138	143	57	57	64	37	57	25	12	0	3186	3281	2441	74	64	64	224	818	365	75	72	0	0.003	0.012	0.015	0.023	10.579	0.007	0.042	120	820	100	3132	3256	-8.286	10	3122	39	3217	11499	393725	0.865	3.737	0	0	0
1	15	12	"2286_hsa_miR_520d*; 1423881-6-G10"	"04: M-19  2286_hsa_miR_520d*"	19520	28040	120	55	60	26	43	57	57	64	33	51	10	2	0	68	72	24	33	61	61	108	426	394	0	0	0	-0.286	0.273	1.087	1.088	2.915	1.156	0.012	120	820	100	5	14	Error	-2	7	3	11	7226	8663	-0.121	-0.085	0	0	0
1	16	12	"2282_hsa_miR_520a*; 1423881-6-G11"	"04: M-21  2282_hsa_miR_520a*"	19780	28040	120	64	83	104	125	56	56	63	36	57	19	8	0	69	83	76	91	63	63	71	60	84	7	1	0	1.333	1.350	1.017	1.052	4.645	1.605	0.212	120	820	100	14	47	0.415	8	6	27	20	10012	9918	0.556	0.200	0	0	0
1	1	13	"2278_hsa_miR_519d; 1423881-6-G12"	"04: M-23  2278_hsa_miR_519d"	15810	28310	120	63	78	66	84	60	60	66	41	62	16	5	0	77	77	25	32	63	63	66	26	39	29	4	0	0.214	1.286	0.974	1.069	5.074	11.962	0.008	120	820	100	17	32	-2.222	3	14	18	14	9408	9231	0.293	0.423	0	0	0
1	2	13	"Blank_A1; 1424526-3-A01"	"05: A-01  Blank_A1"	16070	28310	120	65	89	83	93	59	59	69	55	79	18	8	0	75	107	125	116	62	62	69	40	57	25	8	0	0.462	0.667	1.143	1.152	5.472	1.136	0.038	120	820	100	19	75	-1.115	6	13	30	45	10670	12823	0.364	0.950	0	0	0
1	3	13	"Blank_A3; 1424526-3-A02"	"05: A-03  Blank_A3"	16340	28310	120	64	99	101	102	58	58	66	44	66	25	13	0	69	101	91	90	62	62	69	44	63	20	12	0	0.857	1.051	1.423	1.265	4.520	1.111	0.120	120	820	100	13	80	-0.222	6	7	41	39	11914	12062	0.750	0.727	0	0	0
1	4	13	"Blank_A5; 1424526-3-A03"	"05: A-05  Blank_A5"	16600	28310	120	68	95	105	110	57	57	67	49	73	19	13	0	68	83	64	77	62	62	68	36	52	17	8	0	1.833	1.810	1.500	1.715	5.894	3.454	0.047	120	820	100	17	59	0.874	11	6	38	21	11374	9970	0.571	0.417	0	0	0
1	5	13	"Blank_A7; 1424526-3-A04"	"05: A-07  Blank_A7"	16870	28310	120	72	104	121	116	58	58	66	33	50	28	16	0	81	117	166	141	64	64	67	31	46	34	19	0	0.824	0.868	1.214	1.001	5.541	0.474	0.013	120	820	100	31	99	-0.280	14	17	46	53	12421	14015	1.152	1.613	0	0	0
1	6	13	"Blank_A9; 1424526-3-A05"	"05: A-09  Blank_A9"	17130	28310	120	69	108	139	128	58	58	65	35	53	31	20	0	75	110	133	120	63	63	68	39	57	25	13	0	0.917	1.064	1.258	1.254	4.558	2.042	0.033	120	820	100	23	97	-0.126	11	12	50	47	12976	13166	1.229	1.077	0	0	0
1	7	13	"Blank_A11; 1424526-3-A06"	"05: A-11  Blank_A11"	17400	28310	120	64	92	83	90	58	58	63	31	49	29	20	0	80	130	231	177	60	60	64	26	40	43	20	0	0.300	0.486	1.455	1.250	5.362	0.170	0.072	120	820	100	26	104	-1.737	6	20	34	70	11070	15575	0.935	2.538	0	0	0
1	8	13	"Blank_A13; 1424526-3-A07"	"05: A-13  Blank_A13"	17660	28310	120	60	82	74	90	57	57	65	45	69	17	10	0	75	94	83	88	62	62	65	25	38	35	17	0	0.231	0.781	1.108	0.959	4.791	4.351	0.010	120	820	100	16	57	-2.115	3	13	25	32	9814	11307	0.378	1.160	0	0	0
1	9	13	"Blank_A15; 1424526-3-A08"	"05: A-15  Blank_A15"	17930	28310	120	69	92	113	122	58	58	65	34	52	24	13	0	74	88	81	92	62	62	67	38	56	20	6	0	0.917	1.308	0.949	1.137	4.638	8.413	0.004	120	820	100	23	60	-0.126	11	12	34	26	10981	10610	0.794	0.553	0	0	0
1	10	13	"Blank_A17; 1424526-3-A09"	"05: A-17  Blank_A17"	18190	28310	120	71	86	73	84	55	55	62	34	54	25	12	0	73	92	69	75	60	60	67	34	50	28	11	0	1.231	0.969	1.000	1.202	5.633	2.752	0.017	120	820	100	29	63	0.300	16	13	31	32	10359	11096	0.706	0.735	0	0	0
1	11	13	"Blank_A19; 1424526-3-A10"	"05: A-19  Blank_A19"	18460	28310	120	71	94	81	86	55	55	62	33	53	30	17	0	73	111	274	246	60	60	64	33	51	28	14	0	1.231	0.765	1.000	0.980	6.225	0.045	0.011	120	820	100	29	90	0.300	16	13	39	51	11329	13353	0.970	1.424	0	0	0
1	12	13	"Blank_A21; 1424526-3-A11"	"05: A-21  Blank_A21"	18720	28310	120	56	88	119	135	57	57	62	33	53	20	10	0	76	80	35	43	61	61	68	64	94	9	2	0	-0.067	1.632	1.535	1.613	6.529	0.057	0.001	120	820	100	14	50	Error	-1	15	31	19	10556	9652	0.788	0.188	0	0	0
1	13	13	"Blank_A23; 1424526-3-A12"	"05: A-23  Blank_A23"	18990	28310	120	71	93	90	96	56	56	61	29	47	32	17	0	71	83	56	67	61	61	67	38	56	20	7	0	1.500	1.682	1.609	1.695	4.913	3.553	0.026	120	820	100	25	59	0.585	15	10	37	22	11108	10019	1.103	0.421	0	0	0
1	14	13	"Blank_E1; 1424526-3-C01"	"05: E-01  Blank_E1"	19250	28310	120	76	150	280	186	59	59	65	35	53	40	25	0	81	114	117	102	61	61	67	37	55	35	18	0	0.850	1.717	0.929	1.175	7.196	10.834	0.012	120	820	100	37	144	-0.234	17	20	91	53	17965	13734	2.429	1.270	0	0	0
1	15	13	"Blank_E3; 1424526-3-C02"	"05: E-03  Blank_E3"	19520	28310	120	98	200	225	112	54	54	62	33	53	55	43	0	82	136	172	126	60	60	67	41	61	35	19	0	2.000	1.921	1.888	1.770	6.655	2.491	0.071	120	820	100	66	222	1.000	44	22	146	76	23989	16298	4.182	1.683	0	0	0
1	16	13	"Blank_E5; 1424526-3-C03"	"05: E-05  Blank_E5"	19780	28310	120	124	222	406	182	58	58	70	69	98	49	30	0	105	144	111	77	64	64	73	60	82	39	23	0	1.610	2.050	1.536	1.573	5.962	6.629	0.057	120	820	100	107	244	0.687	66	41	164	80	26684	17294	2.203	1.183	0	0	0
1	1	14	"Blank_E7; 1424526-3-C04"	"05: E-07  Blank_E7"	15810	28570	120	72	116	165	142	58	58	69	75	108	20	8	0	80	104	109	104	64	64	86	399	463	3	0	0	0.875	1.450	1.165	1.108	5.310	0.022	0.006	120	820	100	30	98	-0.193	14	16	58	40	13903	12449	0.627	0.045	0	0	0
1	2	14	"Blank_E9; 1424526-3-C05"	"05: E-09  Blank_E9"	16070	28570	120	78	112	116	103	58	58	69	73	105	22	9	0	75	104	95	91	62	62	73	176	241	8	1	0	1.538	1.286	1.462	1.331	4.016	0.265	0.048	120	820	100	33	96	0.621	20	13	54	42	13461	12526	0.589	0.176	0	0	0
1	3	14	"Blank_E11; 1424526-3-C06"	"05: E-11  Blank_E11"	16340	28570	120	64	97	110	113	59	59	68	59	86	17	10	0	71	93	83	89	60	60	67	61	91	13	8	0	0.455	1.152	1.050	1.087	5.263	2.923	0.004	120	820	100	16	71	-1.138	5	11	38	33	11589	11174	0.492	0.426	0	0	0
1	4	14	"Blank_E13; 1424526-3-C07"	"05: E-13  Blank_E13"	16600	28570	120	71	108	99	91	58	58	65	40	61	32	22	0	72	116	210	181	62	62	66	26	39	30	15	0	1.300	0.926	2.385	1.608	6.944	0.122	0.002	120	820	100	23	104	0.379	13	10	50	54	12903	13899	1.075	1.923	0	0	0
1	5	14	"Blank_E15; 1424526-3-C08"	"05: E-15  Blank_E15"	16870	28570	120	78	104	110	105	59	59	69	50	72	25	11	0	68	106	130	122	62	62	67	37	55	22	12	0	3.167	1.023	1.346	1.312	5.085	1.386	0.017	120	820	100	25	89	1.663	19	6	45	44	12477	12673	0.700	1.054	0	0	0
1	6	14	"Blank_E17; 1424526-3-C09"	"05: E-17  Blank_E17"	17130	28570	120	69	97	88	90	58	58	65	40	61	28	14	0	73	91	80	87	60	60	68	46	67	13	7	0	0.846	1.258	1.462	1.362	3.468	0.936	0.078	120	820	100	24	70	-0.241	11	13	39	31	11698	10889	0.800	0.500	0	0	0
1	7	14	"Blank_E19; 1424526-3-C10"	"05: E-19  Blank_E19"	17400	28570	120	67	109	134	122	58	58	65	38	58	27	19	0	78	95	95	100	62	62	67	40	59	16	7	0	0.563	1.545	1.158	1.185	5.693	3.395	0.015	120	820	100	25	84	-0.830	9	16	51	33	13088	11431	1.158	0.700	0	0	0
1	8	14	"Blank_E21; 1424526-3-C11"	"05: E-21  Blank_E21"	17660	28570	120	59	88	107	121	58	58	65	43	66	17	10	0	74	86	66	76	63	63	68	39	57	16	5	0	0.091	1.304	1.042	1.111	5.461	3.399	0.057	120	820	100	12	53	-3.459	1	11	30	23	10540	10282	0.535	0.462	0	0	0
1	9	14	"Blank_E23; 1424526-3-C12"	"05: E-23  Blank_E23"	17930	28570	120	63	93	109	117	59	59	66	35	53	25	11	0	69	80	51	63	62	62	68	43	63	14	5	0	0.571	1.889	1.850	1.694	4.954	4.073	0.125	120	820	100	11	52	-0.807	4	7	34	18	11134	9636	0.771	0.279	0	0	0
1	10	14	"Blank_I1; 1424526-3-E01"	"05: I-01  Blank_I1"	18190	28570	120	82	130	137	105	59	59	70	73	104	25	16	0	73	103	138	133	63	63	71	49	69	20	9	0	2.300	1.775	1.621	1.883	4.508	1.494	0.105	120	820	100	33	111	1.202	23	10	71	40	15607	12398	0.822	0.653	0	0	0
1	11	14	"Blank_I3; 1424526-3-E02"	"05: I-03  Blank_I3"	18460	28570	120	101	185	204	110	55	55	67	64	95	44	32	0	86	133	140	105	59	59	69	72	104	24	14	0	1.704	1.757	2.309	2.010	6.655	5.217	0.047	120	820	100	73	204	0.769	46	27	130	74	22163	15919	1.844	0.889	0	0	0
1	12	14	"Blank_I5; 1424526-3-E03"	"05: I-05  Blank_I5"	18720	28570	120	98	175	215	122	58	58	71	90	126	30	20	0	75	119	147	123	60	60	70	81	115	15	10	0	2.667	1.983	2.195	2.477	7.395	0.009	0.003	120	820	100	55	176	1.415	40	15	117	59	21033	14249	1.156	0.605	0	0	0
1	13	14	"Blank_I7; 1424526-3-E04"	"05: I-07  Blank_I7"	18990	28570	120	93	178	184	103	56	56	62	39	62	49	35	0	93	173	208	120	61	61	70	79	112	26	19	0	1.156	1.089	1.184	1.141	4.245	0.051	0.037	120	820	100	69	234	0.209	37	32	122	112	21320	20807	2.974	1.304	0	0	0
1	14	14	"Blank_I9; 1424526-3-E05"	"05: I-09  Blank_I9"	19250	28570	120	96	221	310	140	56	56	68	64	94	40	32	0	86	143	182	127	60	60	96	783	815	0	0	0	1.538	1.988	1.500	1.523	7.629	0.006	0.001	120	820	100	66	248	0.621	40	26	165	83	26484	17172	2.391	0.060	0	0	0
1	15	14	"Blank_I11; 1424526-3-E06"	"05: I-11  Blank_I11"	19520	28570	120	120	186	171	91	56	56	66	63	95	50	35	0	93	144	129	89	60	60	66	42	63	42	29	0	1.939	1.548	1.878	1.733	6.249	0.097	0.044	120	820	100	97	214	0.956	64	33	130	84	22327	17311	1.905	1.857	0	0	0
1	16	14	"Blank_I13; 1424526-3-E07"	"05: I-13  Blank_I13"	19780	28570	120	144	199	153	76	59	59	75	81	108	50	35	0	89	168	208	123	62	62	73	72	98	30	20	0	3.148	1.321	2.247	2.030	5.104	0.844	0.089	120	820	100	112	246	1.655	85	27	140	106	23895	20216	1.531	1.319	0	0	0
1	1	15	"Blank_I15; 1424526-3-E08"	"05: I-15  Blank_I15"	15810	28840	120	82	207	874	422	58	58	66	48	72	35	16	0	76	110	98	89	65	65	70	53	75	26	13	0	2.182	3.311	1.230	1.371	6.522	48.507	0.007	120	820	100	35	194	1.126	24	11	149	45	24867	13182	2.938	0.755	0	0	0
1	2	15	"Blank_I17; 1424526-3-E09"	"05: I-17  Blank_I17"	16070	28840	120	84	148	169	114	57	57	67	74	110	28	21	0	79	117	181	154	63	63	67	32	47	30	15	0	1.688	1.685	1.405	1.715	6.649	5.825	0.011	120	820	100	43	145	0.755	27	16	91	54	17809	14029	1.095	1.563	0	0	0
1	3	15	"Blank_I19; 1424526-3-E10"	"05: I-19  Blank_I19"	16340	28840	120	75	139	303	217	58	58	65	39	60	31	25	0	83	144	234	162	61	61	66	35	53	35	21	0	0.773	0.976	1.000	1.127	4.940	3.074	0.052	120	820	100	39	164	-0.372	17	22	81	83	16712	17250	1.897	2.229	0	0	0
1	4	15	"Blank_I21; 1424526-3-E11"	"05: I-21  Blank_I21"	16600	28840	120	84	139	138	99	57	57	66	48	72	35	26	0	73	115	145	126	61	61	67	53	79	19	10	0	2.250	1.519	1.518	2.070	7.160	0.533	0.045	120	820	100	39	136	1.170	27	12	82	54	16645	13740	1.521	0.906	0	0	0
1	5	15	"Blank_I23; 1424526-3-E12"	"05: I-23  Blank_I23"	16870	28840	120	86	117	105	89	56	56	64	44	68	39	20	0	73	96	85	88	60	60	65	26	40	37	19	0	2.308	1.694	1.355	1.184	6.539	3.768	0.039	120	820	100	43	97	1.206	30	13	61	36	14040	11489	1.205	1.192	0	0	0
1	6	15	"Blank_M1; 1424526-3-G01"	"05: M-01  Blank_M1"	17130	28840	120	78	128	140	109	59	59	68	58	85	26	16	0	73	112	146	130	61	61	69	61	88	20	9	0	1.583	1.353	1.267	1.344	7.093	3.385	0.037	120	820	100	31	120	0.663	19	12	69	51	15412	13486	1.034	0.705	0	0	0
1	7	15	"Blank_M3; 1424526-3-G02"	"05: M-03  Blank_M3"	17400	28840	120	87	153	208	135	60	60	68	54	79	35	22	0	84	126	110	87	59	59	65	38	58	36	25	0	1.080	1.388	1.650	1.386	5.670	2.220	0.039	120	820	100	52	160	0.111	27	25	93	67	18382	15148	1.574	1.605	0	0	0
1	8	15	"Blank_M5; 1424526-3-G03"	"05: M-05  Blank_M5"	17660	28840	120	76	136	174	127	57	57	67	54	80	26	18	0	89	134	127	94	61	61	69	49	71	35	21	0	0.679	1.082	1.026	0.932	6.063	1.204	0.044	120	820	100	47	152	-0.559	19	28	79	73	16345	16033	1.278	1.327	0	0	0
1	9	15	"Blank_M7; 1424526-3-G04"	"05: M-07  Blank_M7"	17930	28840	120	89	160	249	155	57	57	68	77	113	28	16	0	79	113	145	128	60	60	69	52	75	20	10	0	1.684	1.943	1.311	1.214	5.536	5.189	0.024	120	820	100	51	156	0.752	32	19	103	53	19147	13599	1.195	0.846	0	0	0
1	10	15	"Blank_M9; 1424526-3-G05"	"05: M-09  Blank_M9"	18190	28840	120	83	129	139	107	59	59	74	70	94	23	15	0	79	119	172	144	63	63	79	77	97	17	10	0	1.500	1.250	1.467	1.254	6.907	1.278	0.195	120	820	100	40	126	0.585	24	16	70	56	15511	14277	0.786	0.519	0	0	0
1	11	15	"Blank_M11; 1424526-3-G06"	"05: M-11  Blank_M11"	18460	28840	120	94	178	234	131	58	58	67	50	74	42	31	0	87	156	175	112	60	60	72	71	98	28	20	0	1.333	1.250	1.091	1.478	6.303	1.330	0.087	120	820	100	63	216	0.415	36	27	120	96	21375	18695	2.220	1.183	0	0	0
1	12	15	"Blank_M13; 1424526-3-G07"	"05: M-13  Blank_M13"	18720	28840	120	91	173	189	109	57	57	74	182	245	21	13	0	82	127	160	125	61	61	73	173	236	11	5	0	1.619	1.758	1.700	1.782	5.641	1.200	0.041	120	820	100	55	182	0.695	34	21	116	66	20739	15215	0.544	0.312	0	0	0
1	13	15	"Blank_M15; 1424526-3-G08"	"05: M-15  Blank_M15"	18990	28840	120	92	178	219	123	57	57	65	57	87	37	29	0	92	167	243	145	60	60	73	175	239	18	7	0	1.094	1.131	1.347	0.997	7.093	0.870	0.184	120	820	100	67	228	0.129	35	32	121	107	21397	20092	1.982	0.537	0	0	0
1	14	15	"Blank_M17; 1424526-3-G09"	"05: M-17  Blank_M17"	19250	28840	120	112	200	262	131	59	59	72	57	79	49	30	0	81	133	142	106	62	62	71	58	81	28	19	0	2.789	1.986	1.815	1.586	5.098	2.538	0.208	120	820	100	72	212	1.480	53	19	141	71	23969	16000	2.246	1.069	0	0	0
1	15	15	"Blank_M19; 1424526-3-G10"	"05: M-19  Blank_M19"	19520	28840	120	148	310	636	205	59	59	71	67	94	55	41	0	91	157	176	112	62	62	66	42	63	41	28	0	3.069	2.642	1.724	1.943	5.745	7.425	0.068	120	820	100	118	346	1.618	89	29	251	95	37203	18883	3.567	2.167	0	0	0
1	16	15	"Blank_M21; 1424526-3-G11"	"05: M-21  Blank_M21"	19780	28840	120	215	504	1032	204	60	60	87	125	143	56	40	0	125	293	677	231	62	62	82	108	131	38	23	0	2.460	1.922	1.228	1.950	5.743	3.346	0.074	120	820	100	218	675	1.299	155	63	444	231	60470	35108	3.336	1.954	0	0	0
1	1	16	"Blank_M23; 1424526-3-G12"	"05: M-23  Blank_M23"	15810	29100	120	81	149	160	107	58	58	66	44	66	42	28	0	73	89	94	105	62	62	68	51	75	15	5	0	2.091	3.370	2.221	1.826	4.663	1.776	0.054	120	820	100	34	118	1.064	23	11	91	27	17918	10694	1.886	0.412	0	0	0
1	2	16	""	""	16070	29100	120	55	64	31	48	58	58	66	47	71	10	3	0	59	61	23	37	62	62	68	69	101	0	0	0	1.000	-6.000	1.250	1.210	4.388	0.019	0.001	120	820	100	-6	5	0.000	-3	-3	6	-1	7704	7289	-0.043	-0.101	-75	0	0
1	3	16	""	""	16340	29100	120	54	62	32	51	57	57	62	27	43	17	5	0	60	67	27	40	61	61	64	27	42	16	5	0	3.000	0.833	1.222	1.185	4.663	0.284	0.390	120	820	100	-4	11	1.585	-3	-1	5	6	7452	8054	0.000	0.111	-75	0	0
1	4	16	""	""	16600	29100	120	55	60	27	45	59	59	65	33	50	12	3	0	63	67	30	44	61	61	67	50	74	5	1	0	-2.000	0.167	1.250	1.063	4.301	1.089	0.019	120	820	100	-2	7	Error	-4	2	1	6	7158	8059	-0.152	0.000	-75	0	0
1	5	16	""	""	16870	29100	120	57	67	46	68	56	56	63	34	53	16	6	0	64	63	20	31	60	60	65	28	43	10	0	0	0.250	3.667	1.050	1.242	4.288	-33.577	0.000	120	820	100	5	14	-2.000	1	4	11	3	8088	7540	0.118	-0.071	-75	0	0
1	6	16	""	""	17130	29100	120	58	73	100	136	58	58	64	42	65	8	3	0	57	63	23	36	62	62	66	33	50	10	0	0	0.000	15.000	0.917	0.991	4.619	233.609	0.000	120	820	100	-5	16	Error	0	-5	15	1	8714	7547	0.214	-0.091	-75	0	0
1	7	16	""	""	17400	29100	120	56	60	26	43	57	57	64	34	53	12	0	0	62	67	42	62	61	61	66	38	57	6	1	0	-1.000	0.500	1.317	1.540	3.729	0.032	0.000	120	820	100	0	9	Error	-1	1	3	6	7242	8042	-0.118	0.026	-75	0	0
1	8	16	""	""	17660	29100	120	53	61	36	59	56	56	61	31	50	14	5	0	64	69	27	39	60	60	74	262	354	0	0	0	-0.750	0.556	1.175	1.208	4.753	8.171	0.002	120	820	100	1	14	Error	-3	4	5	9	7377	8283	0.000	-0.019	-75	0	0
1	9	16	""	""	17930	29100	120	57	63	29	46	56	56	66	75	113	1	0	0	60	67	57	85	60	60	67	33	49	10	0	0	100000.000	1.000	1.293	1.126	4.351	44.143	0.002	120	820	100	1	14	16.610	1	0	7	7	7515	8083	-0.040	0.000	-75	0	0
1	10	16	""	""	18190	29100	120	52	60	36	60	59	59	65	38	58	9	2	0	59	62	22	35	59	59	65	31	47	10	1	0	100000.000	0.333	1.421	1.250	3.699	8.106	0.016	120	820	100	-7	4	16.610	-7	0	1	3	7239	7473	-0.132	-0.097	-75	0	0
1	11	16	""	""	18460	29100	120	58	63	30	47	56	56	62	29	46	15	2	0	64	66	23	34	58	58	65	91	140	0	0	0	0.333	0.875	0.750	0.820	5.210	-14.519	0.001	120	820	100	8	15	-1.585	2	6	7	8	7508	7902	0.034	0.011	-75	0	0
1	12	16	""	""	18720	29100	120	55	62	27	43	55	55	60	27	45	24	5	0	60	63	22	34	60	60	64	32	50	13	0	0	0.000	2.333	1.000	0.951	3.113	10.336	0.000	120	820	100	0	10	Error	0	0	7	3	7415	7529	0.074	-0.031	-75	0	0
1	13	16	""	""	18990	29100	120	54	61	28	45	56	56	61	28	45	22	5	0	61	63	21	33	61	61	66	57	86	0	0	0	100000.000	2.500	0.933	1.038	4.127	-0.001	0.000	120	820	100	-2	7	16.610	-2	0	5	2	7312	7605	0.000	-0.053	-75	0	0
1	14	16	""	""	19250	29100	120	51	62	41	66	56	56	62	28	45	15	6	0	57	69	108	156	63	63	65	22	33	10	1	0	0.833	1.000	1.082	1.126	3.889	0.122	0.019	120	820	100	-11	12	-0.263	-5	-6	6	6	7420	8256	0.000	0.182	-75	0	0
1	15	16	""	""	19520	29100	120	54	58	25	43	57	57	62	31	50	10	2	0	61	66	32	48	61	61	64	24	37	15	5	0	100000.000	0.200	1.333	1.117	3.016	-2.717	0.002	120	820	100	-3	6	16.610	-3	0	1	5	6947	7929	-0.129	0.083	-75	0	0
1	16	16	""	""	19780	29100	120	57	71	58	81	56	56	66	45	68	11	5	0	63	74	46	62	63	63	73	66	90	5	0	0	100000.000	1.364	1.143	0.886	4.098	1.050	0.019	120	820	100	1	26	16.610	1	0	15	11	8496	8873	0.111	0.015	-75	0	0
2	1	1	"Dye Marker"	"06: A-02  Dye Marker"	15850	29650	120	895	21504	28559	132	60	60	70	53	75	81	79	25	498	18531	28051	151	62	62	68	42	61	75	70	24	1.915	1.161	1.200	1.889	3.543	1.039	0.926	120	820	100	1271	39913	0.937	835	436	21444	18469	2580533	2223762	404.415	439.595	0	0	0
2	2	1	"2014_hsa_miR_106a; 1423873-2-A01"	"01: A-02  2014_hsa_miR_106a"	16110	29650	120	409	625	678	108	60	60	97	226	232	57	41	0	166	334	367	109	62	62	81	109	134	49	35	0	3.356	2.077	2.621	2.486	4.572	2.424	0.412	120	820	100	453	837	1.747	349	104	565	272	75011	40124	2.336	2.321	0	0	0
2	3	1	"2010_hsa_miR_100; 1423873-2-A02"	"01: A-04  2010_hsa_miR_100"	16380	29650	120	75	134	156	116	58	58	67	70	104	26	17	0	84	117	146	124	63	63	70	58	82	23	9	0	0.810	1.407	1.374	1.425	4.905	3.675	0.066	120	820	100	38	130	-0.305	17	21	76	54	16040	14037	0.957	0.810	0	0	0
2	4	1	"2006_hsa_let_7f; 1423873-2-A03"	"01: A-06  2006_hsa_let_7f"	16640	29650	120	359	505	507	100	60	60	79	113	143	63	52	0	100	151	162	107	62	62	71	61	85	35	20	0	7.868	5.000	4.475	4.251	3.694	8.457	0.150	120	820	100	337	534	2.976	299	38	445	89	60564	18119	3.770	1.311	0	0	0
2	5	1	"2002_hsa_let_7b; 1423873-2-A04"	"01: A-08  2002_hsa_let_7b"	16910	29650	120	91	185	202	109	58	58	68	49	72	43	34	0	83	123	130	105	62	62	66	27	40	46	27	0	1.571	2.082	1.661	1.792	6.227	3.655	0.055	120	820	100	54	188	0.652	33	21	127	61	22198	14701	2.388	2.111	0	0	0
2	6	1	"1572_rev_has_mir_152; 1423873-2-A05"	"01: A-10  1572_rev_has_mir_152"	17170	29650	120	81	133	145	109	59	59	66	42	63	37	25	0	83	120	132	110	62	62	66	36	54	36	19	0	1.048	1.276	1.206	1.425	4.536	1.760	0.091	120	820	100	43	132	0.067	22	21	74	58	15951	14347	1.595	1.500	0	0	0
2	7	1	"1537_shuf_has_mir_27a; 1423873-2-A06"	"01: A-12  1537_shuf_has_mir_27a"	17440	29650	120	83	153	193	126	58	58	66	46	69	33	25	0	82	138	203	147	62	62	67	49	73	30	17	0	1.250	1.250	1.143	1.180	5.032	1.025	0.113	120	820	100	45	171	0.322	25	20	95	76	18387	16545	1.891	1.449	0	0	0
2	8	1	"2307_hsa_miR_93; 1423873-2-A07"	"01: A-14  2307_hsa_miR_93"	17700	29650	120	292	419	397	94	57	57	73	99	135	65	55	0	106	203	207	101	62	62	68	35	51	52	43	0	5.341	2.567	3.560	2.889	5.215	3.689	0.174	120	820	100	279	503	2.417	235	44	362	141	50283	24338	3.495	3.857	0	0	0
2	9	1	"1526_mut1_has_mir_93; 1423873-2-A08"	"01: A-16  1526_mut1_has_mir_93"	17970	29650	120	93	158	168	106	56	56	64	44	68	43	29	0	84	109	91	83	60	60	66	50	75	25	12	0	1.542	2.082	1.727	1.730	5.339	4.800	0.038	120	820	100	61	151	0.624	37	24	102	49	18902	13029	2.136	0.860	0	0	0
2	10	1	"Blank_A18; 1423873-2-A09"	"01: A-18  Blank_A18"	18230	29650	120	66	91	88	96	55	55	64	39	60	28	13	0	75	87	74	85	62	62	77	240	311	2	0	0	0.846	1.440	1.679	1.248	5.744	5.632	0.003	120	820	100	24	61	-0.241	11	13	36	25	10948	10399	0.692	0.042	0	0	0
2	11	1	"Blank_A20; 1423873-2-A10"	"01: A-20  Blank_A20"	18500	29650	120	64	81	84	103	57	57	65	63	96	10	3	0	69	89	76	85	60	60	68	46	67	18	5	0	0.778	0.828	1.667	1.326	5.713	1.122	0.028	120	820	100	16	53	-0.363	7	9	24	29	9740	10669	0.254	0.457	0	0	0
2	12	1	"Blank_A22; 1423873-2-A11"	"01: A-22  Blank_A22"	18760	29650	120	69	129	367	284	57	57	62	36	58	28	15	0	81	128	425	332	62	62	67	33	49	26	10	0	0.632	1.091	1.250	1.198	6.200	0.856	0.844	120	820	100	31	138	-0.663	12	19	72	66	15428	15340	1.861	1.848	0	0	0
2	13	1	"Blank_A24; 1423873-2-A12"	"01: A-24  Blank_A24"	19030	29650	120	63	87	76	87	58	58	66	45	68	23	10	0	75	87	52	59	61	61	67	44	65	20	6	0	0.357	1.115	1.445	1.414	5.103	0.136	0.003	120	820	100	19	55	-1.485	5	14	29	26	10411	10440	0.467	0.455	0	0	0
2	14	1	"2015_hsa_miR_106b; 1423873-2-C01"	"01: E-02  2015_hsa_miR_106b"	19290	29650	120	334	488	540	110	58	58	77	122	158	68	52	0	128	220	252	114	62	62	67	40	59	57	45	0	4.182	2.722	3.006	2.791	5.358	6.886	0.096	120	820	100	342	588	2.064	276	66	430	158	58571	26391	3.369	3.825	0	0	0
2	15	1	"2011_hsa_miR_101; 1423873-2-C02"	"01: E-04  2011_hsa_miR_101"	19560	29650	120	111	217	281	129	58	58	64	38	59	56	40	0	103	197	335	170	60	60	66	45	68	49	27	0	1.233	1.161	1.532	1.458	5.666	1.058	0.143	120	820	100	96	296	0.302	53	43	159	137	26033	23678	4.026	2.911	0	0	0
2	16	1	"2007_hsa_let_7g; 1423873-2-C03"	"01: E-06  2007_hsa_let_7g"	19820	29650	120	465	580	528	91	59	59	81	137	169	75	63	0	120	186	169	90	62	62	74	73	98	44	29	0	7.000	4.202	5.500	4.774	4.339	7.616	0.174	120	820	100	464	645	2.807	406	58	521	124	69602	22377	3.642	1.534	0	0	0
2	1	2	"2003_hsa_let_7c; 1423873-2-C04"	"01: E-08  2003_hsa_let_7c"	15850	29910	120	142	247	269	108	61	61	75	82	109	50	35	0	87	130	134	103	64	64	70	51	72	28	15	0	3.522	2.818	3.089	2.509	6.144	4.763	0.068	120	820	100	104	252	1.816	81	23	186	66	29635	15589	2.098	1.176	0	0	0
2	2	2	"1573_shuf_has_mir_152; 1423873-2-C05"	"01: E-10  1573_shuf_has_mir_152"	16110	29910	120	73	151	420	278	60	60	72	90	125	18	12	0	77	91	86	94	61	61	68	49	72	16	7	0	0.813	3.033	1.425	1.548	5.938	121.167	0.001	120	820	100	29	121	-0.300	13	16	91	30	18172	10979	0.878	0.469	0	0	0
2	3	2	"2134_hsa_miR_27a; 1423873-2-C06"	"01: E-12  2134_hsa_miR_27a"	16380	29910	120	83	161	218	135	60	60	68	41	60	39	25	0	84	118	111	94	63	63	67	32	47	39	20	0	1.095	1.836	1.400	1.555	5.766	5.757	0.067	120	820	100	44	156	0.131	23	21	101	55	19319	14153	2.268	1.594	0	0	0
2	4	2	"1534_mut1_has_mir_27a; 1423873-2-C07"	"01: E-14  1534_mut1_has_mir_27a"	16640	29910	120	91	165	176	106	58	58	69	62	89	36	27	0	93	129	136	105	62	62	70	75	107	21	13	0	1.065	1.597	1.327	1.088	7.089	2.255	0.023	120	820	100	64	174	0.090	33	31	107	67	19845	15513	1.548	0.787	0	0	0
2	5	2	"1527_mut2_has_mir_93; 1423873-2-C08"	"01: E-16  1527_mut2_has_mir_93"	16910	29910	120	79	121	149	123	60	60	66	39	59	35	21	0	82	127	166	130	62	62	65	28	43	41	25	0	0.950	0.938	1.071	1.420	5.434	1.085	0.241	120	820	100	39	126	-0.074	19	20	61	65	14521	15208	1.410	2.214	0	0	0
2	6	2	"Blank_E18; 1423873-2-C09"	"01: E-18  Blank_E18"	17170	29910	120	66	105	132	125	59	59	65	39	60	25	14	0	74	96	147	153	60	60	64	25	39	35	19	0	0.500	1.278	1.240	1.417	5.529	0.456	0.013	120	820	100	21	82	-1.000	7	14	46	36	12600	11514	1.026	1.280	0	0	0
2	7	2	"Blank_E20; 1423873-2-C10"	"01: E-20  Blank_E20"	17440	29910	120	80	92	74	80	60	60	67	42	62	24	11	0	77	82	36	43	63	63	68	30	44	26	7	0	1.429	1.684	1.609	1.767	4.953	11.592	0.015	120	820	100	34	51	0.515	20	14	32	19	11073	9788	0.595	0.467	0	0	0
2	8	2	"Blank_E22; 1423873-2-C11"	"01: E-22  Blank_E22"	17700	29910	120	60	81	94	116	58	58	65	47	72	12	8	0	84	93	88	94	64	64	67	26	38	38	12	0	0.100	0.793	0.917	0.940	5.429	1.332	0.027	120	820	100	22	52	-3.322	2	20	23	29	9750	11117	0.340	1.000	0	0	0
2	9	2	"Blank_E24; 1423873-2-C12"	"01: E-24  Blank_E24"	17970	29910	120	63	114	278	243	57	57	65	44	67	16	10	0	74	94	132	140	59	59	66	68	103	10	2	0	0.400	1.629	1.500	1.458	4.814	1.748	0.287	120	820	100	21	92	-1.322	6	15	57	35	13631	11313	1.114	0.412	0	0	0
2	10	2	"2016_hsa_miR_107; 1423873-2-E01"	"01: I-02  2016_hsa_miR_107"	18230	29910	120	114	190	220	115	58	58	66	49	74	51	35	0	95	162	204	125	61	61	70	69	98	26	18	0	1.647	1.307	1.214	1.430	7.347	1.626	0.062	120	820	100	90	233	0.720	56	34	132	101	22781	19416	2.531	1.333	0	0	0
2	11	2	"2012_hsa_miR_103; 1423873-2-E02"	"01: I-04  2012_hsa_miR_103"	18500	29910	120	139	278	338	121	57	57	66	57	86	62	44	0	93	208	281	135	61	61	67	44	65	44	34	0	2.563	1.503	1.803	1.709	6.661	2.270	0.155	120	820	100	114	368	1.358	82	32	221	147	33373	24902	3.719	3.205	0	0	0
2	12	2	"2008_hsa_let_7i; 1423873-2-E03"	"01: I-06  2008_hsa_let_7i"	18760	29910	120	151	271	289	106	58	58	68	54	79	59	45	0	86	150	168	112	62	62	70	48	68	39	22	0	3.875	2.420	2.872	2.649	5.876	6.432	0.050	120	820	100	117	301	1.954	93	24	213	88	32534	17965	3.759	1.667	0	0	0
2	13	2	"2004_hsa_let_7d; 1423873-2-E04"	"01: I-08  2004_hsa_let_7d"	19030	29910	120	397	605	774	127	58	58	71	70	98	77	70	0	110	219	496	226	62	62	71	68	95	39	20	0	7.063	3.484	4.622	5.381	4.374	2.996	0.210	120	820	100	387	704	2.820	339	48	547	157	72556	26332	7.629	2.176	0	0	0
2	14	2	"2056_hsa_miR_152; 1423873-2-E05"	"01: I-10  2056_hsa_miR_152"	19290	29910	120	147	232	234	100	57	57	67	74	110	53	38	0	98	153	158	103	62	62	69	63	91	35	20	0	2.500	1.923	2.333	1.971	6.295	0.742	0.119	120	820	100	126	266	1.322	90	36	175	91	27829	18350	2.230	1.333	0	0	0
2	15	2	"1570_mut1_has_mir_152; 1423873-2-E06"	"01: I-12  1570_mut1_has_mir_152"	19560	29910	120	101	166	172	103	59	59	66	40	60	50	34	0	86	146	164	112	60	60	65	33	50	46	30	0	1.615	1.244	1.686	1.897	5.408	1.517	0.067	120	820	100	68	193	0.692	42	26	107	86	19870	17513	2.500	2.455	0	0	0
2	16	2	"1535_mut2_has_mir_27a; 1423873-2-E07"	"01: I-14  1535_mut2_has_mir_27a"	19820	29910	120	170	314	494	157	60	60	72	88	122	53	35	0	124	224	275	122	60	60	71	78	109	44	28	0	1.719	1.549	1.457	1.531	5.040	2.940	0.156	120	820	100	174	418	0.781	110	64	254	164	37696	26936	2.750	1.962	0	0	0
2	1	3	"1528_rev_has_mir_93; 1423873-2-E08"	"01: I-16  1528_rev_has_mir_93"	15850	30180	120	93	144	132	91	59	59	67	41	61	44	36	0	98	147	169	114	62	62	67	34	50	51	26	0	0.944	1.000	1.390	1.373	5.669	0.613	0.067	120	820	100	70	170	-0.082	34	36	85	85	17265	17614	1.878	2.353	0	0	0
2	2	3	"C001_Ncode_Control; 1423873-2-E09"	"01: I-18  C001_Ncode_Control"	16110	30180	120	75	119	143	120	59	59	67	44	65	32	19	0	88	118	118	100	63	63	68	38	55	38	21	0	0.640	1.091	1.440	1.448	5.573	1.502	0.136	120	820	100	41	115	-0.644	16	25	60	55	14309	14164	1.182	1.316	0	0	0
2	3	3	"Blank_I20; 1423873-2-E10"	"01: I-20  Blank_I20"	16380	30180	120	67	81	57	70	58	58	65	40	61	23	9	0	85	93	45	48	62	62	68	33	48	37	14	0	0.391	0.742	1.000	0.880	4.790	7.914	0.006	120	820	100	32	54	-1.354	9	23	23	31	9753	11149	0.400	0.758	0	0	0
2	4	3	"Blank_I22; 1423873-2-E11"	"01: I-22  Blank_I22"	16640	30180	120	62	97	117	120	57	57	65	43	66	23	12	0	76	84	37	44	64	64	70	47	67	13	4	0	0.417	2.000	1.306	1.487	4.033	3.531	0.044	120	820	100	17	60	-1.263	5	12	40	20	11582	10025	0.744	0.298	0	0	0
2	5	3	"Blank_I24; 1423873-2-E12"	"01: I-24  Blank_I24"	16910	30180	120	69	86	76	88	59	59	64	30	46	30	11	0	78	82	33	40	62	62	67	36	53	24	7	0	0.625	1.350	1.333	1.096	3.675	9.473	0.018	120	820	100	26	47	-0.678	10	16	27	20	10355	9840	0.733	0.417	0	0	0
2	6	3	"2017_hsa_miR_10a; 1423873-2-G01"	"01: M-02  2017_hsa_miR_10a"	17170	30180	120	100	168	188	111	58	58	65	35	53	51	35	0	94	132	117	88	61	61	74	189	255	10	5	0	1.273	1.549	1.263	1.249	5.762	0.030	0.003	120	820	100	75	181	0.348	42	33	110	71	20130	15884	2.943	0.307	0	0	0
2	7	3	"2013_hsa_miR_105; 1423873-2-G02"	"01: M-04  2013_hsa_miR_105"	17440	30180	120	112	209	255	122	60	60	67	38	56	54	38	0	89	151	185	122	62	62	67	30	44	47	29	0	1.926	1.674	1.782	1.984	5.904	2.491	0.083	120	820	100	79	238	0.946	52	27	149	89	25099	18101	3.737	2.800	0	0	0
2	8	3	"2009_hsa_miR_1; 1423873-2-G03"	"01: M-06  2009_hsa_miR_1"	17700	30180	120	74	125	150	120	60	60	68	59	86	23	16	0	82	131	193	147	63	63	69	42	60	29	15	0	0.737	0.956	1.100	1.102	7.177	0.413	0.011	120	820	100	33	133	-0.441	14	19	65	68	15030	15662	0.966	1.476	0	0	0
2	9	3	"2005_hsa_let_7e; 1423873-2-G04"	"01: M-08  2005_hsa_let_7e"	17970	30180	120	123	197	254	128	57	57	66	44	66	57	43	0	90	132	143	108	61	61	93	733	788	0	0	0	2.276	1.972	1.840	1.811	5.892	3.609	0.099	120	820	100	95	211	1.186	66	29	140	71	23685	15818	2.977	0.053	0	0	0
2	10	3	"2001_hsa_let_7a; 1423873-2-G05"	"01: M-10  2001_hsa_let_7a"	18230	30180	120	306	463	455	98	58	58	71	76	107	73	63	0	103	161	156	96	64	64	72	55	76	40	26	0	6.359	4.175	3.800	3.137	6.172	7.444	0.131	120	820	100	287	502	2.669	248	39	405	97	55516	19350	5.158	1.618	0	0	0
2	11	3	"1571_mut2_has_mir_152; 1423873-2-G06"	"01: M-12  1571_mut2_has_mir_152"	18500	30180	120	82	149	177	118	56	56	63	34	53	41	30	0	91	122	112	91	60	60	66	44	66	35	15	0	0.839	1.500	1.125	1.120	6.171	2.372	0.035	120	820	100	57	155	-0.254	26	31	93	62	17848	14677	2.529	1.273	0	0	0
2	12	3	"1536_rev_has_mir_27a; 1423873-2-G07"	"01: M-14  1536_rev_has_mir_27a"	18760	30180	120	100	179	198	110	57	57	66	61	92	42	33	0	87	180	310	172	61	61	68	59	86	30	20	0	1.654	1.025	1.446	1.520	6.204	0.506	0.079	120	820	100	69	241	0.726	43	26	122	119	21451	21560	1.852	1.898	0	0	0
2	13	3	"1529_shuf_has_mir_93; 1423873-2-G08"	"01: M-16  1529_shuf_has_mir_93"	19030	30180	120	87	159	208	130	57	57	66	45	68	38	27	0	91	125	130	104	62	62	68	35	51	45	24	0	1.034	1.619	1.229	1.137	6.316	2.074	0.093	120	820	100	59	165	0.049	30	29	102	63	19039	14993	2.067	1.629	0	0	0
2	14	3	"C002_Ncode_Control; 1423873-2-G09"	"01: M-18  C002_Ncode_Control"	19290	30180	120	140	258	318	123	57	57	66	48	72	60	46	0	99	146	127	86	61	61	68	43	63	44	30	0	2.184	2.365	2.143	2.559	5.895	3.926	0.176	120	820	100	121	286	1.127	83	38	201	85	30980	17473	4.000	1.814	0	0	0
2	15	3	"Blank_M20; 1423873-2-G10"	"01: M-20  Blank_M20"	19560	30180	120	84	139	144	103	56	56	66	50	75	39	24	0	90	129	144	111	61	61	69	83	120	16	10	0	0.966	1.221	1.367	1.096	5.692	1.537	0.037	120	820	100	57	151	-0.051	28	29	83	68	16680	15524	1.460	0.723	0	0	0
2	16	3	"Blank_M22; 1423873-2-G11"	"01: M-22  Blank_M22"	19820	30180	120	141	267	302	113	57	57	68	55	80	57	43	0	120	213	269	126	61	61	68	55	80	50	30	0	1.424	1.382	1.196	1.460	6.233	1.179	0.095	120	820	100	143	362	0.510	84	59	210	152	32060	25501	3.618	2.636	0	0	0
2	1	4	"Blank_M24; 1423873-2-G12"	"01: M-24  Blank_M24"	15850	30440	120	80	110	97	88	59	59	71	65	91	22	11	0	84	108	96	88	62	62	85	490	576	0	0	0	0.955	1.109	1.191	1.092	5.025	3.115	0.162	120	820	100	43	97	-0.067	21	22	51	46	13161	12938	0.600	0.047	0	0	0
2	2	4	"2062_hsa_miR_15b; 1423873-6-A01"	"02: A-02  2062_hsa_miR_15b"	16110	30440	120	98	195	347	177	59	59	72	72	100	40	25	0	85	112	114	101	64	64	70	44	62	25	11	0	1.857	2.833	2.609	2.581	4.624	6.642	0.091	120	820	100	60	184	0.893	39	21	136	48	23442	13442	1.708	0.955	0	0	0
2	3	4	"2058_hsa_miR_154; 1423873-6-A02"	"02: A-04  2058_hsa_miR_154"	16380	30440	120	69	80	70	87	59	59	68	47	69	16	5	0	84	95	82	86	63	63	69	29	42	34	12	0	0.476	0.656	0.889	0.858	4.636	1.219	0.081	120	820	100	31	53	-1.070	10	21	21	32	9654	11347	0.255	0.897	0	0	0
2	4	4	"2054_hsa_miR_150; 1423873-6-A03"	"02: A-06  2054_hsa_miR_150"	16640	30440	120	70	94	94	100	59	59	66	37	56	26	12	0	81	92	90	97	64	64	80	289	361	0	0	0	0.647	1.250	1.889	1.397	4.642	-28.049	0.000	120	820	100	28	63	-0.628	11	17	35	28	11322	11039	0.757	0.042	0	0	0
2	5	4	"2050_hsa_miR_147; 1423873-6-A04"	"02: A-08  2050_hsa_miR_147"	16910	30440	120	63	73	50	68	57	57	64	33	51	21	6	0	79	82	28	34	62	62	70	69	98	7	0	0	0.353	0.800	1.000	0.829	3.797	24.331	0.001	120	820	100	23	36	-1.503	6	17	16	20	8816	9853	0.273	0.174	0	0	0
2	6	4	"2046_hsa_miR_144; 1423873-6-A05"	"02: A-10  2046_hsa_miR_144"	17170	30440	120	58	66	37	56	60	60	67	35	52	13	4	0	78	113	331	292	62	62	76	189	248	0	0	0	-0.125	0.118	1.266	0.960	4.734	0.003	0.000	120	820	100	14	57	Error	-2	16	6	51	7938	13502	-0.029	0.196	0	0	0
2	7	4	"2042_hsa_miR_141; 1423873-6-A06"	"02: A-12  2042_hsa_miR_141"	17440	30440	120	60	69	70	101	59	59	66	35	53	11	3	0	75	82	40	48	62	62	68	34	50	26	9	0	0.077	0.500	0.878	0.869	4.531	23.545	0.004	120	820	100	14	30	-3.700	1	13	10	20	8292	9782	0.086	0.412	0	0	0
2	8	4	"2038_hsa_miR_137; 1423873-6-A07"	"02: A-14  2038_hsa_miR_137"	17700	30440	120	64	80	104	130	58	58	67	57	85	8	2	0	80	90	64	71	63	63	69	44	63	20	5	0	0.353	0.815	1.071	1.004	5.754	3.463	0.001	120	820	100	23	49	-1.503	6	17	22	27	9584	10846	0.228	0.477	0	0	0
2	9	4	"2034_hsa_miR_134; 1423873-6-A08"	"02: A-16  2034_hsa_miR_134"	17970	30440	120	63	75	46	61	58	58	66	38	57	18	7	0	80	87	41	47	62	62	91	733	805	0	0	0	0.278	0.680	1.014	1.004	3.787	1.696	0.067	120	820	100	23	42	-1.848	5	18	17	25	8967	10416	0.237	-0.005	0	0	0
2	10	4	"2030_hsa_miR_130b; 1423873-6-A09"	"02: A-18  2030_hsa_miR_130b"	18230	30440	120	100	200	252	126	58	58	68	50	73	48	35	0	83	111	107	96	63	63	70	57	81	19	10	0	2.100	2.958	2.450	2.223	4.923	10.645	0.020	120	820	100	62	190	1.070	42	20	142	48	23944	13298	2.640	0.719	0	0	0
2	11	4	"2026_hsa_miR_128a; 1423873-6-A10"	"02: A-20  2026_hsa_miR_128a"	18500	30440	120	69	102	100	98	57	57	64	43	67	31	19	0	85	90	42	46	61	61	68	43	63	24	9	0	0.500	1.552	1.444	1.413	4.810	3.323	0.101	120	820	100	36	74	-1.000	12	24	45	29	12235	10809	0.884	0.512	0	0	0
2	12	4	"2022_hsa_miR_125b; 1423873-6-A11"	"02: A-22  2022_hsa_miR_125b"	18760	30440	120	58	70	43	61	58	58	67	61	91	11	2	0	77	83	38	45	62	62	68	36	52	27	7	0	0.000	0.571	1.229	1.035	4.964	-59.694	0.000	120	820	100	15	33	Error	0	15	12	21	8439	9992	0.049	0.417	0	0	0
2	13	4	"2018_hsa_miR_10b; 1423873-6-A12"	"02: A-24  2018_hsa_miR_10b"	19030	30440	120	67	93	88	94	56	56	64	38	59	27	15	0	88	104	69	66	64	64	70	63	90	21	6	0	0.458	0.925	0.921	0.835	5.890	0.168	0.026	120	820	100	35	77	-1.126	11	24	37	40	11149	12530	0.763	0.540	0	0	0
2	14	4	"2063_hsa_miR_16; 1423873-6-C01"	"02: E-02  2063_hsa_miR_16"	19290	30440	120	293	432	464	107	58	58	76	102	134	69	55	0	90	120	98	81	62	62	71	66	92	26	12	0	8.393	6.448	4.585	5.126	5.271	11.261	0.102	120	820	100	263	432	3.069	235	28	374	58	51887	14414	3.490	0.742	0	0	0
2	15	4	"2059_hsa_miR_154*; 1423873-6-C02"	"02: E-04  2059_hsa_miR_154*"	19560	30440	120	68	89	119	133	56	56	63	44	69	18	6	0	80	94	94	100	60	60	67	47	70	19	8	0	0.600	0.971	0.918	0.862	5.606	3.129	0.009	120	820	100	32	67	-0.737	12	20	33	34	10707	11330	0.591	0.574	0	0	0
2	16	4	"2055_hsa_miR_151; 1423873-6-C03"	"02: E-06  2055_hsa_miR_151"	19820	30440	120	75	130	140	107	58	58	68	58	85	29	20	0	100	146	166	113	61	61	73	59	80	37	19	0	0.436	0.847	0.981	1.186	5.298	0.685	0.051	120	820	100	56	157	-1.198	17	39	72	85	15633	17542	1.069	1.237	0	0	0
2	1	5	"2051_hsa_miR_148a; 1423873-6-C04"	"02: E-08  2051_hsa_miR_148a"	15850	30710	120	65	98	113	115	61	61	69	43	62	19	11	0	81	87	34	39	62	62	66	28	42	35	12	0	0.211	1.480	1.590	1.432	5.265	0.036	0.004	120	820	100	23	62	-2.248	4	19	37	25	11774	10479	0.674	0.750	0	0	0
2	2	5	"2047_hsa_miR_145; 1423873-6-C05"	"02: E-10  2047_hsa_miR_145"	16110	30710	120	60	85	166	195	59	59	70	58	82	6	2	0	75	78	28	35	62	62	73	146	200	0	0	0	0.077	1.625	0.815	0.738	4.177	16.249	0.005	120	820	100	14	42	-3.700	1	13	26	16	10201	9364	0.259	0.034	0	0	0
2	3	5	"2043_hsa_miR_142_3p; 1423873-6-C06"	"02: E-12  2043_hsa_miR_142_3p"	16380	30710	120	61	70	52	74	59	59	68	54	79	5	3	0	82	88	42	47	64	64	77	146	189	0	0	0	0.111	0.458	1.111	1.119	4.679	1.902	0.035	120	820	100	20	35	-3.170	2	18	11	24	8375	10573	0.037	0.075	0	0	0
2	4	5	"2039_hsa_miR_138; 1423873-6-C07"	"02: E-14  2039_hsa_miR_138"	16640	30710	120	61	67	33	49	58	58	66	46	69	13	1	0	85	89	31	34	63	63	80	289	361	0	0	0	0.136	0.346	0.809	0.850	4.546	0.003	0.001	120	820	100	25	35	-2.874	3	22	9	26	8096	10630	0.022	0.031	0	0	0
2	5	5	"2035_hsa_miR_135a; 1423873-6-C08"	"02: E-16  2035_hsa_miR_135a"	16910	30710	120	59	73	55	75	58	58	66	49	74	11	5	0	87	91	36	39	63	63	69	37	53	36	13	0	0.042	0.536	0.697	0.799	4.729	4.418	0.005	120	820	100	25	43	-4.585	1	24	15	28	8745	10967	0.143	0.595	0	0	0
2	6	5	"2031_hsa_miR_132; 1423873-6-C09"	"02: E-18  2031_hsa_miR_132"	17170	30710	120	59	64	29	45	58	58	67	41	61	9	2	0	75	79	29	36	62	62	68	39	57	14	1	0	0.077	0.353	1.053	0.973	3.955	-1.326	0.001	120	820	100	14	23	-3.700	1	13	6	17	7709	9462	-0.073	0.282	0	0	0
2	7	5	"2027_hsa_miR_128b; 1423873-6-C10"	"02: E-20  2027_hsa_miR_128b"	17440	30710	120	62	72	51	70	61	61	70	49	70	9	4	0	83	93	59	63	61	61	67	33	49	36	9	0	0.045	0.344	0.859	0.730	4.891	0.459	0.134	120	820	100	23	43	-4.459	1	22	11	32	8600	11218	0.041	0.788	0	0	0
2	8	5	"2023_hsa_miR_126; 1423873-6-C11"	"02: E-22  2023_hsa_miR_126"	17700	30710	120	63	67	29	43	58	58	65	39	60	13	3	0	85	88	36	40	61	61	65	30	46	35	15	0	0.208	0.333	0.893	0.901	3.514	1.336	0.201	120	820	100	29	36	-2.263	5	24	9	27	8006	10581	0.051	0.767	0	0	0
2	9	5	"2019_hsa_miR_122a; 1423873-6-C12"	"02: E-24  2019_hsa_miR_122a"	17970	30710	120	64	65	29	44	58	58	64	34	53	15	3	0	89	94	38	40	61	61	74	245	331	0	0	0	0.214	0.212	0.704	0.724	4.171	-0.429	0.002	120	820	100	34	40	-2.222	6	28	7	33	7815	11242	0.029	0.082	0	0	0
2	10	5	"2064_hsa_miR_17_3p; 1423873-6-E01"	"02: I-02  2064_hsa_miR_17_3p"	18230	30710	120	72	90	77	85	59	59	68	47	69	15	10	0	78	87	40	45	62	62	81	251	309	0	0	0	0.813	1.240	1.286	1.255	5.393	0.024	0.016	120	820	100	29	56	-0.300	13	16	31	25	10770	10479	0.468	0.024	0	0	0
2	11	5	"2060_hsa_miR_155; 1423873-6-E02"	"02: I-04  2060_hsa_miR_155"	18500	30710	120	62	68	42	61	57	57	62	32	51	16	7	0	79	86	45	52	62	62	69	38	55	22	7	0	0.294	0.458	1.045	0.970	3.791	0.519	0.012	120	820	100	22	35	-1.766	5	17	11	24	8218	10314	0.188	0.447	0	0	0
2	12	5	"2056_hsa_miR_152; 1423873-6-E03"	"02: I-06  2056_hsa_miR_152"	18760	30710	120	64	71	41	57	58	58	64	33	51	15	8	0	76	84	43	51	62	62	65	25	38	35	12	0	0.429	0.591	1.000	0.970	4.262	1.861	0.008	120	820	100	20	35	-1.222	6	14	13	22	8504	10074	0.212	0.760	0	0	0
2	13	5	"2052_hsa_miR_148b; 1423873-6-E04"	"02: I-08  2052_hsa_miR_148b"	19030	30710	120	60	70	44	62	57	57	63	29	46	24	9	0	79	79	25	31	62	62	66	26	39	29	8	0	0.176	0.765	1.100	1.302	5.036	10.641	0.008	120	820	100	20	30	-2.503	3	17	13	17	8372	9459	0.241	0.500	0	0	0
2	14	5	"2048_hsa_miR_146a; 1423873-6-E05"	"02: I-10  2048_hsa_miR_146a"	19290	30710	120	61	65	25	38	57	57	63	32	50	18	1	0	81	88	39	44	62	62	67	43	64	25	4	0	0.211	0.308	0.800	0.689	3.754	3.488	0.013	120	820	100	23	34	-2.248	4	19	8	26	7757	10520	0.063	0.488	0	0	0
2	15	5	"2044_hsa_miR_142_5p; 1423873-6-E06"	"02: I-12  2044_hsa_miR_142_5p"	19560	30710	120	112	200	209	104	58	58	65	32	49	60	45	0	74	83	48	57	61	61	66	27	40	30	14	0	4.154	6.455	4.111	3.513	5.201	15.551	0.069	120	820	100	67	164	2.054	54	13	142	22	23976	9906	4.219	0.630	0	0	0
2	16	5	"2040_hsa_miR_139; 1423873-6-E07"	"02: I-14  2040_hsa_miR_139"	19820	30710	120	70	101	115	113	57	57	65	39	60	29	12	0	88	122	133	109	62	62	69	44	63	38	15	0	0.500	0.733	0.842	1.012	4.433	0.435	0.036	120	820	100	39	104	-1.000	13	26	44	60	12136	14609	0.923	1.205	0	0	0
2	1	6	"2036_hsa_miR_135b; 1423873-6-E08"	"02: I-16  2036_hsa_miR_135b"	15850	30970	120	60	67	33	49	58	58	67	45	67	10	0	0	92	97	39	40	62	62	67	37	55	42	13	0	0.067	0.257	0.683	0.624	4.490	-6.692	0.001	120	820	100	32	44	-3.907	2	30	9	35	8021	11582	0.000	0.811	0	0	0
2	2	6	"2032_hsa_miR_133a; 1423873-6-E09"	"02: I-18  2032_hsa_miR_133a"	16110	30970	120	60	63	22	34	59	59	67	40	59	6	0	0	82	91	57	62	64	64	75	149	198	0	0	0	0.056	0.148	0.629	0.641	5.901	0.004	0.001	120	820	100	19	31	-4.170	1	18	4	27	7508	10927	-0.100	0.107	0	0	0
2	3	6	"2028_hsa_miR_129; 1423873-6-E10"	"02: I-20  2028_hsa_miR_129"	16380	30970	120	78	116	137	118	58	58	67	48	71	28	16	0	94	97	35	36	63	63	68	38	55	41	10	0	0.645	1.706	1.317	1.343	4.915	9.903	0.061	120	820	100	51	92	-0.632	20	31	58	34	13953	11617	1.021	0.763	0	0	0
2	4	6	"2024_hsa_miR_126*; 1423873-6-E11"	"02: I-22  2024_hsa_miR_126*"	16640	30970	120	61	72	63	87	58	58	66	49	74	6	2	0	84	87	34	39	62	62	69	34	49	33	11	0	0.136	0.560	0.667	0.826	3.676	5.174	0.011	120	820	100	25	39	-2.874	3	22	14	25	8680	10464	0.122	0.529	0	0	0
2	5	6	"2020_hsa_miR_124a; 1423873-6-E12"	"02: I-24  2020_hsa_miR_124a"	16910	30970	120	94	180	332	184	59	59	66	40	60	46	29	0	82	127	174	137	62	62	69	46	66	28	13	0	1.750	1.862	2.369	1.752	5.328	8.515	0.016	120	820	100	55	186	0.807	35	20	121	65	21566	15294	2.850	1.261	0	0	0
2	6	6	"2065_hsa_miR_17_5p; 1423873-6-G01"	"02: M-02  2065_hsa_miR_17_5p"	17170	30970	120	253	409	405	99	58	58	80	108	135	58	49	0	117	218	222	101	63	63	73	55	75	50	38	0	3.611	2.265	1.927	2.301	6.902	4.002	0.130	120	820	100	249	506	1.852	195	54	351	155	49032	26190	3.046	2.636	0	0	0
2	7	6	"2061_hsa_miR_15a; 1423873-6-G02"	"02: M-04  2061_hsa_miR_15a"	17440	30970	120	77	128	143	111	58	58	70	57	81	31	15	0	85	95	59	62	63	63	70	41	58	27	7	0	0.864	2.188	1.772	1.599	6.030	26.853	0.005	120	820	100	41	102	-0.212	19	22	70	32	15310	11424	1.018	0.610	0	0	0
2	8	6	"2057_hsa_miR_153; 1423873-6-G03"	"02: M-06  2057_hsa_miR_153"	17700	30970	120	63	76	91	119	58	58	67	52	77	10	2	0	75	80	30	37	61	61	67	44	65	19	2	0	0.357	0.947	1.124	1.275	3.759	98.154	0.000	120	820	100	19	37	-1.485	5	14	18	19	9167	9562	0.173	0.295	0	0	0
2	9	6	"2053_hsa_miR_149; 1423873-6-G04"	"02: M-08  2053_hsa_miR_149"	17970	30970	120	61	69	33	47	59	59	66	40	60	20	3	0	81	88	45	51	64	64	70	47	67	20	5	0	0.118	0.417	0.867	1.066	5.804	4.620	0.001	120	820	100	19	34	-3.087	2	17	10	24	8264	10609	0.075	0.383	0	0	0
2	10	6	"2049_hsa_miR_146b; 1423873-6-G05"	"02: M-10  2049_hsa_miR_146b"	18230	30970	120	58	70	56	80	58	58	67	43	64	13	4	0	76	79	32	40	61	61	68	37	54	23	1	0	0.000	0.667	1.214	1.361	4.913	18.170	0.002	120	820	100	15	30	Error	0	15	12	18	8426	9519	0.070	0.297	0	0	0
2	11	6	"2045_hsa_miR_143; 1423873-6-G06"	"02: M-12  2045_hsa_miR_143"	18500	30970	120	59	64	29	45	56	56	64	41	64	13	3	0	76	79	29	36	60	60	66	29	43	36	9	0	0.188	0.421	0.910	0.864	5.034	2.392	0.021	120	820	100	19	27	-2.415	3	16	8	19	7648	9450	0.000	0.448	0	0	0
2	12	6	"2041_hsa_miR_140; 1423873-6-G07"	"02: M-14  2041_hsa_miR_140"	18760	30970	120	59	62	29	46	57	57	64	39	60	10	3	0	77	83	39	46	61	61	66	29	43	33	8	0	0.125	0.227	1.105	0.920	3.616	59.691	0.000	120	820	100	18	27	-3.000	2	16	5	22	7491	9963	-0.051	0.586	0	0	0
2	13	6	"2037_hsa_miR_136; 1423873-6-G08"	"02: M-16  2037_hsa_miR_136"	19030	30970	120	58	72	55	76	54	54	60	34	56	21	7	0	87	92	31	33	63	63	69	36	52	36	9	0	0.167	0.621	0.782	0.771	4.288	-0.534	0.001	120	820	100	28	47	-2.585	4	24	18	29	8619	10998	0.353	0.639	0	0	0
2	14	6	"2033_hsa_miR_133b; 1423873-6-G09"	"02: M-18  2033_hsa_miR_133b"	19290	30970	120	63	78	70	89	55	55	62	31	50	24	10	0	76	83	45	54	62	62	68	35	51	25	6	0	0.571	1.095	0.826	1.092	3.941	2.748	0.059	120	820	100	22	44	-0.807	8	14	23	21	9419	10004	0.516	0.429	0	0	0
2	15	6	"2029_hsa_miR_130a; 1423873-6-G10"	"02: M-20  2029_hsa_miR_130a"	19560	30970	120	68	92	88	95	56	56	66	39	59	27	13	0	74	83	45	54	62	62	68	35	51	27	9	0	1.000	1.714	1.103	1.276	4.624	6.142	0.010	120	820	100	24	57	0.000	12	12	36	21	11044	9987	0.667	0.429	0	0	0
2	16	6	"2025_hsa_miR_127; 1423873-6-G11"	"02: M-22  2025_hsa_miR_127"	19820	30970	120	284	413	386	93	55	55	65	45	69	73	65	0	154	246	268	108	63	63	72	55	76	60	42	0	2.516	1.956	2.037	1.953	5.311	1.801	0.214	120	820	100	320	541	1.331	229	91	358	183	49529	29553	7.733	3.164	0	0	0
2	1	7	"2021_hsa_miR_125a; 1423873-6-G12"	"02: M-24  2021_hsa_miR_125a"	15850	31240	120	62	81	89	109	58	58	67	61	91	5	3	0	81	90	67	74	60	60	65	31	47	31	11	0	0.190	0.767	0.911	0.741	4.002	15.756	0.009	120	820	100	25	53	-2.392	4	21	23	30	9688	10802	0.230	0.806	0	0	0
2	2	7	"2110_hsa_miR_20b; 1423881-3-A01"	"03: A-02  2110_hsa_miR_20b"	16110	31240	120	169	305	352	115	60	60	82	100	121	50	35	0	106	182	174	95	63	63	80	154	192	30	14	0	2.535	2.059	1.663	1.704	8.512	5.388	0.073	120	820	100	152	364	1.342	109	43	245	119	36606	21784	2.230	0.662	0	0	0
2	3	7	"2106_hsa_miR_205; 1423881-3-A02"	"03: A-04  2106_hsa_miR_205"	16380	31240	120	65	72	35	48	59	59	72	78	108	6	0	0	74	81	39	48	61	61	70	47	67	14	4	0	0.462	0.650	1.000	1.046	3.910	1.327	0.003	120	820	100	19	33	-1.115	6	13	13	20	8596	9753	0.000	0.234	0	0	0
2	4	7	"2102_hsa_miR_202; 1423881-3-A03"	"03: A-06  2102_hsa_miR_202"	16640	31240	120	62	78	67	85	57	57	65	50	76	13	5	0	70	71	24	33	62	62	66	29	43	16	2	0	0.625	2.333	1.447	1.769	3.984	0.497	0.010	120	820	100	13	30	-0.678	5	8	21	9	9366	8479	0.260	0.172	0	0	0
2	5	7	"2098_hsa_miR_200a; 1423881-3-A04"	"03: A-08  2098_hsa_miR_200a"	16910	31240	120	62	66	28	42	59	59	65	34	52	15	2	0	71	80	44	55	61	61	66	34	51	24	6	0	0.300	0.368	1.103	0.856	6.060	-3.988	0.001	120	820	100	13	26	-1.737	3	10	7	19	7907	9632	0.029	0.412	0	0	0
2	6	7	"2094_hsa_miR_199a*; 1423881-3-A05"	"03: A-10  2094_hsa_miR_199a*"	17170	31240	120	56	62	31	50	59	59	65	38	58	11	1	0	76	80	33	41	62	62	68	36	52	23	8	0	-0.214	0.167	0.810	0.969	3.428	1.602	0.019	120	820	100	11	21	Error	-3	14	3	18	7495	9596	-0.079	0.333	0	0	0
2	7	7	"2090_hsa_miR_196b; 1423881-3-A06"	"03: A-12  2090_hsa_miR_196b"	17440	31240	120	62	67	26	38	59	59	65	40	61	15	0	0	87	88	30	34	63	63	72	75	104	5	0	0	0.125	0.320	0.707	0.796	4.222	0.047	0.001	120	820	100	27	33	-3.000	3	24	8	25	8058	10581	0.050	0.213	0	0	0
2	8	7	"2086_hsa_miR_193b; 1423881-3-A07"	"03: A-14  2086_hsa_miR_193b"	17700	31240	120	61	76	58	76	58	58	68	92	135	5	4	0	71	77	49	63	62	62	65	27	41	25	5	0	0.333	1.200	0.900	1.025	4.112	7.172	0.003	120	820	100	12	33	-1.585	3	9	18	15	9080	9266	0.087	0.444	0	0	0
2	9	7	"2082_hsa_miR_191; 1423881-3-A08"	"03: A-16  2082_hsa_miR_191"	17970	31240	120	82	133	144	108	60	60	69	65	94	26	18	0	65	100	116	116	63	63	68	33	48	23	15	0	11.000	1.973	1.758	2.020	7.583	15.249	0.005	120	820	100	24	110	3.459	22	2	73	37	15957	11941	0.985	0.970	0	0	0
2	10	7	"2078_hsa_miR_189; 1423881-3-A09"	"03: A-18  2078_hsa_miR_189"	18230	31240	120	64	80	86	107	57	57	64	34	53	19	8	0	71	86	76	88	61	61	67	31	46	27	9	0	0.700	0.920	0.772	0.969	5.012	3.097	0.003	120	820	100	17	48	-0.515	7	10	23	25	9624	10374	0.471	0.613	0	0	0
2	11	7	"2074_hsa_miR_185; 1423881-3-A10"	"03: A-20  2074_hsa_miR_185"	18500	31240	120	66	94	93	98	56	56	66	42	63	28	11	0	66	78	45	57	62	62	69	47	68	15	5	0	2.500	2.375	0.875	1.167	5.657	12.826	0.002	120	820	100	14	54	1.322	10	4	38	16	11247	9379	0.667	0.191	0	0	0
2	12	7	"2070_hsa_miR_182; 1423881-3-A11"	"03: A-22  2070_hsa_miR_182"	18760	31240	120	81	173	233	134	57	57	66	52	78	38	27	0	74	80	45	56	61	61	66	27	40	29	7	0	1.846	6.105	1.933	2.465	5.795	20.755	0.042	120	820	100	37	135	0.885	24	13	116	19	20808	9560	2.058	0.519	0	0	0
2	13	7	"2066_hsa_miR_181a; 1423881-3-A12"	"03: A-24  2066_hsa_miR_181a"	19030	31240	120	243	369	351	95	57	57	74	108	145	62	45	0	95	138	111	80	61	61	68	40	58	44	30	0	5.471	4.052	2.138	3.027	6.113	6.865	0.181	120	820	100	220	389	2.452	186	34	312	77	44308	16582	2.731	1.750	0	0	0
2	14	7	"2111_hsa_miR_21; 1423881-3-C01"	"03: E-02  2111_hsa_miR_21"	19290	31240	120	98	180	207	115	57	57	80	117	146	30	17	0	85	93	49	52	63	63	71	44	61	24	5	0	1.864	4.100	4.058	3.487	5.374	6.042	0.114	120	820	100	63	153	0.898	41	22	123	30	21624	11177	0.855	0.500	0	0	0
2	15	7	"2107_hsa_miR_206; 1423881-3-C02"	"03: E-04  2107_hsa_miR_206"	19560	31240	120	60	72	49	68	56	56	72	76	105	5	3	0	82	88	47	53	64	64	72	46	63	20	4	0	0.222	0.667	1.236	0.930	4.757	1.014	0.032	120	820	100	22	40	-2.170	4	18	16	24	8616	10558	0.000	0.348	0	0	0
2	16	7	"2103_hsa_miR_202*; 1423881-3-C03"	"03: E-06  2103_hsa_miR_202*"	19820	31240	120	64	89	76	85	57	57	65	40	61	25	15	0	107	137	122	89	64	64	73	41	56	51	28	0	0.163	0.438	0.538	0.565	6.422	1.569	0.031	120	820	100	50	105	-2.619	7	43	32	73	10720	16389	0.600	1.561	0	0	0
2	1	8	"2099_hsa_miR_200a*; 1423881-3-C04"	"03: E-08  2099_hsa_miR_200a*"	15850	31500	120	59	70	53	75	59	59	65	34	52	15	4	0	74	152	829	545	61	61	65	25	38	32	10	0	0.000	0.121	1.000	0.816	4.637	0.048	0.263	120	820	100	13	102	Error	0	13	11	91	8369	18281	0.147	3.480	0	0	0
2	2	8	"2095_hsa_miR_199b; 1423881-3-C05"	"03: E-10  2095_hsa_miR_199b"	16110	31500	120	59	83	140	168	58	58	67	40	59	17	3	0	81	86	45	52	65	65	71	41	57	21	2	0	0.063	1.190	0.862	0.961	4.565	8.452	0.017	120	820	100	17	46	-4.000	1	16	25	21	9949	10268	0.400	0.366	0	0	0
2	3	8	"2091_hsa_miR_197; 1423881-3-C06"	"03: E-12  2091_hsa_miR_197"	16380	31500	120	67	90	84	93	59	59	67	42	62	21	10	0	502	708	804	113	64	64	106	253	238	57	45	0	0.018	0.048	0.101	0.126	8.479	0.006	0.003	120	820	100	446	675	-5.775	8	438	31	644	10750	84957	0.548	2.379	0	0	0
2	4	8	"2087_hsa_miR_194; 1423881-3-C07"	"03: E-14  2087_hsa_miR_194"	16640	31500	120	58	71	60	84	57	57	67	52	77	12	4	0	67	72	27	37	63	63	83	150	180	0	0	0	0.250	1.556	1.208	1.126	4.314	52.289	0.000	120	820	100	5	23	-2.000	1	4	14	9	8492	8598	0.077	-0.073	0	0	0
2	5	8	"2083_hsa_miR_191*; 1423881-3-C08"	"03: E-16  2083_hsa_miR_191*"	16910	31500	120	57	64	52	81	58	58	64	36	56	13	0	0	74	79	28	35	62	62	66	29	43	33	8	0	-0.083	0.353	1.143	1.120	4.615	3.816	0.002	120	820	100	11	23	Error	-1	12	6	17	7730	9485	0.000	0.448	0	0	0
2	6	8	"2079_hsa_miR_18a; 1423881-3-C09"	"03: E-18  2079_hsa_miR_18a"	17170	31500	120	100	211	274	129	58	58	67	47	70	45	30	0	86	123	114	92	63	63	68	38	55	38	20	0	1.826	2.550	1.826	1.695	6.434	7.618	0.052	120	820	100	65	213	0.869	42	23	153	60	25340	14796	3.064	1.447	0	0	0
2	7	8	"2075_hsa_miR_186; 1423881-3-C10"	"03: E-20  2075_hsa_miR_186"	17440	31500	120	59	64	31	48	58	58	65	38	58	10	3	0	85	87	42	48	63	63	69	71	102	7	0	0	0.045	0.250	0.565	0.544	4.548	-0.104	0.000	120	820	100	23	30	-4.459	1	22	6	24	7702	10467	-0.026	0.254	0	0	0
2	8	8	"2071_hsa_miR_182*; 1423881-3-C11"	"03: E-22  2071_hsa_miR_182*"	17700	31500	120	60	69	51	73	58	58	65	38	58	11	3	0	76	83	37	44	61	61	66	27	40	34	11	0	0.133	0.500	1.500	1.136	3.905	-14.733	0.001	120	820	100	17	33	-2.907	2	15	11	22	8280	9972	0.105	0.630	0	0	0
2	9	8	"2067_hsa_miR_181b; 1423881-3-C12"	"03: E-24  2067_hsa_miR_181b"	17970	31500	120	99	173	217	125	59	59	68	48	70	46	28	0	89	131	121	92	61	61	66	36	54	41	28	0	1.429	1.629	0.961	1.469	7.531	8.048	0.013	120	820	100	68	184	0.515	40	28	114	70	20733	15685	2.188	1.806	0	0	0
2	10	8	"2112_hsa_miR_210; 1423881-3-E01"	"03: I-02  2112_hsa_miR_210"	18230	31500	120	62	83	85	102	59	59	66	44	66	12	5	0	75	86	58	67	61	61	66	28	42	33	13	0	0.214	0.960	0.600	0.864	6.444	0.031	0.009	120	820	100	17	49	-2.222	3	14	24	25	9922	10359	0.386	0.714	0	0	0
2	11	8	"2108_hsa_miR_208; 1423881-3-E02"	"03: I-04  2108_hsa_miR_208"	18500	31500	120	62	73	51	69	55	55	63	44	69	13	5	0	67	70	23	32	62	62	66	27	40	18	4	0	1.400	2.250	1.250	1.162	3.631	41.155	0.002	120	820	100	12	26	0.485	7	5	18	8	8745	8359	0.227	0.148	0	0	0
2	12	8	"2104_hsa_miR_203; 1423881-3-E03"	"03: I-06  2104_hsa_miR_203"	18760	31500	120	58	63	28	44	58	58	66	42	63	7	1	0	75	77	27	35	61	61	67	32	47	22	6	0	0.000	0.313	0.989	1.030	3.584	-290.119	0.000	120	820	100	14	21	Error	0	14	5	16	7514	9247	-0.071	0.313	0	0	0
2	13	8	"2100_hsa_miR_200b; 1423881-3-E04"	"03: I-08  2100_hsa_miR_200b"	19030	31500	120	61	71	52	73	58	58	67	44	65	15	2	0	74	77	28	36	63	63	67	32	47	24	3	0	0.273	0.929	1.122	1.086	4.512	34.303	0.001	120	820	100	14	27	-1.874	3	11	13	14	8555	9228	0.091	0.313	0	0	0
2	14	8	"2096_hsa_miR_19a; 1423881-3-E05"	"03: I-10  2096_hsa_miR_19a"	19290	31500	120	69	109	120	110	57	57	65	47	72	23	15	0	72	81	42	51	62	62	68	40	58	15	6	0	1.200	2.737	1.923	1.678	5.116	13.211	0.025	120	820	100	22	71	0.263	12	10	52	19	13032	9704	0.936	0.325	0	0	0
2	15	8	"2092_hsa_miR_198; 1423881-3-E06"	"03: I-12  2092_hsa_miR_198"	19560	31500	120	95	171	196	114	59	59	74	78	105	36	23	0	84	124	108	87	63	63	75	59	78	25	19	0	1.714	1.836	2.118	1.914	4.766	3.304	0.088	120	820	100	57	173	0.778	36	21	112	61	20488	14939	1.244	0.831	0	0	0
2	16	8	"2088_hsa_miR_195; 1423881-3-E07"	"03: I-14  2088_hsa_miR_195"	19820	31500	120	76	125	152	121	56	56	66	49	74	35	19	0	79	102	84	82	63	63	71	45	63	23	10	0	1.250	1.769	1.229	1.240	5.504	4.347	0.043	120	820	100	36	108	0.322	20	16	69	39	14947	12225	1.204	0.689	0	0	0
2	1	9	"2084_hsa_miR_192; 1423881-3-E08"	"03: I-16  2084_hsa_miR_192"	15850	31770	120	60	67	33	49	58	58	76	308	405	0	0	0	68	75	33	44	60	60	65	32	49	21	5	0	0.250	0.600	0.857	0.956	3.896	256.411	0.001	120	820	100	10	24	-2.000	2	8	9	15	8078	9040	-0.029	0.313	0	0	0
2	2	9	"2080_hsa_miR_18b; 1423881-3-E09"	"03: I-18  2080_hsa_miR_18b"	16110	31770	120	87	155	171	110	57	57	66	44	66	40	28	0	82	105	93	88	62	62	66	30	45	40	20	0	1.500	2.279	1.513	1.348	5.215	7.734	0.024	120	820	100	50	141	0.585	30	20	98	43	18596	12621	2.023	1.300	0	0	0
2	3	9	"2076_hsa_miR_187; 1423881-3-E10"	"03: I-20  2076_hsa_miR_187"	16380	31770	120	64	72	49	68	58	58	63	35	55	15	4	0	79	85	34	40	60	60	64	31	48	40	10	0	0.316	0.560	0.613	0.648	4.347	1.961	0.005	120	820	100	25	39	-1.663	6	19	14	25	8698	10198	0.257	0.677	0	0	0
2	4	9	"2072_hsa_miR_183; 1423881-3-E11"	"03: I-22  2072_hsa_miR_183"	16640	31770	120	60	70	56	80	57	57	64	32	50	15	5	0	74	78	28	35	61	61	66	29	43	26	9	0	0.231	0.765	1.053	1.112	3.726	7.953	0.011	120	820	100	16	30	-2.115	3	13	13	17	8383	9347	0.188	0.414	0	0	0
2	5	9	"2068_hsa_miR_181c; 1423881-3-E12"	"03: I-24  2068_hsa_miR_181c"	16910	31770	120	59	68	46	67	58	58	65	33	50	15	5	0	71	74	27	36	62	62	71	182	256	0	0	0	0.111	0.833	1.042	1.047	3.888	13.930	0.002	120	820	100	10	22	-3.170	1	9	10	12	8184	8901	0.091	0.016	0	0	0
2	6	9	"2113_hsa_miR_211; 1423881-3-G01"	"03: M-02  2113_hsa_miR_211"	17170	31770	120	62	66	26	39	56	56	63	40	63	13	3	0	82	86	43	50	63	63	67	31	46	36	10	0	0.316	0.435	0.778	0.671	3.711	0.021	0.000	120	820	100	25	33	-1.663	6	19	10	23	7891	10333	0.075	0.613	0	0	0
2	7	9	"2109_hsa_miR_20a; 1423881-3-G02"	"03: M-04  2109_hsa_miR_20a"	17440	31770	120	328	461	391	84	57	57	77	105	136	72	60	0	136	258	266	103	62	62	90	379	421	20	5	0	3.662	2.061	2.250	2.141	4.851	0.147	0.024	120	820	100	345	600	1.873	271	74	404	196	55313	30979	3.657	0.443	0	0	0
2	8	9	"2105_hsa_miR_204; 1423881-3-G03"	"03: M-06  2105_hsa_miR_204"	17700	31770	120	66	82	73	89	58	58	69	79	114	9	4	0	79	85	40	47	62	62	73	85	116	5	0	0	0.471	1.043	0.759	0.822	4.210	0.031	0.000	120	820	100	25	47	-1.087	8	17	24	23	9812	10234	0.165	0.141	0	0	0
2	9	9	"2101_hsa_miR_200c; 1423881-3-G04"	"03: M-08  2101_hsa_miR_200c"	17970	31770	120	62	83	84	101	58	58	68	52	76	10	7	0	66	77	50	64	61	61	65	27	41	29	8	0	0.800	1.563	1.333	0.955	5.405	-36.053	0.001	120	820	100	9	41	-0.322	4	5	25	16	9965	9262	0.288	0.444	0	0	0
2	10	9	"2097_hsa_miR_19b; 1423881-3-G05"	"03: M-10  2097_hsa_miR_19b"	18230	31770	120	84	155	183	118	57	57	67	50	74	37	29	0	77	94	82	87	62	62	66	32	48	30	14	0	1.800	3.063	1.372	1.995	7.232	31.609	0.002	120	820	100	42	130	0.848	27	15	98	32	18649	11339	1.760	0.875	0	0	0
2	11	9	"2093_hsa_miR_199a; 1423881-3-G06"	"03: M-12  2093_hsa_miR_199a"	18500	31770	120	59	61	32	52	57	57	66	46	69	5	1	0	76	81	38	46	63	63	67	28	41	27	8	0	0.154	0.222	1.095	0.907	5.199	2.800	0.009	120	820	100	15	22	-2.700	2	13	4	18	7270	9736	-0.109	0.500	0	0	0
2	12	9	"2089_hsa_miR_196a; 1423881-3-G07"	"03: M-14  2089_hsa_miR_196a"	18760	31770	120	53	65	44	67	59	59	67	42	62	11	2	0	74	77	35	45	62	62	66	30	45	28	5	0	-0.500	0.400	0.924	0.867	3.094	5.841	0.005	120	820	100	6	21	Error	-6	12	6	15	7797	9184	-0.048	0.367	0	0	0
2	13	9	"2085_hsa_miR_193a; 1423881-3-G08"	"03: M-16  2085_hsa_miR_193a"	19030	31770	120	61	65	31	47	56	56	63	41	65	12	2	0	73	71	24	33	63	63	68	28	41	18	3	0	0.500	1.125	1.167	1.300	3.184	73.675	0.000	120	820	100	15	17	-1.000	5	10	9	8	7823	8529	0.049	0.107	0	0	0
2	14	9	"2081_hsa_miR_190; 1423881-3-G09"	"03: M-18  2081_hsa_miR_190"	19290	31770	120	61	69	37	53	57	57	63	39	61	16	5	0	86	122	334	273	61	61	68	36	52	39	14	0	0.160	0.197	0.719	0.782	3.913	-0.003	0.000	120	820	100	29	73	-2.644	4	25	12	61	8314	14649	0.154	1.500	0	0	0
2	15	9	"2077_hsa_miR_188; 1423881-3-G10"	"03: M-20  2077_hsa_miR_188"	19560	31770	120	58	68	36	52	55	55	64	44	68	17	3	0	80	93	53	56	64	64	71	36	50	28	8	0	0.188	0.448	1.222	1.053	4.464	0.197	0.008	120	820	100	19	42	-2.415	3	16	13	29	8187	11204	0.091	0.611	0	0	0
2	16	9	"2073_hsa_miR_184; 1423881-3-G11"	"03: M-22  2073_hsa_miR_184"	19820	31770	120	60	83	80	96	56	56	65	42	64	20	9	0	76	83	41	49	63	63	73	71	97	9	2	0	0.308	1.350	1.429	1.245	4.815	0.050	0.002	120	820	100	17	47	-1.700	4	13	27	20	9943	9943	0.429	0.141	0	0	0
2	1	10	"2069_hsa_miR_181d; 1423881-3-G12"	"03: M-24  2069_hsa_miR_181d"	15850	32030	120	58	66	43	65	58	58	66	41	62	11	1	0	70	83	86	103	62	62	67	31	46	22	5	0	0.000	0.381	1.113	1.182	3.687	0.037	0.000	120	820	100	8	29	Error	0	8	8	21	7874	9993	0.000	0.516	0	0	0
2	2	10	"Blank_A2; 1423881-7-A01"	"04: A-02  Blank_A2"	16110	32030	120	62	63	27	42	55	55	62	33	53	20	3	0	72	95	253	266	61	61	66	36	54	15	3	0	0.636	0.235	0.904	1.011	4.723	-0.002	0.000	120	820	100	18	42	-0.652	7	11	8	34	7610	11407	0.030	0.806	0	0	0
2	3	10	"2154_hsa_miR_30d; 1423881-7-A02"	"04: A-04  2154_hsa_miR_30d"	16380	32030	120	71	84	71	84	58	58	67	50	74	15	5	0	69	75	38	50	60	60	67	39	58	16	3	0	1.444	1.733	1.164	1.250	4.769	10.761	0.027	120	820	100	22	41	0.531	13	9	26	15	10134	9015	0.340	0.205	0	0	0
2	4	10	"2150_hsa_miR_30a_3p; 1423881-7-A03"	"04: A-06  2150_hsa_miR_30a_3p"	16640	32030	120	61	70	49	70	58	58	65	40	61	11	5	0	78	95	98	103	61	61	67	35	52	27	10	0	0.176	0.353	0.905	0.821	4.859	0.157	0.020	120	820	100	20	46	-2.503	3	17	12	34	8346	11420	0.125	0.800	0	0	0
2	5	10	"2146_hsa_miR_302b*; 1423881-7-A04"	"04: A-08  2146_hsa_miR_302b*"	16910	32030	120	64	68	29	42	59	59	66	38	57	13	2	0	86	88	37	42	62	62	73	184	252	0	0	0	0.208	0.346	0.707	0.652	4.169	0.539	0.005	120	820	100	29	35	-2.263	5	24	9	26	8204	10579	0.053	0.082	0	0	0
2	6	10	"2142_hsa_miR_301; 1423881-7-A05"	"04: A-10  2142_hsa_miR_301"	17170	32030	120	58	64	29	45	59	59	67	46	68	10	0	0	68	71	28	39	63	63	66	25	37	22	5	0	-0.200	0.625	1.700	1.340	4.839	29.531	0.003	120	820	100	4	13	Error	-1	5	5	8	7685	8579	-0.065	0.200	0	0	0
2	7	10	"2138_hsa_miR_299_3p; 1423881-7-A06"	"04: A-12  2138_hsa_miR_299_3p"	17440	32030	120	57	68	44	64	57	57	66	58	87	10	2	0	86	91	38	41	63	63	87	515	591	0	0	0	0.000	0.393	1.105	0.919	4.083	7.839	0.001	120	820	100	23	39	Error	0	23	11	28	8147	10948	0.034	0.008	0	0	0
2	8	10	"2134_hsa_miR_27a; 1423881-7-A07"	"04: A-14  2134_hsa_miR_27a"	17700	32030	120	62	77	56	72	58	58	67	47	70	18	6	0	77	81	30	37	62	62	71	104	146	0	0	0	0.267	1.000	1.092	1.162	5.121	8.352	0.006	120	820	100	19	38	-1.907	4	15	19	19	9269	9692	0.213	0.096	0	0	0
2	9	10	"2130_hsa_miR_24; 1423881-7-A08"	"04: A-16  2130_hsa_miR_24"	17970	32030	120	69	97	83	85	57	57	66	69	104	21	6	0	76	86	75	87	62	62	69	100	144	2	1	0	0.857	1.667	1.470	1.409	5.238	0.158	0.013	120	820	100	26	64	-0.222	12	14	40	24	11676	10288	0.449	0.170	0	0	0
2	10	10	"2126_hsa_miR_223; 1423881-7-A09"	"04: A-18  2126_hsa_miR_223"	18230	32030	120	65	89	94	105	58	58	64	33	51	23	15	0	86	104	81	77	62	62	67	29	43	45	23	0	0.292	0.738	0.647	0.758	5.244	5.963	0.004	120	820	100	31	73	-1.778	7	24	31	42	10728	12479	0.758	1.276	0	0	0
2	11	10	"2122_hsa_miR_22; 1423881-7-A10"	"04: A-20  2122_hsa_miR_22"	18500	32030	120	63	70	35	50	58	58	65	45	69	11	1	0	73	79	35	44	64	64	70	39	55	19	3	0	0.556	0.800	0.962	0.804	4.586	-142.318	0.000	120	820	100	14	27	-0.848	5	9	12	15	8384	9461	0.111	0.231	0	0	0
2	12	10	"2118_hsa_miR_216; 1423881-7-A11"	"04: A-22  2118_hsa_miR_216"	18760	32030	120	59	71	53	74	59	59	67	46	68	8	2	0	76	79	36	45	63	63	68	33	48	23	5	0	0.000	0.750	0.857	0.850	3.744	0.148	0.009	120	820	100	13	28	Error	0	13	12	16	8540	9460	0.087	0.333	0	0	0
2	13	10	"2114_hsa_miR_212; 1423881-7-A12"	"04: A-24  2114_hsa_miR_212"	19030	32030	120	66	72	42	58	57	57	65	45	69	17	4	0	70	74	26	35	62	62	67	27	40	22	8	0	1.125	1.250	1.576	1.839	3.142	-104.150	0.000	120	820	100	17	27	0.170	9	8	15	12	8603	8872	0.156	0.259	0	0	0
2	14	10	"Blank_E2; 1423881-7-C01"	"04: E-02  Blank_E2"	19290	32030	120	57	62	24	38	58	58	64	33	51	13	0	0	67	68	22	32	62	62	67	36	53	10	0	0	-0.200	0.667	1.250	1.281	4.090	4.429	0.001	120	820	100	4	10	Error	-1	5	4	6	7451	8147	-0.061	0.028	0	0	0
2	15	10	"2155_hsa_miR_30e_3p; 1423881-7-C02"	"04: E-04  2155_hsa_miR_30e_3p"	19560	32030	120	60	76	66	86	56	56	63	35	55	20	9	0	86	90	37	41	63	63	70	46	65	22	4	0	0.174	0.741	1.024	0.917	4.280	1.561	0.006	120	820	100	27	47	-2.524	4	23	20	27	9145	10850	0.371	0.435	0	0	0
2	16	10	"2151_hsa_miR_30a_5p; 1423881-7-C03"	"04: E-06  2151_hsa_miR_30a_5p"	19820	32030	120	82	128	161	125	58	58	68	50	73	30	19	0	77	98	75	76	63	63	73	66	90	15	5	0	1.714	2.000	1.786	2.121	5.164	4.282	0.076	120	820	100	38	105	0.778	24	14	70	35	15413	11743	1.200	0.379	0	0	0
2	1	11	"2147_hsa_miR_302c; 1423881-7-C04"	"04: E-08  2147_hsa_miR_302c"	15850	32300	120	57	67	41	61	60	60	66	37	56	12	1	0	76	81	39	48	64	64	68	31	45	20	8	0	-0.250	0.412	1.208	1.240	4.079	1.498	0.039	120	820	100	9	24	Error	-3	12	7	17	8034	9712	0.027	0.419	0	0	0
2	2	11	"2143_hsa_miR_302a; 1423881-7-C05"	"04: E-10  2143_hsa_miR_302a"	16110	32300	120	56	60	29	48	59	59	66	45	68	9	1	0	74	78	28	35	64	64	68	30	44	27	5	0	-0.300	0.071	0.839	0.865	3.754	-22.315	0.004	120	820	100	7	15	Error	-3	10	1	14	7222	9364	-0.133	0.333	0	0	0
2	3	11	"2139_hsa_miR_29a; 1423881-7-C06"	"04: E-12  2139_hsa_miR_29a"	16380	32300	120	72	90	87	96	58	58	67	45	67	18	7	0	73	103	184	178	64	64	70	40	57	17	6	0	1.556	0.821	1.160	1.186	4.615	0.063	0.003	120	820	100	23	71	0.637	14	9	32	39	10808	12357	0.511	0.825	0	0	0
2	4	11	"2135_hsa_miR_27b; 1423881-7-C07"	"04: E-14  2135_hsa_miR_27b"	16640	32300	120	58	71	50	70	56	56	64	35	54	16	7	0	71	74	28	37	61	61	65	27	41	21	9	0	0.200	1.154	1.182	1.170	4.232	10.135	0.009	120	820	100	12	28	-2.322	2	10	15	13	8491	8933	0.200	0.333	0	0	0
2	5	11	"2131_hsa_miR_25; 1423881-7-C08"	"04: E-16  2131_hsa_miR_25"	16910	32300	120	5644	5684	3907	68	61	61	450	1756	390	80	70	0	2122	2169	1608	74	62	62	242	833	344	73	60	0	2.710	2.669	2.656	3.444	3.231	2.984	0.553	120	820	100	7643	7730	1.438	5583	2060	5623	2107	682098	260240	2.981	2.313	0	0	0
2	6	11	"2127_hsa_miR_224; 1423881-7-C09"	"04: E-18  2127_hsa_miR_224"	17170	32300	120	58	64	30	46	59	59	230	1158	503	0	0	0	74	80	35	43	61	61	151	594	393	0	0	0	-0.077	0.263	1.000	0.986	3.936	0.744	0.015	120	820	100	12	24	Error	-1	13	5	19	7659	9617	-0.143	-0.120	0	0	0
2	7	11	"2123_hsa_miR_220; 1423881-7-C10"	"04: E-20  2123_hsa_miR_220"	17440	32300	120	58	65	29	44	57	57	61	26	42	20	5	0	74	77	27	35	62	62	84	515	613	0	0	0	0.083	0.533	1.000	1.081	3.396	0.039	0.001	120	820	100	13	23	-3.585	1	12	8	15	7753	9239	0.154	-0.014	0	0	0
2	8	11	"2119_hsa_miR_217; 1423881-7-C11"	"04: E-22  2119_hsa_miR_217"	17700	32300	120	56	64	29	45	59	59	65	40	61	10	4	0	75	79	36	45	64	64	69	33	47	22	4	0	-0.273	0.333	1.350	1.261	3.606	0.004	0.000	120	820	100	8	20	Error	-3	11	5	15	7707	9528	-0.025	0.303	0	0	0
2	9	11	"2115_hsa_miR_213; 1423881-7-C12"	"04: E-24  2115_hsa_miR_213"	17970	32300	120	60	65	33	50	54	54	62	36	58	21	3	0	82	88	45	51	63	63	67	29	43	37	15	0	0.316	0.440	0.750	0.952	4.136	0.411	0.027	120	820	100	25	36	-1.663	6	19	11	25	7806	10562	0.083	0.724	0	0	0
2	10	11	"Blank_I2; 1423881-7-E01"	"04: I-02  Blank_I2"	18230	32300	120	57	63	38	60	55	55	62	30	48	17	2	0	61	67	28	41	61	61	66	30	45	11	4	0	100000.000	1.333	1.100	1.155	3.202	-4.994	0.003	120	820	100	2	14	16.610	2	0	8	6	7541	8029	0.033	0.033	0	0	0
2	11	11	"2156_hsa_miR_30e_5p; 1423881-7-E02"	"04: I-04  2156_hsa_miR_30e_5p"	18500	32300	120	60	65	42	64	56	56	63	33	52	14	3	0	77	82	30	36	62	62	66	37	56	25	2	0	0.267	0.450	0.742	0.750	4.463	0.122	0.004	120	820	100	19	29	-1.907	4	15	9	20	7797	9813	0.061	0.432	0	0	0
2	12	11	"2152_hsa_miR_30b; 1423881-7-E03"	"04: I-06  2152_hsa_miR_30b"	18760	32300	120	61	82	73	89	57	57	64	39	60	20	10	0	72	78	35	44	61	61	66	31	46	25	7	0	0.364	1.471	0.921	1.149	4.410	13.617	0.003	120	820	100	15	42	-1.459	4	11	25	17	9862	9317	0.462	0.387	0	0	0
2	13	11	"2148_hsa_miR_302c*; 1423881-7-E04"	"04: I-08  2148_hsa_miR_302c*"	19030	32300	120	61	66	29	43	57	57	65	43	66	10	3	0	76	80	29	36	61	61	65	31	47	29	11	0	0.267	0.474	0.758	0.792	3.564	-31.279	0.002	120	820	100	19	28	-1.907	4	15	9	19	7862	9598	0.023	0.484	0	0	0
2	14	11	"2144_hsa_miR_302a*; 1423881-7-E05"	"04: I-10  2144_hsa_miR_302a*"	19290	32300	120	56	63	28	44	57	57	65	61	93	5	0	0	70	78	32	41	62	62	68	42	61	17	3	0	-0.125	0.375	1.184	1.085	5.067	28.491	0.001	120	820	100	7	22	Error	-1	8	6	16	7534	9373	-0.033	0.238	0	0	0
2	15	11	"2140_hsa_miR_29b; 1423881-7-E06"	"04: I-12  2140_hsa_miR_29b"	19560	32300	120	70	119	138	115	58	58	66	45	68	27	16	0	76	97	73	75	62	62	68	37	54	25	12	0	0.857	1.743	1.609	1.784	6.472	12.919	0.014	120	820	100	26	96	-0.222	12	14	61	35	14253	11690	1.178	0.784	0	0	0
2	16	11	"2136_hsa_miR_28; 1423881-7-E07"	"04: I-14  2136_hsa_miR_28"	19820	32300	120	68	87	95	109	58	58	65	39	60	19	7	0	80	97	95	97	63	63	71	38	53	25	7	0	0.588	0.853	1.165	0.828	5.263	0.409	0.004	120	820	100	27	63	-0.766	10	17	29	34	10396	11648	0.564	0.684	0	0	0
2	1	12	"2132_hsa_miR_26a; 1423881-7-E08"	"04: I-16  2132_hsa_miR_26a"	15850	32560	120	85	124	127	102	56	56	65	40	61	38	20	0	69	74	39	52	62	62	66	36	54	15	2	0	4.143	5.667	1.462	1.807	5.694	11.396	0.005	120	820	100	36	80	2.051	29	7	68	12	14911	8908	1.475	0.222	0	0	0
2	2	12	"2128_hsa_miR_23a; 1423881-7-E09"	"04: I-18  2128_hsa_miR_23a"	16110	32560	120	364	593	681	114	60	60	114	307	269	48	31	0	73	75	27	36	61	61	65	26	40	27	10	0	25.333	38.071	10.307	10.965	5.169	159.238	0.036	120	820	100	316	547	4.663	304	12	533	14	71166	9056	1.560	0.385	0	0	0
2	3	12	"2124_hsa_miR_221; 1423881-7-E10"	"04: I-20  2124_hsa_miR_221"	16380	32560	120	59	78	70	89	59	59	80	140	175	4	1	0	79	88	55	62	61	61	67	38	56	27	9	0	0.000	0.704	1.338	1.319	3.805	-43.612	0.000	120	820	100	18	46	Error	0	18	19	27	9389	10608	-0.014	0.553	0	0	0
2	4	12	"2120_hsa_miR_218; 1423881-7-E11"	"04: I-22  2120_hsa_miR_218"	16640	32560	120	57	66	51	77	56	56	62	33	53	15	4	0	73	82	35	42	61	61	76	304	400	0	0	0	0.083	0.476	1.261	1.152	4.546	5.957	0.006	120	820	100	13	31	-3.585	1	12	10	21	7896	9867	0.121	0.020	0	0	0
2	5	12	"2116_hsa_miR_214; 1423881-7-E12"	"04: I-24  2116_hsa_miR_214"	16910	32560	120	66	108	169	156	59	59	134	784	585	0	0	0	67	69	28	40	61	61	97	455	469	0	0	0	1.167	6.125	1.651	1.695	5.011	-58.299	0.005	120	820	100	13	57	0.222	7	6	49	8	13016	8284	-0.033	-0.062	0	0	0
2	6	12	"Blank_M2; 1423881-7-G01"	"04: M-02  Blank_M2"	17170	32560	120	56	68	43	63	57	57	66	71	107	5	0	0	68	70	26	37	60	60	64	29	45	23	5	0	-0.125	1.100	1.625	1.491	4.213	10.459	0.001	120	820	100	7	21	Error	-1	8	11	10	8178	8459	0.028	0.207	0	0	0
2	7	12	"Blank_M4; 1423881-7-G02"	"04: M-04  Blank_M4"	17440	32560	120	60	65	27	41	57	57	62	29	46	17	7	0	67	71	31	43	60	60	63	24	38	20	7	0	0.429	0.727	1.250	1.252	3.194	2.285	0.021	120	820	100	10	19	-1.222	3	7	8	11	7743	8467	0.103	0.333	0	0	0
2	8	12	"2153_hsa_miR_30c; 1423881-7-G03"	"04: M-06  2153_hsa_miR_30c"	17700	32560	120	66	84	64	76	57	57	64	36	56	28	12	0	73	119	457	384	60	60	66	41	62	15	4	0	0.692	0.458	1.579	1.229	5.452	0.011	0.002	120	820	100	22	86	-0.531	9	13	27	59	10089	14325	0.556	1.293	0	0	0
2	9	12	"2149_hsa_miR_302d; 1423881-7-G04"	"04: M-08  2149_hsa_miR_302d"	17970	32560	120	61	68	30	44	57	57	62	31	50	24	4	0	74	78	30	38	62	62	67	35	52	26	4	0	0.333	0.688	0.760	0.782	4.066	0.017	0.000	120	820	100	16	27	-1.585	4	12	11	16	8125	9358	0.194	0.314	0	0	0
2	10	12	"2145_hsa_miR_302b; 1423881-7-G05"	"04: M-10  2145_hsa_miR_302b"	18230	32560	120	55	61	31	50	57	57	64	36	56	12	4	0	72	73	27	36	62	62	67	30	44	20	5	0	-0.200	0.364	0.867	0.767	4.081	5.644	0.019	120	820	100	8	15	Error	-2	10	4	11	7358	8709	-0.083	0.200	0	0	0
2	11	12	"2141_hsa_miR_29c; 1423881-7-G06"	"04: M-12  2141_hsa_miR_29c"	18500	32560	120	84	116	108	93	58	58	65	49	75	31	20	0	81	91	52	57	62	62	69	48	69	20	8	0	1.368	2.000	1.659	1.381	5.604	5.636	0.017	120	820	100	45	87	0.453	26	19	58	29	13969	10935	1.041	0.458	0	0	0
2	12	12	"2137_hsa_miR_296; 1423881-7-G07"	"04: M-14  2137_hsa_miR_296"	18760	32560	120	78	110	98	89	57	57	65	48	73	34	15	0	80	96	80	83	61	61	65	26	40	44	20	0	1.105	1.514	1.467	1.156	5.416	5.473	0.023	120	820	100	40	88	0.144	21	19	53	35	13254	11554	0.938	1.192	0	0	0
2	13	12	"2133_hsa_miR_26b; 1423881-7-G08"	"04: M-16  2133_hsa_miR_26b"	19030	32560	120	74	129	140	108	59	59	69	54	78	29	21	0	81	99	88	88	60	60	66	40	60	20	9	0	0.714	1.795	1.302	1.856	5.862	0.011	0.000	120	820	100	36	109	-0.485	15	21	70	39	15504	11843	1.111	0.825	0	0	0
2	14	12	"2129_hsa_miR_23b; 1423881-7-G09"	"04: M-18  2129_hsa_miR_23b"	19290	32560	120	278	490	547	111	59	59	90	200	222	52	37	0	75	83	42	50	61	61	66	31	46	28	11	0	15.643	19.591	9.792	10.221	5.525	72.638	0.044	120	820	100	233	453	3.967	219	14	431	22	58842	9976	2.000	0.548	0	0	0
2	15	12	"2125_hsa_miR_222; 1423881-7-G10"	"04: M-20  2125_hsa_miR_222"	19560	32560	120	66	103	112	108	57	57	67	51	76	25	13	0	74	86	49	56	62	62	70	49	70	18	5	0	0.750	1.917	1.625	1.761	5.219	6.362	0.039	120	820	100	21	70	-0.415	9	12	46	24	12350	10280	0.706	0.327	0	0	0
2	16	12	"2121_hsa_miR_219; 1423881-7-G11"	"04: M-22  2121_hsa_miR_219"	19820	32560	120	64	78	63	80	57	57	64	40	62	20	5	0	139	313	408	130	65	65	94	230	244	33	20	0	0.095	0.085	0.272	0.311	5.449	0.033	0.042	120	820	100	81	269	-3.402	7	74	21	248	9355	37527	0.350	0.952	0	0	0
2	1	13	"2117_hsa_miR_215; 1423881-7-G12"	"04: M-24  2117_hsa_miR_215"	15850	32830	120	57	70	66	94	57	57	63	32	50	14	6	0	67	71	26	36	62	62	65	31	47	22	5	0	0.000	1.444	1.050	1.150	4.389	14.327	0.004	120	820	100	5	22	Error	0	5	13	9	8428	8574	0.219	0.194	0	0	0
2	2	13	"Blank_A2; 1424526-4-A01"	"05: A-02  Blank_A2"	16110	32830	120	74	136	211	155	58	58	65	42	64	33	20	0	76	101	120	118	61	61	68	39	57	23	8	0	1.067	1.950	1.336	1.351	5.576	4.564	0.023	120	820	100	31	118	0.093	16	15	78	40	16354	12095	1.690	0.846	0	0	0
2	3	13	"Blank_A4; 1424526-4-A02"	"05: A-04  Blank_A4"	16380	32830	120	68	127	167	131	57	57	64	42	65	30	21	0	79	105	103	98	61	61	65	32	49	29	11	0	0.611	1.591	1.700	1.720	5.796	3.537	0.088	120	820	100	29	114	-0.710	11	18	70	44	15191	12629	1.500	1.250	0	0	0
2	4	13	"Blank_A6; 1424526-4-A03"	"05: A-06  Blank_A6"	16640	32830	120	70	108	153	141	60	60	67	42	62	24	13	0	74	85	56	65	62	62	68	39	57	17	7	0	0.833	2.087	1.429	1.690	4.672	2.404	0.161	120	820	100	22	71	-0.263	10	12	48	23	13016	10225	0.976	0.436	0	0	0
2	5	13	"Blank_A8; 1424526-4-A04"	"05: A-08  Blank_A8"	16910	32830	120	80	151	288	190	60	60	65	36	55	34	22	0	76	133	225	169	61	61	65	27	41	39	25	0	1.333	1.264	1.257	1.392	6.930	2.703	0.049	120	820	100	35	163	0.415	20	15	91	72	18155	15942	2.389	2.519	0	0	0
2	6	13	"Blank_A10; 1424526-4-A05"	"05: A-10  Blank_A10"	17170	32830	120	71	92	80	86	59	59	64	32	50	32	15	0	72	94	94	100	61	61	68	40	58	20	10	0	1.091	1.000	1.301	1.339	5.075	2.182	0.023	120	820	100	23	66	0.126	12	11	33	33	11069	11298	0.875	0.650	0	0	0
2	7	13	"Blank_A12; 1424526-4-A06"	"05: A-12  Blank_A12"	17440	32830	120	64	93	90	96	57	57	64	37	57	26	16	0	74	93	96	103	61	61	76	299	393	0	0	0	0.538	1.125	0.904	0.893	6.331	17.826	0.000	120	820	100	20	68	-0.893	7	13	36	32	11195	11136	0.784	0.057	0	0	0
2	8	13	"Blank_A14; 1424526-4-A07"	"05: A-14  Blank_A14"	17700	32830	120	71	103	109	105	57	57	66	41	62	26	15	0	69	75	45	60	60	60	75	300	400	0	0	0	1.556	3.067	1.657	1.589	4.168	0.012	0.004	120	820	100	23	61	0.637	14	9	46	15	12379	9045	0.902	0.000	0	0	0
2	9	13	"Blank_A16; 1424526-4-A08"	"05: A-16  Blank_A16"	17970	32830	120	74	103	85	82	56	56	64	40	62	32	21	0	78	87	48	55	59	59	65	32	49	36	12	0	0.947	1.679	0.931	1.138	4.099	2.670	0.085	120	820	100	37	75	-0.078	18	19	47	28	12304	10476	0.975	0.688	0	0	0
2	10	13	"Blank_A18; 1424526-4-A09"	"05: A-18  Blank_A18"	18230	32830	120	66	92	102	110	57	57	67	48	71	18	12	0	69	83	71	85	61	61	67	31	46	16	9	0	1.125	1.591	0.952	1.208	6.626	10.898	0.005	120	820	100	17	57	0.170	9	8	35	22	11097	10003	0.521	0.516	0	0	0
2	11	13	"Blank_A20; 1424526-4-A10"	"05: A-20  Blank_A20"	18500	32830	120	62	83	68	81	57	57	62	34	54	25	13	0	72	89	77	86	60	60	65	40	61	19	5	0	0.417	0.897	1.079	1.137	4.144	1.745	0.019	120	820	100	17	55	-1.263	5	12	26	29	9936	10681	0.618	0.600	0	0	0
2	12	13	"Blank_A22; 1424526-4-A11"	"05: A-22  Blank_A22"	18760	32830	120	62	72	70	97	55	55	62	31	50	16	5	0	73	84	55	65	60	60	64	24	37	27	15	0	0.538	0.708	0.842	0.984	4.769	1.733	0.541	120	820	100	20	41	-0.893	7	13	17	24	8696	10070	0.323	0.833	0	0	0
2	13	13	"Blank_A24; 1424526-4-A12"	"05: A-24  Blank_A24"	19030	32830	120	58	71	49	69	56	56	66	47	71	13	9	0	77	87	56	64	62	62	65	30	46	22	10	0	0.133	0.600	0.875	0.899	4.759	1.460	0.019	120	820	100	17	40	-2.907	2	15	15	25	8462	10433	0.106	0.733	0	0	0
2	14	13	"Blank_E2; 1424526-4-C01"	"05: E-02  Blank_E2"	19290	32830	120	83	137	162	118	57	57	64	41	64	41	22	0	82	124	162	130	62	62	68	34	50	32	20	0	1.300	1.290	1.450	1.169	4.152	1.467	0.118	120	820	100	46	142	0.379	26	20	80	62	16408	14869	1.780	1.647	0	0	0
2	15	13	"Blank_E4; 1424526-4-C02"	"05: E-04  Blank_E4"	19560	32830	120	83	139	152	109	58	58	65	40	61	39	26	0	78	119	108	90	61	61	73	120	164	19	5	0	1.471	1.397	2.063	1.604	6.980	0.212	0.021	120	820	100	42	139	0.556	25	17	81	58	16650	14316	1.850	0.383	0	0	0
2	16	13	"Blank_E6; 1424526-4-C03"	"05: E-06  Blank_E6"	19820	32830	120	95	164	199	121	58	58	68	56	82	40	29	0	106	187	247	132	65	65	77	60	77	42	28	0	0.902	0.869	1.066	0.952	5.537	0.633	0.069	120	820	100	78	228	-0.148	37	41	106	122	19730	22410	1.714	1.833	0	0	0
2	1	14	"Blank_E8; 1424526-4-C04"	"05: E-08  Blank_E8"	15850	33090	120	68	87	91	104	57	57	63	31	49	29	15	0	77	94	82	87	60	60	66	32	48	28	11	0	0.647	0.882	1.222	1.230	4.091	1.598	0.039	120	820	100	28	64	-0.628	11	17	30	34	10448	11302	0.774	0.875	0	0	0
2	2	14	"Blank_E10; 1424526-4-C05"	"05: E-10  Blank_E10"	16110	33090	120	69	86	77	89	59	59	66	41	62	20	11	0	71	89	103	115	61	61	69	50	72	11	3	0	1.000	0.964	1.600	1.597	5.833	0.150	0.004	120	820	100	20	55	0.000	10	10	27	28	10274	10624	0.488	0.400	0	0	0
2	3	14	"Blank_E12; 1424526-4-C06"	"05: E-12  Blank_E12"	16380	33090	120	70	106	129	121	57	57	66	47	71	24	14	0	73	106	140	132	63	63	67	34	50	30	13	0	1.300	1.140	1.366	1.455	5.219	2.292	0.012	120	820	100	23	92	0.379	13	10	49	43	12751	12779	0.851	1.147	0	0	0
2	4	14	"Blank_E14; 1424526-4-C07"	"05: E-14  Blank_E14"	16640	33090	120	67	95	97	102	59	59	66	38	57	24	15	0	72	111	170	153	62	62	66	29	43	26	14	0	0.800	0.735	1.328	1.038	6.480	0.336	0.071	120	820	100	18	85	-0.322	8	10	36	49	11403	13346	0.763	1.552	0	0	0
2	5	14	"Blank_E16; 1424526-4-C08"	"05: E-16  Blank_E16"	16910	33090	120	61	87	76	87	57	57	63	32	50	30	15	0	72	79	45	56	61	61	63	26	41	27	7	0	0.364	1.667	1.860	1.601	7.225	5.379	0.005	120	820	100	15	48	-1.459	4	11	30	18	10490	9466	0.750	0.615	0	0	0
2	6	14	"Blank_E18; 1424526-4-C09"	"05: E-18  Blank_E18"	17170	33090	120	59	70	54	77	56	56	62	32	51	19	5	0	66	81	69	85	59	59	64	29	45	20	7	0	0.429	0.636	1.077	0.973	4.837	0.499	0.062	120	820	100	10	36	-1.222	3	7	14	22	8410	9766	0.250	0.586	0	0	0
2	7	14	"Blank_E20; 1424526-4-C10"	"05: E-20  Blank_E20"	17440	33090	120	61	76	54	71	55	55	63	37	58	22	9	0	71	97	133	137	61	61	66	36	54	25	13	0	0.600	0.583	0.909	0.898	5.818	0.173	0.032	120	820	100	16	57	-0.737	6	10	21	36	9144	11641	0.351	0.861	0	0	0
2	8	14	"Blank_E22; 1424526-4-C11"	"05: E-22  Blank_E22"	17700	33090	120	60	72	48	66	56	56	63	34	53	22	8	0	76	80	35	43	60	60	64	26	40	32	10	0	0.250	0.800	0.815	0.912	4.639	4.258	0.021	120	820	100	20	36	-2.000	4	16	16	20	8632	9548	0.265	0.615	0	0	0
2	9	14	"Blank_E24; 1424526-4-C12"	"05: E-24  Blank_E24"	17970	33090	120	61	74	51	68	56	56	63	35	55	16	8	0	72	94	140	148	60	60	66	37	56	12	6	0	0.417	0.529	0.955	0.966	6.347	0.033	0.002	120	820	100	17	52	-1.263	5	12	18	34	8890	11275	0.314	0.757	0	0	0
2	10	14	"Blank_I2; 1424526-4-E01"	"05: I-02  Blank_I2"	18230	33090	120	74	107	173	161	58	58	66	40	60	30	15	0	67	85	71	83	61	61	67	41	61	18	10	0	2.667	2.042	1.676	1.573	4.395	24.971	0.002	120	820	100	22	73	1.415	16	6	49	24	12821	10217	1.025	0.439	0	0	0
2	11	14	"Blank_I4; 1424526-4-E02"	"05: I-04  Blank_I4"	18500	33090	120	77	134	151	112	56	56	64	43	67	38	25	0	73	109	98	89	60	60	65	36	55	30	15	0	1.615	1.592	1.429	1.295	7.849	2.968	0.028	120	820	100	34	127	0.692	21	13	78	49	16028	13074	1.628	1.222	0	0	0
2	12	14	"Blank_I6; 1424526-4-E03"	"05: I-06  Blank_I6"	18760	33090	120	78	105	111	105	58	58	71	78	109	17	9	0	73	115	195	169	62	62	70	59	84	13	8	0	1.818	0.887	1.589	1.285	4.397	0.767	0.095	120	820	100	31	100	0.862	20	11	47	53	12614	13752	0.436	0.763	0	0	0
2	13	14	"Blank_I8; 1424526-4-E04"	"05: I-08  Blank_I8"	19030	33090	120	83	146	160	109	58	58	71	67	94	31	20	0	87	115	105	91	60	60	69	50	72	30	15	0	0.926	1.600	1.642	1.388	5.707	3.094	0.029	120	820	100	52	143	-0.111	25	27	88	55	17552	13798	1.119	0.920	0	0	0
2	14	14	"Blank_I10; 1424526-4-E05"	"05: I-10  Blank_I10"	19290	33090	120	87	123	103	83	57	57	67	52	77	34	22	0	78	115	104	90	61	61	67	34	50	34	20	0	1.765	1.222	1.100	1.009	5.325	3.887	0.017	120	820	100	47	120	0.819	30	17	66	54	14811	13758	1.077	1.412	0	0	0
2	15	14	"Blank_I12; 1424526-4-E06"	"05: I-12  Blank_I12"	19560	33090	120	85	156	218	139	56	56	66	50	75	37	25	0	76	91	62	68	62	62	70	51	72	18	6	0	2.071	3.448	1.200	1.527	6.889	6.107	0.021	120	820	100	43	129	1.051	29	14	100	29	18703	10902	1.800	0.412	0	0	0
2	16	14	"Blank_I14; 1424526-4-E07"	"05: I-14  Blank_I14"	19820	33090	120	95	169	179	105	59	59	74	74	100	37	24	0	98	139	151	108	67	67	79	68	86	27	12	0	1.161	1.528	1.209	1.220	3.993	1.929	0.086	120	820	100	67	182	0.216	36	31	110	72	20226	16716	1.284	0.882	0	0	0
2	1	15	"Blank_I16; 1424526-4-E08"	"05: I-16  Blank_I16"	15850	33360	120	76	133	228	171	59	59	66	42	63	29	22	0	75	94	67	71	61	61	67	34	50	27	15	0	1.214	2.242	1.500	1.728	5.481	3.106	0.044	120	820	100	31	107	0.280	17	14	74	33	16015	11258	1.595	0.794	0	0	0
2	2	15	"Blank_I18; 1424526-4-E09"	"05: I-18  Blank_I18"	16110	33360	120	64	89	87	97	58	58	66	46	69	19	10	0	67	81	52	64	61	61	66	29	43	24	10	0	1.000	1.550	1.623	1.441	4.116	5.182	0.020	120	820	100	12	51	0.000	6	6	31	20	10697	9704	0.500	0.517	0	0	0
2	3	15	"Blank_I20; 1424526-4-E10"	"05: I-20  Blank_I20"	16380	33360	120	75	109	173	158	56	56	64	40	62	31	15	0	68	96	142	147	63	63	66	28	42	25	13	0	3.800	1.606	1.334	1.293	6.099	4.695	0.007	120	820	100	24	86	1.926	19	5	53	33	13080	11467	1.125	1.071	0	0	0
2	4	15	"Blank_I22; 1424526-4-E11"	"05: I-22  Blank_I22"	16640	33360	120	69	88	75	85	57	57	65	41	63	20	10	0	66	75	37	49	60	60	65	33	50	23	5	0	2.000	2.067	1.160	1.310	3.926	4.116	0.033	120	820	100	18	46	1.000	12	6	31	15	10513	9009	0.561	0.303	0	0	0
2	5	15	"Blank_I24; 1424526-4-E12"	"05: I-24  Blank_I24"	16910	33360	120	65	92	127	138	57	57	64	39	60	23	9	0	69	89	86	96	59	59	63	30	47	27	9	0	0.800	1.167	1.135	1.429	4.459	2.224	0.091	120	820	100	18	65	-0.322	8	10	35	30	11058	10711	0.718	0.867	0	0	0
2	6	15	"Blank_M2; 1424526-4-G01"	"05: M-02  Blank_M2"	17170	33360	120	75	103	98	95	57	57	64	40	62	30	19	0	67	87	80	91	60	60	66	34	51	20	10	0	2.571	1.704	2.344	1.852	5.386	5.203	0.025	120	820	100	25	73	1.363	18	7	46	27	12385	10424	0.975	0.618	0	0	0
2	7	15	"Blank_M4; 1424526-4-G02"	"05: M-04  Blank_M4"	17440	33360	120	74	127	292	229	57	57	65	42	64	30	14	0	71	89	72	80	60	60	66	32	48	25	13	0	1.545	2.414	1.796	1.940	4.762	1.065	0.561	120	820	100	28	99	0.628	17	11	70	29	15206	10731	1.476	0.719	0	0	0
2	8	15	"Blank_M6; 1424526-4-G03"	"05: M-06  Blank_M6"	17700	33360	120	72	119	136	114	58	58	65	37	56	34	21	0	68	79	55	69	60	60	69	72	104	5	2	0	1.750	3.211	1.385	1.525	5.819	0.089	0.000	120	820	100	22	80	0.807	14	8	61	19	14238	9477	1.459	0.139	0	0	0
2	9	15	"Blank_M8; 1424526-4-G04"	"05: M-08  Blank_M8"	17970	33360	120	77	128	160	125	56	56	66	65	98	27	16	0	76	110	135	122	60	60	68	45	66	26	14	0	1.313	1.440	1.354	1.396	5.153	6.381	0.010	120	820	100	37	122	0.392	21	16	72	50	15333	13153	0.954	0.933	0	0	0
2	10	15	"Blank_M10; 1424526-4-G05"	"05: M-10  Blank_M10"	18230	33360	120	69	103	118	114	58	58	69	96	139	11	8	0	74	98	102	104	61	61	67	41	61	23	10	0	0.846	1.216	1.379	1.280	5.980	1.649	0.028	120	820	100	24	82	-0.241	11	13	45	37	12417	11809	0.354	0.756	0	0	0
2	11	15	"Blank_M12; 1424526-4-G06"	"05: M-12  Blank_M12"	18500	33360	120	70	107	114	106	57	57	69	95	137	15	9	0	76	104	124	119	62	62	68	48	70	17	9	0	0.929	1.190	1.273	1.412	5.107	5.514	0.030	120	820	100	27	92	-0.107	13	14	50	42	12813	12452	0.400	0.750	0	0	0
2	12	15	"Blank_M14; 1424526-4-G07"	"05: M-14  Blank_M14"	18760	33360	120	77	106	90	84	57	57	71	105	147	16	5	0	70	91	73	80	62	62	70	48	68	17	5	0	2.500	1.690	2.184	1.909	5.679	1.757	0.050	120	820	100	28	78	1.322	20	8	49	29	12762	10950	0.333	0.438	0	0	0
2	13	15	"Blank_M16; 1424526-4-G08"	"05: M-16  Blank_M16"	19030	33360	120	93	138	162	117	58	58	66	51	77	44	25	0	69	108	128	118	63	63	71	47	66	19	14	0	5.833	1.778	1.692	1.920	5.379	4.255	0.033	120	820	100	41	125	2.544	35	6	80	45	16545	12988	1.412	0.787	0	0	0
2	14	15	"Blank_M18; 1424526-4-G09"	"05: M-18  Blank_M18"	19290	33360	120	88	122	122	100	59	59	68	55	80	32	20	0	78	112	135	120	62	62	69	45	65	25	15	0	1.813	1.260	1.592	2.016	4.060	0.498	0.033	120	820	100	45	113	0.858	29	16	63	50	14639	13395	0.982	0.956	0	0	0
2	15	15	"Blank_M20; 1424526-4-G10"	"05: M-20  Blank_M20"	19560	33360	120	102	181	215	118	58	58	71	56	78	40	26	0	91	123	99	80	64	64	75	66	88	25	14	0	1.630	2.085	1.726	2.092	5.914	3.394	0.036	120	820	100	71	182	0.705	44	27	123	59	21671	14751	1.964	0.727	0	0	0
2	16	15	"Blank_M22; 1424526-4-G11"	"05: M-22  Blank_M22"	19820	33360	120	93	156	156	100	63	63	80	81	101	30	18	0	102	140	116	82	71	71	84	61	72	33	20	0	0.968	1.348	1.429	1.098	4.772	2.205	0.087	120	820	100	61	162	-0.047	30	31	93	69	18674	16797	0.938	0.918	0	0	0
2	1	16	"Blank_M24; 1424526-4-G12"	"05: M-24  Blank_M24"	15850	33620	120	76	115	122	106	60	60	68	49	72	26	15	0	74	94	97	103	62	62	73	91	124	6	4	0	1.333	1.719	1.455	1.209	7.075	0.274	0.032	120	820	100	28	87	0.415	16	12	55	32	13753	11280	0.959	0.231	0	0	0
2	2	16	""	""	16110	33620	120	58	61	29	47	58	58	67	53	79	5	0	0	61	64	24	37	61	61	70	82	117	0	0	0	0.000	1.000	0.955	1.096	3.133	-26.043	0.000	120	820	100	0	6	Error	0	0	3	3	7313	7663	-0.113	-0.073	-75	0	0
2	3	16	""	""	16380	33620	120	58	61	24	39	57	57	63	39	61	10	0	0	57	60	30	50	60	60	63	22	34	11	2	0	-0.333	100000.000	1.278	1.297	3.977	-15.476	0.000	120	820	100	-2	4	Error	1	-3	4	0	7279	7175	-0.051	-0.136	-75	0	0
2	4	16	""	""	16640	33620	120	62	63	27	42	56	56	62	32	51	15	3	0	59	67	47	70	59	59	64	42	65	7	3	0	100000.000	0.875	1.500	1.322	5.180	0.211	0.044	120	820	100	6	15	16.610	6	0	7	8	7541	7984	0.031	0.071	-75	0	0
2	5	16	""	""	16910	33620	120	60	67	41	61	57	57	64	38	59	13	3	0	63	67	32	47	58	58	62	27	43	19	3	0	0.600	1.111	0.952	0.894	4.379	30.418	0.001	120	820	100	8	19	-0.737	3	5	10	9	7984	8051	0.079	0.185	-75	0	0
2	6	16	""	""	17170	33620	120	53	63	35	55	56	56	62	34	54	16	5	0	60	62	21	33	60	60	64	32	50	8	1	0	100000.000	3.500	1.208	1.227	4.670	17.597	0.001	120	820	100	-3	9	16.610	-3	0	7	2	7502	7458	0.029	-0.062	-75	0	0
2	7	16	""	""	17440	33620	120	60	65	25	38	56	56	61	33	54	17	3	0	59	61	18	29	61	61	76	265	348	0	0	0	-2.000	100000.000	0.921	1.049	3.957	0.004	0.002	120	820	100	2	9	Error	4	-2	9	0	7836	7337	0.121	-0.057	-75	0	0
2	8	16	""	""	17700	33620	120	61	67	33	49	58	58	65	39	60	15	2	0	58	61	19	31	60	60	66	52	78	1	0	0	-1.500	9.000	1.036	1.159	3.705	-0.079	0.005	120	820	100	1	10	Error	3	-2	9	1	8023	7260	0.051	-0.096	-75	0	0
2	9	16	""	""	17970	33620	120	56	60	26	43	57	57	63	50	79	5	0	0	57	61	21	34	60	60	64	25	39	10	2	0	0.333	3.000	1.200	1.039	4.674	-2.668	0.027	120	820	100	-4	4	-1.585	-1	-3	3	1	7205	7304	-0.060	-0.120	-75	0	0
2	10	16	""	""	18230	33620	120	54	61	36	59	56	56	67	89	132	3	0	0	58	61	20	32	60	60	66	49	74	2	0	0	1.000	5.000	1.512	1.882	4.020	11.912	0.073	120	820	100	-4	6	0.000	-2	-2	5	1	7308	7376	-0.067	-0.102	-75	0	0
2	11	16	""	""	18500	33620	120	59	62	30	48	57	57	64	34	53	13	4	0	58	64	27	42	60	60	68	70	102	1	0	0	-1.000	1.250	1.240	1.266	3.629	-2.857	0.002	120	820	100	0	9	Error	2	-2	5	4	7432	7637	-0.059	-0.057	-75	0	0
2	12	16	""	""	18760	33620	120	58	64	32	50	56	56	63	33	52	15	5	0	61	69	70	101	61	61	65	28	43	12	1	0	100000.000	1.000	1.111	1.144	3.830	0.015	0.000	120	820	100	2	16	16.610	2	0	8	8	7723	8255	0.030	0.143	-75	0	0
2	13	16	""	""	19030	33620	120	57	61	26	42	54	54	60	34	56	12	2	0	59	65	30	46	61	61	66	28	42	15	4	0	-1.500	1.750	1.177	1.090	4.261	3.784	0.005	120	820	100	1	11	Error	3	-2	7	4	7322	7766	0.029	-0.036	-75	0	0
2	14	16	""	""	19290	33620	120	51	58	26	44	56	56	62	32	51	17	3	0	56	59	21	35	59	59	65	29	44	9	0	0	1.667	100000.000	1.056	1.260	3.390	0.940	0.005	120	820	100	-8	2	0.737	-5	-3	2	0	6990	7081	-0.125	-0.207	-75	0	0
2	15	16	""	""	19560	33620	120	53	60	29	48	57	57	63	31	49	14	5	0	61	65	23	35	61	61	66	26	39	16	3	0	100000.000	0.750	1.059	1.136	4.105	14.202	0.001	120	820	100	-4	7	16.610	-4	0	3	4	7243	7855	-0.097	-0.038	-75	0	0
2	16	16	""	""	19820	33620	120	56	65	37	56	60	60	70	60	85	5	2	0	64	75	45	60	69	69	79	71	89	5	1	0	0.800	0.833	1.143	1.022	3.471	0.083	0.001	120	820	100	-9	11	-0.322	-4	-5	5	6	7763	8957	-0.083	-0.056	-75	0	0
3	1	1	"Dye Marker"	"06: A-01  Dye Marker"	15850	36130	120	336	15924	26331	165	61	61	225	2085	926	31	27	17	154	13866	25246	182	64	64	174	2045	1175	29	27	16	3.056	1.149	1.250	1.670	3.047	1.037	0.942	120	820	100	365	29665	1.611	275	90	15863	13802	1910823	1663892	7.529	6.695	0	0	0
3	2	1	"2175_hsa_miR_342; 1423873-1-A01"	"01: A-01  2175_hsa_miR_342"	16110	36130	120	65	90	96	106	59	59	70	73	104	12	6	0	86	257	395	153	63	63	98	192	195	24	16	0	0.261	0.160	0.389	0.392	6.574	0.049	0.015	120	820	100	29	225	-1.939	6	23	31	194	10853	30837	0.274	0.828	0	0	0
3	3	1	"2171_hsa_miR_337; 1423873-1-A02"	"01: A-03  2171_hsa_miR_337"	16380	36130	120	69	95	81	85	57	57	67	57	85	19	12	0	72	84	56	66	62	62	70	46	65	17	4	0	1.200	1.727	1.116	1.060	4.939	4.510	0.150	120	820	100	22	60	0.263	12	10	38	22	11396	10134	0.491	0.304	0	0	0
3	4	1	"2167_hsa_miR_33; 1423873-1-A03"	"01: A-05  2167_hsa_miR_33"	16640	36130	120	60	79	71	89	57	57	68	65	95	10	5	0	76	99	107	108	61	61	66	35	53	29	10	0	0.200	0.579	1.000	0.887	6.592	0.201	0.021	120	820	100	18	60	-2.322	3	15	22	38	9448	11864	0.169	0.943	0	0	0
3	5	1	"2163_hsa_miR_325; 1423873-1-A04"	"01: A-07  2163_hsa_miR_325"	16910	36130	120	64	81	66	81	58	58	64	33	51	21	11	0	69	83	56	67	60	60	66	32	48	27	9	0	0.667	1.000	1.577	1.210	4.884	1.292	0.084	120	820	100	15	46	-0.585	6	9	23	23	9674	9958	0.515	0.531	0	0	0
3	6	1	"2159_hsa_miR_320; 1423873-1-A05"	"01: A-09  2159_hsa_miR_320"	17170	36130	120	79	143	168	117	58	58	74	84	113	23	16	0	67	102	122	119	61	61	72	67	93	13	7	0	3.500	2.073	1.815	1.724	5.351	3.149	0.050	120	820	100	27	126	1.807	21	6	85	41	17142	12192	0.821	0.448	0	0	0
3	7	1	"1565_shuf_mir_34c; 1423873-1-A06"	"01: A-11  1565_shuf_mir_34c"	17440	36130	120	68	99	144	145	57	57	64	39	60	20	11	0	77	95	69	72	63	63	69	37	53	29	10	0	0.786	1.313	1.033	0.995	4.823	4.081	0.139	120	820	100	25	74	-0.348	11	14	42	32	11880	11392	0.897	0.703	0	0	0
3	8	1	"2054_hsa_miR_150; 1423873-1-A07"	"01: A-13  2054_hsa_miR_150"	17700	36130	120	73	124	158	127	58	58	66	50	75	33	15	0	78	98	69	70	62	62	71	109	153	8	2	0	0.938	1.833	1.539	1.877	4.768	2.697	0.070	120	820	100	31	102	-0.093	15	16	66	36	14926	11754	1.160	0.248	0	0	0
3	9	1	"1530_mut1_mir_150; 1423873-1-A08"	"01: A-15  1530_mut1_mir_150"	17970	36130	120	68	105	106	100	56	56	65	47	72	29	15	0	78	98	88	89	60	60	66	32	48	37	18	0	0.667	1.289	1.526	1.507	4.138	5.151	0.072	120	820	100	30	87	-0.585	12	18	49	38	12565	11702	0.851	1.000	0	0	0
3	10	1	"Blank_A17; 1423873-1-A09"	"01: A-17  Blank_A17"	18230	36130	120	58	63	29	46	58	58	64	60	93	4	0	0	71	77	37	48	63	63	66	28	42	25	7	0	0.000	0.357	0.958	1.010	4.561	7.027	0.101	120	820	100	8	19	Error	0	8	5	14	7599	9264	-0.017	0.393	0	0	0
3	11	1	"Blank_A19; 1423873-1-A10"	"01: A-19  Blank_A19"	18500	36130	120	62	71	44	61	56	56	63	44	69	14	2	0	75	76	27	35	62	62	65	25	38	29	10	0	0.462	1.071	1.112	1.079	4.145	9.269	0.035	120	820	100	19	29	-1.115	6	13	15	14	8474	9066	0.182	0.440	0	0	0
3	12	1	"Blank_A21; 1423873-1-A11"	"01: A-21  Blank_A21"	18760	36130	120	60	70	49	70	56	56	63	33	52	18	7	0	72	78	47	60	60	60	64	23	35	34	14	0	0.333	0.778	1.072	1.024	3.485	16.660	0.001	120	820	100	16	32	-1.585	4	12	14	18	8370	9343	0.212	0.609	0	0	0
3	13	1	"Blank_A23; 1423873-1-A12"	"01: A-23  Blank_A23"	19030	36130	120	60	73	46	63	56	56	66	47	71	16	5	0	75	77	27	35	61	61	67	34	50	21	3	0	0.286	1.063	0.946	0.943	4.342	7.808	0.012	120	820	100	18	33	-1.807	4	14	17	16	8724	9197	0.149	0.294	0	0	0
3	14	1	"2176_hsa_miR_345; 1423873-1-C01"	"01: E-01  2176_hsa_miR_345"	19290	36130	120	105	193	255	132	58	58	71	86	121	35	27	0	96	151	129	85	63	63	72	53	73	36	27	0	1.424	1.534	1.201	1.451	4.638	3.771	0.095	120	820	100	80	223	0.510	47	33	135	88	23189	18073	1.419	1.491	0	0	0
3	15	1	"2172_hsa_miR_338; 1423873-1-C02"	"01: E-03  2172_hsa_miR_338"	19560	36130	120	124	275	325	118	58	58	87	152	174	35	26	0	115	208	230	110	64	64	76	68	89	45	34	0	1.294	1.507	1.561	1.419	4.433	2.318	0.237	120	820	100	117	361	0.372	66	51	217	144	33022	24969	1.237	1.941	0	0	0
3	16	1	"2168_hsa_miR_330; 1423873-1-C03"	"01: E-05  2168_hsa_miR_330"	19820	36130	120	236	356	374	105	58	58	88	136	154	54	40	0	121	247	257	104	64	64	85	106	124	40	34	0	3.123	1.628	1.555	1.592	3.750	1.974	0.380	120	820	100	235	481	1.643	178	57	298	183	42752	29658	1.971	1.528	0	0	0
3	1	2	"2164_hsa_miR_326; 1423873-1-C04"	"01: E-07  2164_hsa_miR_326"	15850	36390	120	64	100	161	161	62	62	129	768	595	1	0	0	73	115	228	198	64	64	95	519	546	1	1	0	0.222	0.745	1.118	1.263	4.783	0.014	0.011	120	820	100	11	89	-2.170	2	9	38	51	12002	13758	-0.038	0.039	0	0	0
3	2	2	"2160_hsa_miR_323; 1423873-1-C05"	"01: E-09  2160_hsa_miR_323"	16110	36390	120	67	100	116	116	59	59	75	108	144	12	6	0	72	95	106	111	63	63	83	143	172	6	3	0	0.889	1.281	1.375	1.334	4.488	6.051	0.041	120	820	100	17	73	-0.170	8	9	41	32	11977	11394	0.231	0.084	0	0	0
3	3	2	"2180_hsa_miR_34c; 1423873-1-C06"	"01: E-11  2180_hsa_miR_34c"	16380	36390	120	60	102	205	200	59	59	75	106	141	7	5	0	83	108	115	106	63	63	76	134	176	7	2	0	0.050	0.956	1.103	0.896	5.353	1.985	0.078	120	820	100	21	88	-4.322	1	20	43	45	12194	12978	0.255	0.239	0	0	0
3	4	2	"1562_mut1_mir_34c; 1423873-1-C07"	"01: E-13  1562_mut1_mir_34c"	16640	36390	120	61	97	140	144	58	58	69	77	111	13	6	0	77	94	60	63	63	63	72	81	112	10	5	0	0.214	1.258	1.414	1.160	4.667	0.705	0.096	120	820	100	17	70	-2.222	3	14	39	31	11699	11256	0.364	0.272	0	0	0
3	5	2	"1531_mut2_mir_150; 1423873-1-C08"	"01: E-15  1531_mut2_mir_150"	16910	36390	120	63	96	134	139	58	58	68	48	70	16	9	0	71	83	40	48	62	62	70	45	64	22	7	0	0.556	1.810	1.024	0.975	4.931	1.564	0.237	120	820	100	14	59	-0.848	5	9	38	21	11571	9939	0.583	0.289	0	0	0
3	6	2	"Blank_E17; 1423873-1-C09"	"01: E-17  Blank_E17"	17170	36390	120	61	76	55	72	60	60	73	91	124	5	1	0	66	71	26	36	62	62	68	47	69	8	0	0	0.250	1.778	1.077	1.256	4.502	3.059	0.008	120	820	100	5	25	-2.000	1	4	16	9	9131	8465	0.033	0.064	0	0	0
3	7	2	"Blank_E19; 1423873-1-C10"	"01: E-19  Blank_E19"	17440	36390	120	57	71	58	81	57	57	63	33	52	19	7	0	67	71	30	42	63	63	67	32	47	15	4	0	0.000	1.750	1.182	1.295	4.867	134.132	0.000	120	820	100	4	22	Error	0	4	14	8	8527	8576	0.242	0.125	0	0	0
3	8	2	"Blank_E21; 1423873-1-C11"	"01: E-21  Blank_E21"	17700	36390	120	57	68	49	72	57	57	64	36	56	15	5	0	69	74	31	41	62	62	70	106	151	1	0	0	0.000	0.917	1.167	1.182	4.569	-6.151	0.002	120	820	100	7	23	Error	0	7	11	12	8124	8908	0.111	0.038	0	0	0
3	9	2	"Blank_E23; 1423873-1-C12"	"01: E-23  Blank_E23"	17970	36390	120	61	66	35	53	58	58	64	37	57	12	3	0	71	75	34	45	62	62	68	32	47	21	5	0	0.333	0.615	1.000	1.079	4.108	0.072	0.000	120	820	100	12	21	-1.585	3	9	8	13	7916	9011	0.054	0.219	0	0	0
3	10	2	"2177_hsa_miR_346; 1423873-1-E01"	"01: I-01  2177_hsa_miR_346"	18230	36390	120	75	131	170	129	58	58	65	33	50	33	25	0	87	111	123	110	63	63	69	35	50	39	17	0	0.708	1.521	0.915	1.071	5.169	1.806	0.137	120	820	100	41	121	-0.497	17	24	73	48	15678	13354	2.000	1.200	0	0	0
3	11	2	"2173_hsa_miR_339; 1423873-1-E02"	"01: I-03  2173_hsa_miR_339"	18500	36390	120	68	98	112	114	58	58	68	52	76	17	13	0	81	289	2122	734	62	62	67	34	50	26	11	0	0.526	0.176	1.338	1.386	4.177	-0.001	0.000	120	820	100	29	267	-0.926	10	19	40	227	11756	34724	0.577	6.529	0	0	0
3	12	2	"2169_hsa_miR_331; 1423873-1-E03"	"01: I-05  2169_hsa_miR_331"	18760	36390	120	67	97	102	105	57	57	62	27	43	37	22	0	75	89	80	89	62	62	66	26	39	33	14	0	0.769	1.481	1.125	1.194	5.040	16.688	0.003	120	820	100	23	67	-0.379	10	13	40	27	11675	10652	1.296	0.885	0	0	0
3	13	2	"2165_hsa_miR_328; 1423873-1-E04"	"01: I-07  2165_hsa_miR_328"	19030	36390	120	86	133	164	123	57	57	68	67	98	26	14	0	92	134	105	78	64	64	71	41	57	43	30	0	1.036	1.086	0.831	0.753	4.296	2.960	0.068	120	820	100	57	146	0.051	29	28	76	70	15900	16081	0.970	1.537	0	0	0
3	14	2	"2161_hsa_miR_324_3p; 1423873-1-E05"	"01: I-09  2161_hsa_miR_324_3p"	19290	36390	120	96	208	338	162	57	57	73	80	109	40	27	0	112	191	348	182	64	64	73	45	61	50	31	0	0.813	1.189	1.424	1.218	5.289	1.192	0.057	120	820	100	87	278	-0.300	39	48	151	127	24953	22872	1.688	2.622	0	0	0
3	15	2	"2157_hsa_miR_31; 1423873-1-E06"	"01: I-11  2157_hsa_miR_31"	19560	36390	120	163	299	315	105	59	59	95	152	160	42	29	0	132	217	210	96	63	63	89	111	124	40	24	0	1.507	1.558	1.283	1.282	6.203	1.660	0.168	120	820	100	173	394	0.592	104	69	240	154	35879	25986	1.342	1.153	0	0	0
3	16	2	"1563_mut2_mir_34c; 1423873-1-E07"	"01: I-13  1563_mut2_mir_34c"	19820	36390	120	170	346	436	126	59	59	90	128	142	48	37	0	121	225	246	109	67	67	93	114	122	38	24	0	2.056	1.816	1.487	1.693	4.900	2.367	0.193	120	820	100	165	445	1.040	111	54	287	158	41571	26970	2.000	1.158	0	0	0
3	1	3	"1532_rev_mir_150; 1423873-1-E08"	"01: I-15  1532_rev_mir_150"	15850	36660	120	64	81	64	79	60	60	67	38	56	21	10	0	78	91	68	74	64	64	69	35	50	20	10	0	0.286	0.778	1.000	0.878	4.847	0.645	0.003	120	820	100	18	48	-1.807	4	14	21	27	9744	10961	0.368	0.629	0	0	0
3	2	3	"C001_Ncode_Control; 1423873-1-E09"	"01: I-17  C001_Ncode_Control"	16110	36660	120	68	78	46	58	57	57	66	47	71	20	7	0	76	89	44	49	64	64	71	42	59	25	6	0	0.917	0.840	1.101	1.030	5.011	0.861	0.032	120	820	100	23	46	-0.126	11	12	21	25	9404	10641	0.255	0.429	0	0	0
3	3	3	"Blank_I19; 1423873-1-E10"	"01: I-19  Blank_I19"	16380	36660	120	58	64	31	48	59	59	71	100	140	0	0	0	75	78	35	44	60	60	73	129	176	2	0	0	-0.067	0.278	1.136	0.828	4.544	0.002	0.000	120	820	100	14	23	Error	-1	15	5	18	7665	9416	-0.070	0.039	0	0	0
3	4	3	"Blank_I21; 1423873-1-E11"	"01: I-21  Blank_I21"	16640	36660	120	57	66	36	54	58	58	63	34	53	14	4	0	64	71	29	40	61	61	75	233	310	0	0	0	-0.333	0.800	1.071	1.051	4.020	-787.440	0.000	120	820	100	2	18	Error	-1	3	8	10	7967	8507	0.088	-0.017	0	0	0
3	5	3	"Blank_I23; 1423873-1-E12"	"01: I-23  Blank_I23"	16910	36660	120	60	74	51	68	57	57	64	41	64	19	5	0	68	73	34	46	62	62	77	233	302	0	0	0	0.500	1.545	1.667	1.486	4.460	2.138	0.068	120	820	100	9	28	-1.000	3	6	17	11	8897	8756	0.244	-0.017	0	0	0
3	6	3	"2178_hsa_miR_34a; 1423873-1-G01"	"01: M-01  2178_hsa_miR_34a"	17170	36660	120	60	74	53	71	56	56	63	62	98	10	3	0	83	95	79	83	63	63	67	29	43	37	19	0	0.200	0.563	1.014	0.845	5.131	0.024	0.000	120	820	100	24	50	-2.322	4	20	18	32	8884	11442	0.177	0.966	0	0	0
3	7	3	"2174_hsa_miR_340; 1423873-1-G02"	"01: M-03  2174_hsa_miR_340"	17440	36660	120	69	102	105	102	57	57	62	33	53	32	17	0	82	100	73	73	63	63	70	44	62	26	12	0	0.632	1.216	0.595	0.718	4.594	2.201	0.070	120	820	100	31	82	-0.663	12	19	45	37	12282	12041	1.212	0.682	0	0	0
3	8	3	"2170_hsa_miR_335; 1423873-1-G03"	"01: M-05  2170_hsa_miR_335"	17700	36660	120	65	89	97	108	58	58	68	70	102	10	6	0	70	91	129	141	61	61	67	40	59	14	4	0	0.778	1.033	1.036	1.090	6.102	7.009	0.009	120	820	100	16	61	-0.363	7	9	31	30	10656	10886	0.300	0.600	0	0	0
3	9	3	"2166_hsa_miR_329; 1423873-1-G04"	"01: M-07  2166_hsa_miR_329"	17970	36660	120	67	98	130	132	55	55	61	37	60	25	11	0	84	103	83	80	62	62	67	34	50	40	14	0	0.545	1.049	0.793	1.046	5.622	4.536	0.028	120	820	100	34	84	-0.874	12	22	43	41	11784	12328	1.000	1.059	0	0	0
3	10	3	"2162_hsa_miR_324_5p; 1423873-1-G05"	"01: M-09  2162_hsa_miR_324_5p"	18230	36660	120	72	109	112	102	57	57	63	34	53	36	19	0	89	118	113	95	63	63	68	32	47	42	22	0	0.577	0.945	0.913	0.991	5.918	5.427	0.012	120	820	100	41	107	-0.794	15	26	52	55	13102	14163	1.353	1.563	0	0	0
3	11	3	"2158_hsa_miR_32; 1423873-1-G06"	"01: M-11  2158_hsa_miR_32"	18500	36660	120	74	93	93	100	58	58	66	47	71	21	8	0	85	107	95	88	62	62	68	40	58	29	14	0	0.696	0.778	1.221	1.164	4.134	2.335	0.044	120	820	100	39	80	-0.524	16	23	35	45	11181	12797	0.574	0.975	0	0	0
3	12	3	"1564_rev_mir_34c; 1423873-1-G07"	"01: M-13  1564_rev_mir_34c"	18760	36660	120	71	110	144	130	56	56	219	2593	1184	0	0	0	76	120	123	102	64	64	134	1306	974	0	0	0	1.250	0.964	0.848	1.096	6.065	2.323	0.612	120	820	100	27	110	0.322	15	12	54	56	13142	14360	-0.042	-0.011	0	0	0
3	13	3	"1533_shuf_mir_150; 1423873-1-G08"	"01: M-15  1533_shuf_mir_150"	19030	36660	120	80	134	269	200	59	59	67	50	74	30	20	0	87	114	114	100	62	62	71	51	71	31	12	0	0.840	1.442	1.650	1.290	4.975	8.642	0.007	120	820	100	46	127	-0.252	21	25	75	52	16094	13659	1.340	0.843	0	0	0
3	14	3	"C002_Ncode_Control; 1423873-1-G09"	"01: M-17  C002_Ncode_Control"	19290	36660	120	91	166	233	140	58	58	68	60	88	35	25	0	95	113	81	71	64	64	72	54	75	28	10	0	1.065	2.204	1.319	1.370	4.953	5.255	0.050	120	820	100	64	157	0.090	33	31	108	49	19948	13512	1.633	0.759	0	0	0
3	15	3	"Blank_M19; 1423873-1-G10"	"01: M-19  Blank_M19"	19560	36660	120	123	193	175	90	60	60	83	104	125	43	24	0	91	161	180	111	63	63	81	95	117	26	14	0	2.250	1.357	1.664	1.726	6.442	1.593	0.078	120	820	100	91	231	1.170	63	28	133	98	23205	19326	1.058	0.842	0	0	0
3	16	3	"Blank_M21; 1423873-1-G11"	"01: M-21  Blank_M21"	19820	36660	120	210	298	294	98	61	61	80	85	106	60	47	0	112	201	212	105	65	65	84	85	101	41	26	0	3.170	1.743	1.731	1.934	4.575	1.875	0.216	120	820	100	196	373	1.665	149	47	237	136	35761	24154	2.565	1.376	0	0	0
3	1	4	"Blank_M23; 1423873-1-G12"	"01: M-23  Blank_M23"	15850	36920	120	63	72	59	81	57	57	63	44	69	11	1	0	73	85	53	62	63	63	67	32	47	23	12	0	0.600	0.682	1.038	0.892	4.586	3.386	0.072	120	820	100	16	37	-0.737	6	10	15	22	8665	10199	0.205	0.563	0	0	0
3	2	4	"Alexa_5_Test_Feature; 1423873-5-A01"	"02: A-01  2223_Alexa_5_Test_Feature"	16110	36920	120	181	281	260	92	59	59	96	154	160	45	30	0	87	94	56	59	65	65	70	38	54	30	7	0	5.545	7.655	4.647	4.676	5.100	15.771	0.140	120	820	100	144	251	2.471	122	22	222	29	33670	11298	1.201	0.632	0	0	0
3	3	4	"2219_hsa_miR_432*; 1423873-5-A02"	"02: A-03  2219_hsa_miR_432*"	16380	36920	120	62	70	52	74	57	57	67	70	104	2	1	0	82	85	35	41	62	62	67	30	44	41	10	0	0.250	0.565	0.786	0.687	3.363	3.845	0.005	120	820	100	25	36	-2.000	5	20	13	23	8447	10157	0.043	0.600	0	0	0
3	4	4	"2215_hsa_miR_425; 1423873-5-A03"	"02: A-05  2215_hsa_miR_425"	16640	36920	120	52	59	28	47	59	59	64	37	57	10	1	0	73	84	66	78	62	62	70	69	98	7	3	0	-0.636	0.000	1.478	1.457	4.816	0.168	0.000	120	820	100	4	22	Error	-7	11	0	22	7123	10094	-0.135	0.203	0	0	0
3	5	4	"2211_hsa_miR_422a; 1423873-5-A04"	"02: A-07  2211_hsa_miR_422a"	16910	36920	120	62	67	43	64	58	58	63	35	55	15	1	0	71	78	39	50	61	61	71	67	94	9	2	0	0.400	0.529	0.837	0.903	3.513	1.456	0.028	120	820	100	14	26	-1.322	4	10	9	17	8001	9359	0.114	0.104	0	0	0
3	6	4	"2207_hsa_miR_409_3p; 1423873-5-A05"	"02: A-09  2207_hsa_miR_409_3p"	17170	36920	120	73	161	424	263	59	59	88	338	384	7	3	0	83	128	226	176	63	63	76	75	98	15	11	0	0.700	1.569	1.000	1.214	6.182	38.301	0.005	120	820	100	34	167	-0.515	14	20	102	65	19327	15359	0.216	0.693	0	0	0
3	7	4	"2203_hsa_miR_381; 1423873-5-A06"	"02: A-11  2203_hsa_miR_381"	17440	36920	120	57	62	35	56	58	58	63	29	46	14	1	0	78	79	27	34	62	62	67	31	46	29	5	0	-0.062	0.235	0.828	0.917	4.642	0.210	0.007	120	820	100	15	21	Error	-1	16	4	17	7454	9517	-0.034	0.387	0	0	0
3	8	4	"2199_hsa_miR_378; 1423873-5-A07"	"02: A-13  2199_hsa_miR_378"	17700	36920	120	56	71	60	84	57	57	65	63	96	6	2	0	85	91	54	59	63	63	67	25	37	43	22	0	-0.045	0.500	1.000	0.958	4.022	2.017	0.014	120	820	100	21	42	Error	-1	22	14	28	8566	10976	0.095	0.960	0	0	0
3	9	4	"2195_hsa_miR_375; 1423873-5-A08"	"02: A-15  2195_hsa_miR_375"	17970	36920	120	58	66	43	65	57	57	66	43	65	8	2	0	78	84	33	39	64	64	69	32	46	25	12	0	0.071	0.450	0.706	0.900	4.196	2.651	0.010	120	820	100	15	29	-3.807	1	14	9	20	7887	10055	0.000	0.469	0	0	0
3	10	4	"2191_hsa_miR_372; 1423873-5-A09"	"02: A-17  2191_hsa_miR_372"	18230	36920	120	62	67	31	46	59	59	65	40	61	15	2	0	76	79	32	40	62	62	68	32	47	30	6	0	0.214	0.471	0.952	0.998	4.471	-13.816	0.000	120	820	100	17	25	-2.222	3	14	8	17	8031	9532	0.050	0.344	0	0	0
3	11	4	"2187_hsa_miR_369_3p; 1423873-5-A10"	"02: A-19  2187_hsa_miR_369_3p"	18500	36920	120	52	56	22	39	56	56	65	47	72	2	0	0	75	81	33	40	64	64	70	34	48	27	7	0	-0.364	0.000	0.802	0.811	3.689	1.209	0.019	120	820	100	7	17	Error	-4	11	0	17	6761	9751	-0.191	0.324	0	0	0
3	12	4	"2183_hsa_miR_363; 1423873-5-A11"	"02: A-21  2183_hsa_miR_363"	18760	36920	120	60	77	87	112	56	56	63	32	50	18	4	0	80	86	43	50	62	62	68	37	54	28	11	0	0.222	0.875	0.780	0.636	5.292	20.964	0.001	120	820	100	22	45	-2.170	4	18	21	24	9197	10267	0.438	0.486	0	0	0
3	13	4	"2179_hsa_miR_34b; 1423873-5-A12"	"02: A-23  2179_hsa_miR_34b"	19030	36920	120	67	77	49	63	57	57	63	35	55	25	7	0	85	96	56	58	60	60	69	47	68	27	6	0	0.400	0.556	0.814	0.807	3.575	0.580	0.042	120	820	100	35	56	-1.322	10	25	20	36	9278	11490	0.400	0.574	0	0	0
3	14	4	"2224_hsa_miR_451; 1423873-5-C01"	"02: E-01  2224_hsa_miR_451"	19290	36920	120	58	64	29	45	57	57	64	38	59	15	2	0	80	86	41	47	64	64	71	54	76	15	2	0	0.063	0.318	0.808	0.803	4.106	0.002	0.002	120	820	100	17	29	-4.000	1	16	7	22	7673	10362	0.000	0.278	0	0	0
3	15	4	"2220_hsa_miR_433; 1423873-5-C02"	"02: E-03  2220_hsa_miR_433"	19560	36920	120	77	104	105	100	59	59	76	80	105	18	7	0	93	131	150	114	65	65	80	88	110	20	11	0	0.643	0.682	0.833	0.900	5.021	0.158	0.005	120	820	100	46	111	-0.637	18	28	45	66	12519	15721	0.350	0.580	0	0	0
3	16	4	"2216_hsa_miR_429; 1423873-5-C03"	"02: E-05  2216_hsa_miR_429"	19820	36920	120	90	160	182	113	60	60	80	91	113	30	20	0	95	150	143	95	68	68	85	73	85	30	21	0	1.111	1.220	1.529	1.436	4.455	1.591	0.314	120	820	100	57	182	0.152	30	27	100	82	19198	18031	0.879	0.890	0	0	0
3	1	5	"2212_hsa_miR_422b; 1423873-5-C04"	"02: E-07  2212_hsa_miR_422b"	15850	37190	120	62	74	47	63	58	58	65	37	56	20	6	0	71	80	40	50	62	62	66	32	48	23	9	0	0.444	0.889	1.571	1.384	4.258	11.254	0.003	120	820	100	13	34	-1.170	4	9	16	18	8822	9592	0.243	0.438	0	0	0
3	2	5	"2208_hsa_miR_409_5p; 1423873-5-C05"	"02: E-09  2208_hsa_miR_409_5p"	16110	37190	120	55	60	26	43	57	57	75	106	141	0	0	0	72	76	25	32	61	61	66	27	40	27	5	0	-0.182	0.200	1.148	1.071	4.434	0.181	0.003	120	820	100	9	18	Error	-2	11	3	15	7157	9176	-0.142	0.370	0	0	0
3	3	5	"2204_hsa_miR_382; 1423873-5-C06"	"02: E-11  2204_hsa_miR_382"	16380	37190	120	58	76	138	181	57	57	63	31	49	21	5	0	84	86	29	33	62	62	67	29	43	39	10	0	0.045	0.792	0.717	0.656	3.846	57.689	0.001	120	820	100	23	43	-4.459	1	22	19	24	9096	10299	0.419	0.655	0	0	0
3	4	5	"2200_hsa_miR_379; 1423873-5-C07"	"02: E-13  2200_hsa_miR_379"	16640	37190	120	63	70	49	70	59	59	64	32	50	17	6	0	76	78	26	33	62	62	65	25	38	36	8	0	0.286	0.688	0.940	1.057	5.030	7.487	0.006	120	820	100	18	27	-1.807	4	14	11	16	8390	9312	0.188	0.520	0	0	0
3	5	5	"2196_hsa_miR_376a; 1423873-5-C08"	"02: E-15  2196_hsa_miR_376a"	16910	37190	120	56	66	55	83	57	57	62	30	48	17	4	0	71	75	30	40	62	62	66	27	40	25	5	0	-0.111	0.692	1.172	1.065	4.281	-94.208	0.000	120	820	100	8	22	Error	-1	9	9	13	7876	9046	0.133	0.333	0	0	0
3	6	5	"2192_hsa_miR_373; 1423873-5-C09"	"02: E-17  2192_hsa_miR_373"	17170	37190	120	61	63	27	42	58	58	67	75	111	1	0	0	87	93	50	53	63	63	69	38	55	30	9	0	0.125	0.167	0.603	0.646	5.418	0.041	0.001	120	820	100	27	35	-3.000	3	24	5	30	7574	11107	-0.053	0.632	0	0	0
3	7	5	"2188_hsa_miR_369_5p; 1423873-5-C10"	"02: E-19  2188_hsa_miR_369_5p"	17440	37190	120	59	62	32	51	57	57	63	37	58	11	2	0	83	86	40	46	61	61	66	29	43	38	11	0	0.091	0.200	0.923	0.779	4.183	-0.019	0.000	120	820	100	24	30	-3.459	2	22	5	25	7499	10275	-0.027	0.690	0	0	0
3	8	5	"2184_hsa_miR_365; 1423873-5-C11"	"02: E-21  2184_hsa_miR_365"	17700	37190	120	67	82	63	76	57	57	62	31	50	25	12	0	76	81	35	43	63	63	66	26	39	35	15	0	0.769	1.389	0.643	0.789	4.648	10.144	0.014	120	820	100	23	43	-0.379	10	13	25	18	9803	9668	0.645	0.577	0	0	0
3	9	5	"2180_hsa_miR_34c; 1423873-5-C12"	"02: E-23  2180_hsa_miR_34c"	17970	37190	120	65	73	41	56	58	58	67	43	64	14	3	0	76	82	35	42	62	62	67	28	41	31	15	0	0.500	0.750	0.905	0.866	3.820	3.427	0.017	120	820	100	21	35	-1.000	7	14	15	20	8728	9891	0.140	0.536	0	0	0
3	10	5	"2225_hsa_miR_452; 1423873-5-E01"	"02: I-01  2225_hsa_miR_452"	18230	37190	120	55	66	39	59	56	56	63	37	58	20	4	0	74	82	87	106	61	61	66	29	43	29	5	0	-0.077	0.476	0.881	0.791	5.095	0.511	0.071	120	820	100	12	31	Error	-1	13	10	21	7978	9898	0.081	0.552	0	0	0
3	11	5	"2221_hsa_miR_448; 1423873-5-E02"	"02: I-03  2221_hsa_miR_448"	18500	37190	120	58	61	24	39	56	56	63	37	58	10	1	0	82	87	51	58	64	64	69	31	44	33	11	0	0.111	0.217	0.522	0.567	3.957	-0.029	0.000	120	820	100	20	28	-3.170	2	18	5	23	7299	10483	-0.054	0.581	0	0	0
3	12	5	"2217_hsa_miR_431; 1423873-5-E03"	"02: I-05  2217_hsa_miR_431"	18760	37190	120	61	70	42	60	56	56	61	31	50	20	5	0	78	79	31	39	61	61	65	26	40	39	15	0	0.294	0.778	0.719	0.758	4.228	3.584	0.007	120	820	100	22	32	-1.766	5	17	14	18	8366	9473	0.290	0.538	0	0	0
3	13	5	"2213_hsa_miR_423; 1423873-5-E04"	"02: I-07  2213_hsa_miR_423"	19030	37190	120	12500	13456	10188	75	59	59	1182	5667	479	76	61	0	7209	6553	4639	70	62	62	577	2537	439	71	70	0	1.741	2.064	1.886	2.969	4.571	2.460	0.731	120	820	100	19588	19888	0.800	12441	7147	13397	6491	1614707	786396	2.166	2.356	0	0	0
3	14	5	"2209_hsa_miR_410; 1423873-5-E05"	"02: I-09  2209_hsa_miR_410"	19290	37190	120	64	74	44	59	58	58	178	1551	871	0	0	0	88	93	47	50	63	63	161	1150	714	0	0	0	0.240	0.533	0.833	0.752	4.890	0.503	0.025	120	820	100	31	46	-2.059	6	25	16	30	8867	11153	-0.067	-0.059	0	0	0
3	15	5	"2205_hsa_miR_383; 1423873-5-E06"	"02: I-11  2205_hsa_miR_383"	19560	37190	120	71	98	83	84	58	58	68	57	83	24	11	0	101	143	130	90	64	64	72	43	59	45	27	0	0.351	0.506	0.808	0.776	4.460	0.796	0.037	120	820	100	50	119	-1.509	13	37	40	79	11793	17142	0.526	1.651	0	0	0
3	16	5	"2201_hsa_miR_380_3p; 1423873-5-E07"	"02: I-13  2201_hsa_miR_380_3p"	19820	37190	120	111	205	227	110	59	59	84	124	147	35	23	0	121	167	133	79	67	67	85	88	103	32	21	0	0.963	1.460	1.456	1.535	3.712	1.862	0.208	120	820	100	106	246	-0.054	52	54	146	100	24630	20035	0.976	0.932	0	0	0
3	1	6	"2197_hsa_miR_376b; 1423873-5-E08"	"02: I-15  2197_hsa_miR_376b"	15850	37450	120	50	58	25	43	57	57	63	31	49	10	2	0	71	72	23	31	63	63	67	29	43	19	3	0	-0.875	0.111	1.091	1.137	3.898	17.183	0.001	120	820	100	1	10	Error	-7	8	1	9	6980	8634	-0.161	0.172	0	0	0
3	2	6	"2193_hsa_miR_373*; 1423873-5-E09"	"02: I-17  2193_hsa_miR_373*"	16110	37450	120	56	67	58	86	60	60	66	33	50	14	4	0	73	88	82	93	63	63	66	25	37	30	13	0	-0.400	0.280	1.000	1.069	5.686	6.605	0.001	120	820	100	6	32	Error	-4	10	7	25	8056	10555	0.030	0.880	0	0	0
3	3	6	"2189_hsa_miR_370; 1423873-5-E10"	"02: I-19  2189_hsa_miR_370"	16380	37450	120	61	68	40	58	58	58	64	35	54	13	6	0	84	96	88	91	61	61	66	28	42	41	15	0	0.130	0.286	0.646	0.714	3.601	0.348	0.011	120	820	100	26	45	-2.939	3	23	10	35	8188	11465	0.114	1.071	0	0	0
3	4	6	"2185_hsa_miR_367; 1423873-5-E11"	"02: I-21  2185_hsa_miR_367"	16640	37450	120	59	75	90	120	58	58	63	29	46	20	8	0	74	76	30	39	61	61	66	30	45	26	8	0	0.077	1.133	1.439	1.342	3.656	21.077	0.003	120	820	100	14	32	-3.700	1	13	17	15	8991	9144	0.414	0.333	0	0	0
3	5	6	"2181_hsa_miR_361; 1423873-5-E12"	"02: I-23  2181_hsa_miR_361"	16910	37450	120	67	94	187	198	56	56	61	32	52	25	7	0	69	79	56	70	62	62	66	45	68	11	2	0	1.571	2.235	1.472	1.228	4.872	-51.031	0.002	120	820	100	18	55	0.652	11	7	38	17	11283	9531	1.031	0.289	0	0	0
3	6	6	"2226_hsa_miR_452*; 1423873-5-G01"	"02: M-01  2226_hsa_miR_452*"	17170	37450	120	59	64	29	45	57	57	62	31	50	16	5	0	73	78	32	41	63	63	68	43	63	11	2	0	0.200	0.467	1.545	1.239	5.959	-218.470	0.000	120	820	100	12	22	-2.322	2	10	7	15	7620	9337	0.065	0.233	0	0	0
3	7	6	"2222_hsa_miR_449; 1423873-5-G02"	"02: M-03  2222_hsa_miR_449"	17440	37450	120	57	63	33	52	57	57	64	40	62	9	2	0	82	90	47	52	64	64	69	28	40	36	17	0	0.000	0.231	0.500	0.547	5.542	9.468	0.001	120	820	100	18	32	Error	0	18	6	26	7600	10763	-0.025	0.750	0	0	0
3	8	6	"2218_hsa_miR_432; 1423873-5-G03"	"02: M-05  2218_hsa_miR_432"	17700	37450	120	58	64	38	59	55	55	60	32	53	11	2	0	77	80	30	37	62	62	66	27	40	36	12	0	0.200	0.500	0.719	0.709	3.529	0.283	0.005	120	820	100	18	27	-2.322	3	15	9	18	7668	9580	0.125	0.519	0	0	0
3	9	6	"2214_hsa_miR_424; 1423873-5-G04"	"02: M-07  2214_hsa_miR_424"	17970	37450	120	59	68	36	52	56	56	62	35	56	20	7	0	82	83	32	38	60	60	65	27	41	45	15	0	0.136	0.522	0.950	1.161	4.399	0.893	0.008	120	820	100	25	35	-2.874	3	22	12	23	8153	10010	0.171	0.667	0	0	0
3	10	6	"2210_hsa_miR_412; 1423873-5-G05"	"02: M-09  2210_hsa_miR_412"	18230	37450	120	57	64	33	51	58	58	63	44	69	10	2	0	70	79	48	60	61	61	66	41	62	18	6	0	-0.111	0.333	1.059	1.076	3.646	0.236	0.008	120	820	100	8	24	Error	-1	9	6	18	7665	9472	0.023	0.317	0	0	0
3	11	6	"2206_hsa_miR_384; 1423873-5-G06"	"02: M-11  2206_hsa_miR_384"	18500	37450	120	61	68	39	57	56	56	63	45	71	12	4	0	74	80	28	35	64	64	75	203	270	0	0	0	0.500	0.750	1.492	1.338	3.769	2.008	0.021	120	820	100	15	28	-1.000	5	10	12	16	8130	9556	0.111	0.025	0	0	0
3	12	6	"2202_hsa_miR_380_5p; 1423873-5-G07"	"02: M-13  2202_hsa_miR_380_5p"	18760	37450	120	56	62	25	40	57	57	62	28	45	12	5	0	70	72	25	34	61	61	66	33	50	18	1	0	-0.111	0.455	0.630	0.695	4.153	0.477	0.005	120	820	100	8	16	Error	-1	9	5	11	7427	8611	0.000	0.182	0	0	0
3	13	6	"2198_hsa_miR_377; 1423873-5-G08"	"02: M-15  2198_hsa_miR_377"	19030	37450	120	7675	7107	6885	96	60	60	1143	4735	414	65	30	0	84	88	42	47	63	63	269	1593	592	0	0	0	362.619	281.880	198.256	94.536	8.684	312.045	0.112	120	820	100	7636	7072	8.502	7615	21	7047	25	852849	10512	1.260	-0.114	0	0	0
3	14	6	"2194_hsa_miR_374; 1423873-5-G09"	"02: M-17  2194_hsa_miR_374"	19290	37450	120	68	112	144	128	57	57	110	639	580	0	0	0	78	94	69	73	64	64	71	38	53	22	8	0	0.786	1.833	1.833	1.586	6.722	5.311	0.041	120	820	100	25	85	-0.348	11	14	55	30	13492	11226	0.003	0.605	0	0	0
3	15	6	"2190_hsa_miR_371; 1423873-5-G10"	"02: M-19  2190_hsa_miR_371"	19560	37450	120	82	133	149	112	58	58	70	72	102	27	16	0	108	164	162	98	63	63	76	60	78	41	25	0	0.533	0.743	0.886	0.896	4.939	0.506	0.040	120	820	100	69	176	-0.907	24	45	75	101	16001	19695	0.875	1.467	0	0	0
3	16	6	"2186_hsa_miR_368; 1423873-5-G11"	"02: M-21  2186_hsa_miR_368"	19820	37450	120	90	197	270	137	59	59	82	160	195	25	17	0	109	165	168	101	68	68	88	109	123	26	13	0	0.756	1.423	0.911	1.009	4.646	4.188	0.067	120	820	100	72	235	-0.403	31	41	138	97	23592	19776	0.719	0.706	0	0	0
3	1	7	"2182_hsa_miR_362; 1423873-5-G12"	"02: M-23  2182_hsa_miR_362"	15850	37720	120	61	84	81	96	56	56	63	32	50	25	12	0	76	90	47	52	64	64	68	35	51	25	10	0	0.417	1.077	1.082	1.326	6.559	0.627	0.013	120	820	100	17	54	-1.263	5	12	28	26	10025	10770	0.656	0.629	0	0	0
3	2	7	"2271_hsa_miR_518d; 1423881-2-A01"	"03: A-01  2271_hsa_miR_518d"	16110	37720	120	68	94	98	104	59	59	67	51	76	18	10	0	72	86	83	96	63	63	69	35	50	19	5	0	1.000	1.522	1.200	1.289	4.739	15.913	0.005	120	820	100	18	58	0.000	9	9	35	23	11281	10314	0.529	0.486	0	0	0
3	3	7	"2267_hsa_miR_518a_2*; 1423881-2-A02"	"03: A-03  2267_hsa_miR_518a_2*"	16380	37720	120	59	70	58	82	57	57	64	35	54	15	8	0	71	77	29	37	64	64	68	26	38	24	7	0	0.286	1.000	1.111	1.206	3.285	3.030	0.042	120	820	100	9	26	-1.807	2	7	13	13	8353	9217	0.171	0.346	0	0	0
3	4	7	"2263_hsa_miR_517a; 1423881-2-A03"	"03: A-05  2263_hsa_miR_517a"	16640	37720	120	59	63	26	41	58	58	64	34	53	11	2	0	83	88	44	50	62	62	67	28	41	40	17	0	0.048	0.192	0.643	0.495	4.897	0.214	0.006	120	820	100	22	31	-4.392	1	21	5	26	7572	10510	-0.029	0.750	0	0	0
3	5	7	"2259_hsa_miR_515_5p; 1423881-2-A04"	"03: A-07  2259_hsa_miR_515_5p"	16910	37720	120	56	60	25	41	57	57	63	35	55	10	0	0	68	77	58	75	62	62	65	23	35	29	6	0	-0.167	0.200	1.000	1.151	4.100	24.637	0.000	120	820	100	5	18	Error	-1	6	3	15	7217	9239	-0.086	0.522	0	0	0
3	6	7	"2255_hsa_miR_512_5p; 1423881-2-A05"	"03: A-09  2255_hsa_miR_512_5p"	17170	37720	120	59	64	27	42	57	57	64	39	60	10	2	0	76	80	31	38	62	62	66	26	39	30	7	0	0.143	0.389	0.667	0.630	4.291	-2.119	0.001	120	820	100	16	25	-2.807	2	14	7	18	7632	9570	0.000	0.538	0	0	0
3	7	7	"2251_hsa_miR_509; 1423881-2-A06"	"03: A-11  2251_hsa_miR_509"	17440	37720	120	50	65	63	96	59	59	65	37	56	11	3	0	76	82	34	41	63	63	68	27	39	35	14	0	-0.692	0.316	1.036	0.974	3.702	20.876	0.002	120	820	100	4	25	Error	-9	13	6	19	7757	9799	0.000	0.519	0	0	0
3	8	7	"2247_hsa_miR_505; 1423881-2-A07"	"03: A-13  2247_hsa_miR_505"	17700	37720	120	56	59	24	40	57	57	61	29	47	11	2	0	73	76	30	39	64	64	67	26	38	23	10	0	-0.111	0.167	0.895	0.945	3.729	0.346	0.005	120	820	100	8	14	Error	-1	9	2	12	7074	9107	-0.069	0.346	0	0	0
3	9	7	"2243_hsa_miR_501; 1423881-2-A08"	"03: A-15  2243_hsa_miR_501"	17970	37720	120	56	67	36	53	55	55	64	87	135	5	0	0	73	77	27	35	62	62	65	23	35	33	11	0	0.091	0.800	1.092	1.143	4.079	20.402	0.043	120	820	100	12	27	-3.459	1	11	12	15	8000	9209	0.034	0.522	0	0	0
3	10	7	"2239_hsa_miR_497; 1423881-2-A09"	"03: A-17  2239_hsa_miR_497"	18230	37720	120	58	73	102	139	55	55	61	27	44	23	8	0	68	75	31	41	63	63	66	25	37	24	9	0	0.600	1.500	0.894	1.074	5.253	-68.651	0.000	120	820	100	8	30	-0.737	3	5	18	12	8743	9033	0.444	0.360	0	0	0
3	11	7	"2235_hsa_miR_493; 1423881-2-A10"	"03: A-19  2235_hsa_miR_493"	18500	37720	120	59	63	27	42	56	56	62	29	46	17	5	0	83	84	30	35	63	63	73	201	275	0	0	0	0.150	0.333	0.704	0.731	4.142	-0.001	0.000	120	820	100	23	28	-2.737	3	20	7	21	7560	10106	0.034	0.055	0	0	0
3	12	7	"2231_hsa_miR_489; 1423881-2-A11"	"03: A-21  2231_hsa_miR_489"	18760	37720	120	113	311	406	130	58	58	83	148	178	36	28	0	68	77	48	62	61	61	68	43	63	12	4	0	7.857	15.813	4.500	4.759	5.133	28.221	0.049	120	820	100	62	269	2.974	55	7	253	16	37339	9187	1.541	0.209	0	0	0
3	13	7	"2227_hsa_miR_453; 1423881-2-A12"	"03: A-23  2227_hsa_miR_453"	19030	37720	120	60	68	36	52	57	57	219	1229	561	0	0	0	79	81	30	37	61	61	66	34	51	28	5	0	0.167	0.550	1.057	0.875	3.726	-0.221	0.005	120	820	100	21	31	-2.585	3	18	11	20	8176	9695	-0.123	0.441	0	0	0
3	14	7	"2272_hsa_miR_518e; 1423881-2-C01"	"03: E-01  2272_hsa_miR_518e"	19290	37720	120	70	105	120	114	57	57	66	50	75	20	11	0	80	105	81	77	65	65	69	33	47	36	15	0	0.867	1.200	1.000	1.061	5.326	8.265	0.004	120	820	100	28	88	-0.206	13	15	48	40	12550	12598	0.780	1.091	0	0	0
3	15	7	"2268_hsa_miR_518b; 1423881-2-C02"	"03: E-03  2268_hsa_miR_518b"	19560	37720	120	92	165	218	132	57	57	68	58	85	36	23	0	97	155	167	107	65	65	76	71	93	29	20	0	1.094	1.200	1.020	1.143	5.705	1.106	0.126	120	820	100	67	198	0.129	35	32	108	90	19825	18549	1.672	1.113	0	0	0
3	16	7	"2264_hsa_miR_517b; 1423881-2-C03"	"03: E-05  2264_hsa_miR_517b"	19820	37720	120	165	253	226	89	59	59	84	120	142	48	33	0	119	206	224	108	69	69	95	117	123	33	19	0	2.120	1.416	1.415	1.669	4.128	0.909	0.171	120	820	100	156	331	1.084	106	50	194	137	30331	24735	1.408	0.949	0	0	0
3	1	8	"2260_hsa_miR_516_3p; 1423881-2-C04"	"03: E-07  2260_hsa_miR_516_3p"	15850	37980	120	56	63	41	65	58	58	64	38	59	10	1	0	77	82	31	37	64	64	68	33	48	29	7	0	-0.154	0.278	0.884	0.970	4.096	2.160	0.035	120	820	100	11	23	Error	-2	13	5	18	7521	9893	-0.026	0.424	0	0	0
3	2	8	"2256_hsa_miR_513; 1423881-2-C05"	"03: E-09  2256_hsa_miR_513"	16110	37980	120	63	72	46	63	59	59	64	41	64	16	5	0	71	76	40	52	64	64	68	29	42	27	5	0	0.571	1.083	1.446	1.361	3.880	4.137	0.007	120	820	100	11	25	-0.807	4	7	13	12	8651	9134	0.195	0.276	0	0	0
3	3	8	"2252_hsa_miR_510; 1423881-2-C06"	"03: E-11  2252_hsa_miR_510"	16380	37980	120	61	69	47	68	59	59	63	28	44	24	5	0	71	74	32	43	62	62	66	28	42	24	6	0	0.222	0.833	1.000	0.893	5.467	-152.555	0.000	120	820	100	11	22	-2.170	2	9	10	12	8240	8936	0.214	0.286	0	0	0
3	4	8	"2248_hsa_miR_506; 1423881-2-C07"	"03: E-13  2248_hsa_miR_506"	16640	37980	120	60	67	41	61	58	58	62	27	43	20	10	0	66	71	26	36	61	61	67	48	71	9	0	0	0.400	0.900	1.357	1.347	4.387	-749.286	0.000	120	820	100	7	19	-1.322	2	5	9	10	8099	8473	0.185	0.083	0	0	0
3	5	8	"2244_hsa_miR_502; 1423881-2-C08"	"03: E-15  2244_hsa_miR_502"	16910	37980	120	55	58	25	43	58	58	63	31	49	12	1	0	78	83	40	48	62	62	69	50	72	15	3	0	-0.187	0.000	1.142	0.853	4.989	0.444	0.045	120	820	100	13	21	Error	-3	16	0	21	6952	9943	-0.161	0.280	0	0	0
3	6	8	"2240_hsa_miR_498; 1423881-2-C09"	"03: E-17  2240_hsa_miR_498"	17170	37980	120	56	66	45	68	59	59	65	37	56	14	5	0	76	79	30	37	62	62	67	26	38	37	13	0	-0.214	0.412	0.800	0.839	4.254	9.106	0.008	120	820	100	11	24	Error	-3	14	7	17	7928	9474	0.027	0.462	0	0	0
3	7	8	"2236_hsa_miR_494; 1423881-2-C10"	"03: E-19  2236_hsa_miR_494"	17440	37980	120	63	64	28	43	57	57	62	39	62	13	0	0	70	73	27	36	61	61	67	36	53	18	1	0	0.667	0.583	1.000	1.116	3.200	3.410	0.008	120	820	100	15	19	-0.585	6	9	7	12	7698	8718	0.051	0.167	0	0	0
3	8	8	"2232_hsa_miR_490; 1423881-2-C11"	"03: E-21  2232_hsa_miR_490"	17700	37980	120	62	67	37	55	57	57	61	27	44	21	5	0	68	74	34	45	62	62	66	37	56	14	4	0	0.833	0.833	1.525	1.103	3.952	0.138	0.002	120	820	100	11	22	-0.263	5	6	10	12	8015	8890	0.222	0.216	0	0	0
3	9	8	"2228_hsa_miR_485_3p; 1423881-2-C12"	"03: E-23  2228_hsa_miR_485_3p"	17970	37980	120	57	64	32	50	57	57	62	30	48	13	3	0	70	73	27	36	62	62	65	25	38	26	8	0	0.000	0.636	1.111	1.197	4.484	0.049	0.001	120	820	100	8	18	Error	0	8	7	11	7697	8764	0.067	0.320	0	0	0
3	10	8	"2273_hsa_miR_518f; 1423881-2-E01"	"03: I-01  2273_hsa_miR_518f"	18230	37980	120	64	68	37	54	56	56	62	28	45	21	3	0	73	79	34	43	63	63	67	28	41	29	13	0	0.800	0.750	0.778	0.805	3.848	0.009	0.000	120	820	100	18	28	-0.322	8	10	12	16	8111	9529	0.214	0.429	0	0	0
3	11	8	"2269_hsa_miR_518c; 1423881-2-E02"	"03: I-03  2269_hsa_miR_518c"	18500	37980	120	60	61	24	39	56	56	61	28	45	16	2	0	76	78	33	42	63	63	66	27	40	30	11	0	0.308	0.333	0.964	0.939	3.535	2.130	0.003	120	820	100	17	20	-1.700	4	13	5	15	7360	9306	0.000	0.444	0	0	0
3	12	8	"2265_hsa_miR_517c; 1423881-2-E03"	"03: I-05  2265_hsa_miR_517c"	18760	37980	120	61	69	45	65	55	55	74	133	179	0	0	0	77	82	35	42	63	63	82	388	473	0	0	0	0.429	0.737	0.919	0.710	5.441	1.333	0.004	120	820	100	20	33	-1.222	6	14	14	19	8244	9890	-0.038	0.000	0	0	0
3	13	8	"2261_hsa_miR_516_5p; 1423881-2-E04"	"03: I-07  2261_hsa_miR_516_5p"	19030	37980	120	52	59	27	45	56	56	65	57	87	5	0	0	74	80	42	52	62	62	82	388	473	0	0	0	-0.333	0.167	1.050	0.981	3.226	0.002	0.001	120	820	100	8	21	Error	-4	12	3	18	7071	9581	-0.105	-0.005	0	0	0
3	14	8	"2257_hsa_miR_514; 1423881-2-E05"	"03: I-09  2257_hsa_miR_514"	19290	37980	120	63	91	86	94	57	57	68	61	89	19	9	0	82	98	78	79	65	65	75	47	62	24	5	0	0.353	1.030	1.545	1.032	6.057	2.499	0.112	120	820	100	23	67	-1.503	6	17	34	33	10914	11705	0.377	0.489	0	0	0
3	15	8	"2253_hsa_miR_511; 1423881-2-E06"	"03: I-11  2253_hsa_miR_511"	19560	37980	120	92	156	167	107	58	58	74	75	101	34	23	0	98	152	154	101	69	69	90	107	118	21	10	0	1.172	1.181	1.024	1.093	7.382	0.761	0.074	120	820	100	63	181	0.229	34	29	98	83	18677	18186	1.093	0.579	0	0	0
3	16	8	"2249_hsa_miR_507; 1423881-2-E07"	"03: I-13  2249_hsa_miR_507"	19820	37980	120	146	311	372	119	61	61	88	128	145	45	33	0	125	219	229	104	71	71	92	99	107	35	25	0	1.574	1.689	1.406	1.577	4.521	2.264	0.262	120	820	100	139	398	0.655	85	54	250	148	37335	26269	1.742	1.283	0	0	0
3	1	9	"2245_hsa_miR_503; 1423881-2-E08"	"03: I-15  2245_hsa_miR_503"	15850	38250	120	62	72	40	55	57	57	63	36	57	19	7	0	66	70	25	35	65	65	87	518	595	0	0	0	5.000	3.000	1.070	1.187	3.599	-14.363	0.001	120	820	100	6	20	2.322	5	1	15	5	8636	8442	0.250	-0.033	0	0	0
3	2	9	"2241_hsa_miR_499; 1423881-2-E09"	"03: I-17  2241_hsa_miR_499"	16110	38250	120	63	68	37	54	57	57	62	31	50	18	5	0	79	82	37	45	64	64	69	27	39	28	8	0	0.400	0.611	0.937	0.783	3.978	2.017	0.001	120	820	100	21	29	-1.322	6	15	11	18	8138	9879	0.194	0.481	0	0	0
3	3	9	"2237_hsa_miR_495; 1423881-2-E10"	"03: I-19  2237_hsa_miR_495"	16380	38250	120	57	66	35	53	58	58	63	30	47	17	5	0	74	134	603	450	64	64	67	25	37	28	10	0	-0.100	0.114	1.143	1.023	3.378	-0.001	0.000	120	820	100	9	78	Error	-1	10	8	70	7941	16026	0.100	2.680	0	0	0
3	4	9	"2233_hsa_miR_491; 1423881-2-E11"	"03: I-21  2233_hsa_miR_491"	16640	38250	120	57	69	51	73	56	56	62	29	46	18	10	0	78	86	48	55	61	61	67	27	40	36	14	0	0.059	0.520	0.722	0.794	4.460	0.293	0.003	120	820	100	18	38	-4.087	1	17	13	25	8292	10275	0.241	0.704	0	0	0
3	5	9	"2229_hsa_miR_485_5p; 1423881-2-E12"	"03: I-23  2229_hsa_miR_485_5p"	16910	38250	120	62	65	36	55	56	56	63	44	69	6	2	0	66	72	27	37	63	63	67	32	47	20	5	0	2.000	1.000	1.127	0.975	4.215	2.931	0.006	120	820	100	9	18	1.000	6	3	9	9	7843	8601	0.045	0.156	0	0	0
3	6	9	"2274_hsa_miR_518f*; 1423881-2-G01"	"03: M-01  2274_hsa_miR_518f*"	17170	38250	120	60	74	64	86	58	58	68	70	102	5	4	0	71	74	25	33	62	62	66	31	46	25	1	0	0.222	1.333	1.275	1.636	3.701	14.372	0.004	120	820	100	11	28	-2.170	2	9	16	12	8892	8921	0.086	0.258	0	0	0
3	7	9	"2270_hsa_miR_518c*; 1423881-2-G02"	"03: M-03  2270_hsa_miR_518c*"	17440	38250	120	59	75	84	112	57	57	63	35	55	16	6	0	77	84	44	52	62	62	65	30	46	30	5	0	0.133	0.818	1.000	0.783	3.862	2.538	0.067	120	820	100	17	40	-2.907	2	15	18	22	9019	10077	0.343	0.633	0	0	0
3	8	9	"2266_hsa_miR_518a; 1423881-2-G03"	"03: M-05  2266_hsa_miR_518a"	17700	38250	120	62	68	38	55	59	59	66	47	71	10	2	0	67	72	26	36	63	63	68	38	55	12	2	0	0.750	1.000	1.373	1.268	4.442	-53.171	0.000	120	820	100	7	18	-0.415	3	4	9	9	8191	8595	0.043	0.105	0	0	0
3	9	9	"2262_hsa_miR_517*; 1423881-2-G04"	"03: M-07  2262_hsa_miR_517*"	17970	38250	120	51	58	26	44	58	58	63	32	50	10	0	0	68	74	26	35	60	60	65	25	38	32	10	0	-0.875	0.000	1.143	1.174	4.568	1.281	0.002	120	820	100	1	14	Error	-7	8	0	14	6965	8911	-0.156	0.360	0	0	0
3	10	9	"2258_hsa_miR_515_3p; 1423881-2-G05"	"03: M-09  2258_hsa_miR_515_3p"	18230	38250	120	57	70	57	81	54	54	62	33	53	19	3	0	71	76	26	34	61	61	65	35	53	25	1	0	0.300	1.067	0.938	0.952	4.219	-17.988	0.001	120	820	100	13	31	-1.737	3	10	16	15	8457	9165	0.242	0.314	0	0	0
3	11	9	"2254_hsa_miR_512_3p; 1423881-2-G06"	"03: M-11  2254_hsa_miR_512_3p"	18500	38250	120	61	67	33	49	56	56	62	28	45	22	6	0	71	75	33	44	65	65	67	23	34	26	11	0	0.833	1.100	1.000	0.966	3.973	5.908	0.008	120	820	100	11	21	-0.263	5	6	11	10	8031	9024	0.179	0.348	0	0	0
3	12	9	"2250_hsa_miR_508; 1423881-2-G07"	"03: M-13  2250_hsa_miR_508"	18760	38250	120	58	62	25	40	56	56	62	29	46	14	5	0	76	77	26	33	64	64	67	26	38	27	7	0	0.167	0.462	0.969	0.956	3.658	-38.308	0.000	120	820	100	14	19	-2.585	2	12	6	13	7469	9270	0.000	0.385	0	0	0
3	13	9	"2246_hsa_miR_504; 1423881-2-G08"	"03: M-15  2246_hsa_miR_504"	19030	38250	120	70	77	46	59	57	57	66	57	86	14	2	0	73	80	38	47	63	63	68	26	38	31	13	0	1.300	1.176	1.034	0.905	3.736	9.335	0.003	120	820	100	23	37	0.379	13	10	20	17	9255	9621	0.193	0.462	0	0	0
3	14	9	"2242_hsa_miR_500; 1423881-2-G09"	"03: M-17  2242_hsa_miR_500"	19290	38250	120	78	122	136	111	60	60	71	59	83	30	18	0	94	123	94	76	64	64	77	53	68	38	19	0	0.600	1.051	0.869	0.975	5.835	1.715	0.052	120	820	100	48	121	-0.737	18	30	62	59	14627	14703	0.864	0.868	0	0	0
3	15	9	"2238_hsa_miR_496; 1423881-2-G10"	"03: M-19  2238_hsa_miR_496"	19560	38250	120	92	216	300	138	58	58	83	135	162	28	18	0	102	147	164	111	69	69	88	103	117	21	10	0	1.030	2.026	1.438	1.650	7.428	3.351	0.176	120	820	100	67	236	0.043	34	33	158	78	25965	17685	0.985	0.573	0	0	0
3	16	9	"2234_hsa_miR_492; 1423881-2-G11"	"03: M-21  2234_hsa_miR_492"	19820	38250	120	143	248	238	95	58	58	80	105	131	47	39	0	108	203	220	108	70	70	91	171	187	25	13	0	2.237	1.429	1.240	1.361	4.235	0.679	0.116	120	820	100	123	323	1.161	85	38	190	133	29724	24300	1.600	0.655	0	0	0
3	1	10	"2230_hsa_miR_488; 1423881-2-G12"	"03: M-23  2230_hsa_miR_488"	15850	38510	120	61	64	26	40	57	57	64	35	54	12	2	0	67	70	30	42	62	62	83	518	624	0	0	0	0.800	0.875	1.105	1.044	4.128	0.007	0.018	120	820	100	9	15	-0.322	4	5	7	8	7674	8404	0.000	-0.025	0	0	0
3	2	10	"Blank_A1; 1423881-6-A01"	"04: A-01  Blank_A1"	16110	38510	120	54	64	34	53	56	56	62	29	46	17	7	0	68	72	24	33	63	63	66	24	36	27	8	0	-0.400	0.889	1.280	1.252	3.676	278.072	0.000	120	820	100	3	17	Error	-2	5	8	9	7656	8636	0.069	0.250	0	0	0
3	3	10	"Blank_A3; 1423881-6-A02"	"04: A-03  Blank_A3"	16380	38510	120	60	64	35	54	56	56	65	48	73	8	2	0	66	71	30	42	61	61	72	241	334	0	0	0	0.800	0.800	1.000	1.154	3.564	0.000	0.000	120	820	100	9	18	-0.322	4	5	8	10	7724	8533	-0.021	-0.004	0	0	0
3	4	10	"2311_hsa_miR_99a; 1423881-6-A03"	"04: A-05  2311_hsa_miR_99a"	16640	38510	120	59	81	152	187	56	56	68	168	247	2	0	0	73	81	46	56	62	62	69	77	111	4	0	0	0.273	1.316	1.125	1.205	4.850	2.710	0.629	120	820	100	14	44	-1.874	3	11	25	19	9677	9676	0.077	0.156	0	0	0
3	5	10	"2307_hsa_miR_93; 1423881-6-A04"	"04: A-07  2307_hsa_miR_93"	16910	38510	120	87	180	255	141	59	59	70	66	94	32	22	0	73	106	109	102	63	63	92	583	633	0	0	0	2.800	2.814	2.000	2.177	5.484	5.533	0.074	120	820	100	38	164	1.485	28	10	121	43	21560	12732	1.667	0.024	0	0	0
3	6	10	"2303_hsa_miR_7; 1423881-6-A05"	"04: A-09  2303_hsa_miR_7"	17170	38510	120	64	70	43	61	57	57	64	37	57	13	2	0	75	89	59	66	65	65	72	47	65	16	5	0	0.700	0.542	0.809	0.758	4.866	0.067	0.000	120	820	100	17	37	-0.515	7	10	13	24	8343	10636	0.162	0.362	0	0	0
3	7	10	"2299_hsa_miR_526b; 1423881-6-A06"	"04: A-11  2299_hsa_miR_526b"	17440	38510	120	56	65	46	70	57	57	62	30	48	14	4	0	82	85	30	35	65	65	70	29	41	35	11	0	-0.059	0.400	0.898	1.020	3.633	6.300	0.004	120	820	100	16	28	Error	-1	17	8	20	7835	10162	0.100	0.517	0	0	0
3	8	10	"2295_hsa_miR_524*; 1423881-6-A07"	"04: A-13  2295_hsa_miR_524*"	17700	38510	120	60	71	65	91	57	57	64	45	70	13	3	0	273	520	590	113	65	65	129	274	212	47	33	0	0.014	0.031	0.095	0.107	5.609	0.018	0.033	120	820	100	211	469	-6.115	3	208	14	455	8506	62388	0.156	1.427	0	0	0
3	9	10	"2291_hsa_miR_521; 1423881-6-A08"	"04: A-15  2291_hsa_miR_521"	17970	38510	120	54	61	24	39	56	56	62	31	50	14	2	0	71	75	30	40	63	63	88	176	200	0	0	0	-0.250	0.417	0.964	0.894	4.247	30.837	0.000	120	820	100	6	17	Error	-2	8	5	12	7297	8990	-0.032	-0.074	0	0	0
3	10	10	"2287_hsa_miR_520e; 1423881-6-A09"	"04: A-17  2287_hsa_miR_520e"	18230	38510	120	55	62	31	50	53	53	58	27	46	17	6	0	82	84	35	41	61	61	74	234	316	0	0	0	0.095	0.391	0.765	0.709	4.313	-0.003	0.001	120	820	100	23	32	-3.392	2	21	9	23	7421	10112	0.148	0.043	0	0	0
3	11	10	"2283_hsa_miR_520b; 1423881-6-A10"	"04: A-19  2283_hsa_miR_520b"	18500	38510	120	55	62	38	61	57	57	64	36	56	13	2	0	77	80	31	38	66	66	71	41	57	17	0	0	-0.182	0.357	1.010	1.032	5.013	0.053	0.000	120	820	100	9	19	Error	-2	11	5	14	7456	9583	-0.056	0.220	0	0	0
3	12	10	"2279_hsa_miR_519e; 1423881-6-A11"	"04: A-21  2279_hsa_miR_519e"	18760	38510	120	60	62	26	41	56	56	61	29	47	16	5	0	70	76	34	44	63	63	69	31	44	25	6	0	0.571	0.462	0.833	0.798	4.623	-0.035	0.000	120	820	100	11	19	-0.807	4	7	6	13	7414	9162	0.034	0.226	0	0	0
3	13	10	"2275_hsa_miR_519a; 1423881-6-A12"	"04: A-23  2275_hsa_miR_519a"	19030	38510	120	59	88	96	109	56	56	64	35	54	24	12	0	92	131	142	108	65	65	75	47	62	32	17	0	0.111	0.485	0.660	0.678	4.491	0.303	0.046	120	820	100	30	98	-3.170	3	27	32	66	10605	15748	0.686	1.191	0	0	0
3	14	10	"Blank_E1; 1423881-6-C01"	"04: E-01  Blank_E1"	19290	38510	120	90	162	283	174	58	58	74	72	97	30	18	0	96	135	105	77	67	67	81	63	77	32	15	0	1.103	1.529	1.143	1.087	5.108	6.256	0.070	120	820	100	61	172	0.142	32	29	104	68	19454	16153	1.222	0.857	0	0	0
3	15	10	"Blank_E3; 1423881-6-C02"	"04: E-03  Blank_E3"	19560	38510	120	124	194	202	104	59	59	89	159	178	30	14	0	100	158	176	111	70	70	87	88	101	25	16	0	2.167	1.534	1.683	1.481	6.095	3.785	0.057	120	820	100	95	223	1.115	65	30	135	88	23325	18993	0.660	0.807	0	0	0
3	16	10	"2312_hsa_miR_99b; 1423881-6-C03"	"04: E-05  2312_hsa_miR_99b"	19820	38510	120	143	275	265	96	59	59	91	152	167	44	30	0	110	200	219	109	70	70	93	112	120	33	19	0	2.100	1.662	1.414	1.555	4.510	1.665	0.269	120	820	100	124	346	1.070	84	40	216	130	32963	24052	1.211	0.955	0	0	0
3	1	11	"2308_hsa_miR_95; 1423881-6-C04"	"04: E-07  2308_hsa_miR_95"	15850	38780	120	61	71	42	59	56	56	63	37	58	20	5	0	76	83	36	43	63	63	67	31	46	33	10	0	0.385	0.750	0.919	1.245	4.542	0.209	0.006	120	820	100	18	35	-1.379	5	13	15	20	8474	9940	0.216	0.516	0	0	0
3	2	11	"2304_hsa_miR_9; 1423881-6-C05"	"04: E-09  2304_hsa_miR_9"	16110	38780	120	58	68	42	61	57	57	64	42	65	11	4	0	73	74	25	33	65	65	70	33	47	16	3	0	0.125	1.222	0.971	1.055	4.175	15.805	0.003	120	820	100	9	20	-3.000	1	8	11	9	8133	8936	0.095	0.121	0	0	0
3	3	11	"2300_hsa_miR_526b*; 1423881-6-C06"	"04: E-11  2300_hsa_miR_526b*"	16380	38780	120	65	77	58	75	58	58	65	41	63	15	4	0	69	73	28	38	64	64	68	29	42	22	4	0	1.400	2.111	1.389	1.470	5.082	255.250	0.000	120	820	100	12	28	0.485	7	5	19	9	9220	8721	0.293	0.172	0	0	0
3	4	11	"2296_hsa_miR_525; 1423881-6-C07"	"04: E-13  2296_hsa_miR_525"	16640	38780	120	59	65	31	47	56	56	62	31	50	22	6	0	67	72	31	43	64	64	68	45	66	9	1	0	1.000	1.125	1.284	1.222	3.657	3.108	0.002	120	820	100	6	17	0.000	3	3	9	8	7819	8665	0.097	0.089	0	0	0
3	5	11	"2292_hsa_miR_522; 1423881-6-C08"	"04: E-15  2292_hsa_miR_522"	16910	38780	120	58	65	41	63	56	56	66	62	93	2	1	0	79	81	30	37	63	63	91	585	642	0	0	0	0.125	0.500	1.048	0.929	3.610	3.160	0.015	120	820	100	18	27	-3.000	2	16	9	18	7834	9660	-0.016	-0.017	0	0	0
3	6	11	"2288_hsa_miR_520f; 1423881-6-C09"	"04: E-17  2288_hsa_miR_520f"	17170	38780	120	57	60	26	43	58	58	64	41	64	9	0	0	78	79	31	39	63	63	72	99	137	0	0	0	-0.067	0.125	1.000	0.968	3.090	6.347	0.000	120	820	100	14	18	Error	-1	15	2	16	7241	9429	-0.098	0.071	0	0	0
3	7	11	"2284_hsa_miR_520c; 1423881-6-C10"	"04: E-19  2284_hsa_miR_520c"	17440	38780	120	57	66	44	66	59	59	64	41	64	11	2	0	76	78	29	37	64	64	68	29	42	25	6	0	-0.167	0.500	1.000	0.924	4.213	3.454	0.077	120	820	100	10	21	Error	-2	12	7	14	7916	9356	0.049	0.345	0	0	0
3	8	11	"2280_hsa_miR_519e*; 1423881-6-C11"	"04: E-21  2280_hsa_miR_519e*"	17700	38780	120	59	73	78	106	54	54	61	34	55	15	7	0	66	79	63	79	64	64	84	149	177	1	1	0	2.500	1.267	1.161	1.464	4.318	2.206	0.074	120	820	100	7	34	1.322	5	2	19	15	8742	9532	0.353	-0.034	0	0	0
3	9	11	"2276_hsa_miR_519b; 1423881-6-C12"	"04: E-23  2276_hsa_miR_519b"	17970	38780	120	56	64	32	50	56	56	61	30	49	19	7	0	72	74	30	40	63	63	68	30	44	23	5	0	0.000	0.727	1.000	0.935	4.289	-0.109	0.002	120	820	100	9	19	Error	0	9	8	11	7734	8926	0.100	0.200	0	0	0
3	10	11	"Blank_I1; 1423881-6-E01"	"04: I-01  Blank_I1"	18230	38780	120	53	60	27	45	56	56	62	30	48	15	3	0	68	70	27	38	63	63	67	29	43	14	4	0	-0.600	0.571	1.063	1.140	4.013	-1.983	0.001	120	820	100	2	11	Error	-3	5	4	7	7222	8400	-0.067	0.103	0	0	0
3	11	11	"Blank_I3; 1423881-6-E02"	"04: I-03  Blank_I3"	18500	38780	120	57	62	28	45	56	56	61	29	47	22	3	0	67	70	22	31	63	63	66	25	37	20	5	0	0.250	0.857	1.285	1.291	4.236	4.098	0.004	120	820	100	5	13	-2.000	1	4	6	7	7468	8369	0.034	0.160	0	0	0
3	12	11	"Blank_I5; 1423881-6-E03"	"04: I-05  Blank_I5"	18760	38780	120	60	61	24	39	57	57	62	31	50	15	0	0	62	67	28	41	61	61	65	24	36	20	9	0	3.000	0.667	1.263	1.145	4.366	-6.635	0.005	120	820	100	4	10	1.585	3	1	4	6	7266	8022	-0.032	0.083	0	0	0
3	13	11	"2309_hsa_miR_96; 1423881-6-E04"	"04: I-07  2309_hsa_miR_96"	19030	38780	120	72	97	108	111	58	58	72	99	137	10	5	0	87	102	62	60	65	65	90	220	244	1	0	0	0.636	1.054	0.858	0.890	4.353	0.368	0.570	120	820	100	36	76	-0.652	14	22	39	37	11633	12189	0.253	0.055	0	0	0
3	14	11	"2305_hsa_miR_9*; 1423881-6-E05"	"04: I-09  2305_hsa_miR_9*"	19290	38780	120	73	114	126	110	57	57	70	67	95	23	12	0	74	101	95	94	67	67	75	40	53	22	13	0	2.286	1.676	1.231	1.330	6.079	11.717	0.008	120	820	100	23	91	1.193	16	7	57	34	13676	12114	0.657	0.650	0	0	0
3	15	11	"2301_hsa_miR_526c; 1423881-6-E06"	"04: I-11  2301_hsa_miR_526c"	19560	38780	120	85	132	150	113	58	58	71	64	90	31	21	0	94	129	111	86	67	67	82	66	80	29	14	0	1.000	1.194	0.995	1.183	4.860	3.839	0.110	120	820	100	54	136	0.000	27	27	74	62	15790	15437	0.953	0.712	0	0	0
3	16	11	"2297_hsa_miR_525*; 1423881-6-E07"	"04: I-13  2297_hsa_miR_525*"	19820	38780	120	185	294	304	103	60	60	78	99	126	52	41	0	145	203	187	92	71	71	88	81	92	45	29	0	1.689	1.773	1.945	1.678	4.507	1.406	0.125	120	820	100	199	366	0.756	125	74	234	132	35232	24345	2.182	1.420	0	0	0
3	1	12	"2293_hsa_miR_523; 1423881-6-E08"	"04: I-15  2293_hsa_miR_523"	15850	39040	120	56	63	29	46	59	59	66	42	63	6	3	0	70	75	41	54	61	61	65	24	36	27	11	0	-0.333	0.286	0.723	0.906	3.758	-13.307	0.006	120	820	100	6	18	Error	-3	9	4	14	7581	9057	-0.071	0.417	0	0	0
3	2	12	"2289_hsa_miR_520g; 1423881-6-E09"	"04: I-17  2289_hsa_miR_520g"	16110	39040	120	63	70	42	60	57	57	63	34	53	16	5	0	74	82	38	46	64	64	69	29	42	25	8	0	0.600	0.722	0.791	0.944	3.942	2.324	0.010	120	820	100	16	31	-0.737	6	10	13	18	8397	9847	0.206	0.448	0	0	0
3	3	12	"2285_hsa_miR_520d; 1423881-6-E10"	"04: I-19  2285_hsa_miR_520d"	16380	39040	120	57	68	55	80	58	58	63	29	46	18	5	0	85	88	42	47	64	64	69	29	42	29	13	0	-0.048	0.417	0.864	0.777	4.801	2.127	0.022	120	820	100	20	34	Error	-1	21	10	24	8130	10605	0.172	0.655	0	0	0
3	4	12	"2281_hsa_miR_520a; 1423881-6-E11"	"04: I-21  2281_hsa_miR_520a"	16640	39040	120	59	62	26	41	56	56	63	51	80	5	0	0	70	79	48	60	63	63	67	27	40	27	10	0	0.429	0.375	1.000	0.840	3.420	0.082	0.001	120	820	100	10	22	-1.222	3	7	6	16	7418	9486	-0.020	0.444	0	0	0
3	5	12	"2277_hsa_miR_519c; 1423881-6-E12"	"04: I-23  2277_hsa_miR_519c"	16910	39040	120	56	63	37	58	55	55	62	50	80	8	0	0	69	74	29	39	64	64	68	30	44	20	4	0	0.200	0.800	0.885	0.958	4.590	7.680	0.005	120	820	100	6	18	-2.322	1	5	8	10	7513	8850	0.020	0.200	0	0	0
3	6	12	"Blank_M1; 1423881-6-G01"	"04: M-01  Blank_M1"	17170	39040	120	59	65	29	44	58	58	66	43	65	8	1	0	66	69	28	40	62	62	70	98	140	0	0	0	0.250	1.000	1.278	1.256	4.367	-0.014	0.002	120	820	100	5	14	-2.000	1	4	7	7	7859	8238	-0.023	-0.010	0	0	0
3	7	12	"Blank_M3; 1423881-6-G02"	"04: M-03  Blank_M3"	17440	39040	120	60	67	37	55	58	58	64	34	53	15	3	0	66	73	34	46	61	61	63	23	36	25	11	0	0.400	0.750	1.081	1.120	3.661	-26.223	0.000	120	820	100	7	21	-1.322	2	5	9	12	7998	8704	0.088	0.435	0	0	0
3	8	12	"Blank_M5; 1423881-6-G03"	"04: M-05  Blank_M5"	17700	39040	120	62	68	35	51	56	56	63	35	55	19	6	0	67	69	26	37	61	61	65	27	41	16	1	0	1.000	1.500	1.000	1.140	4.236	7.568	0.011	120	820	100	12	20	0.000	6	6	12	8	8118	8275	0.143	0.148	0	0	0
3	9	12	"2310_hsa_miR_98; 1423881-6-G04"	"04: M-07  2310_hsa_miR_98"	17970	39040	120	62	71	64	90	56	56	62	34	54	18	4	0	81	85	36	42	63	63	68	31	45	31	10	0	0.333	0.682	0.985	0.986	4.388	-73.707	0.000	120	820	100	24	37	-1.585	6	18	15	22	8572	10140	0.265	0.548	0	0	0
3	10	12	"2306_hsa_miR_92; 1423881-6-G05"	"04: M-09  2306_hsa_miR_92"	18230	39040	120	88	160	181	113	56	56	70	83	118	33	22	0	72	92	81	88	64	64	70	45	64	16	10	0	4.000	3.714	2.356	2.170	5.769	17.934	0.011	120	820	100	40	132	2.000	32	8	104	28	19180	11086	1.084	0.489	0	0	0
3	11	12	"2302_hsa_miR_527; 1423881-6-G06"	"04: M-11  2302_hsa_miR_527"	18500	39040	120	59	69	67	97	56	56	64	38	59	14	2	0	65	72	36	50	61	61	67	43	64	11	3	0	0.750	1.182	0.969	0.904	4.899	10.763	0.001	120	820	100	7	24	-0.415	3	4	13	11	8304	8688	0.132	0.116	0	0	0
3	12	12	"2298_hsa_miR_526a; 1423881-6-G07"	"04: M-13  2298_hsa_miR_526a"	18760	39040	120	65	79	81	102	58	58	65	33	50	19	10	0	78	87	47	54	63	63	66	29	43	33	11	0	0.467	0.875	1.429	1.411	4.051	4.587	0.001	120	820	100	22	45	-1.100	7	15	21	24	9439	10450	0.424	0.724	0	0	0
3	13	12	"2294_hsa_miR_524; 1423881-6-G08"	"04: M-15  2294_hsa_miR_524"	19030	39040	120	59	73	78	106	58	58	63	31	49	20	5	0	82	103	89	86	65	65	73	41	56	31	12	0	0.059	0.395	0.882	0.862	4.465	0.177	0.005	120	820	100	18	53	-4.087	1	17	15	38	8715	12342	0.323	0.732	0	0	0
3	14	12	"2290_hsa_miR_520h; 1423881-6-G09"	"04: M-17  2290_hsa_miR_520h"	19290	39040	120	120	192	224	116	59	59	77	89	115	35	24	0	4672	4113	3353	81	67	67	480	1639	341	65	62	0	0.013	0.033	0.038	0.053	8.831	0.022	0.185	120	820	100	4666	4179	-6.238	61	4605	133	4046	23054	493593	1.292	2.217	0	0	0
3	15	12	"2286_hsa_miR_520d*; 1423881-6-G10"	"04: M-19  2286_hsa_miR_520d*"	19560	39040	120	112	204	222	108	59	59	81	116	143	37	21	0	127	179	138	77	70	70	142	627	441	0	0	0	0.930	1.330	1.048	1.034	3.712	2.420	0.138	120	820	100	110	254	-0.105	53	57	145	109	24518	21428	1.060	0.059	0	0	0
3	16	12	"2282_hsa_miR_520a*; 1423881-6-G11"	"04: M-21  2282_hsa_miR_520a*"	19820	39040	120	112	187	210	112	63	63	80	82	102	37	25	0	137	199	182	91	80	80	95	65	68	46	30	0	0.860	1.042	0.750	0.912	4.345	1.899	0.122	120	820	100	106	243	-0.218	49	57	124	119	22408	23932	1.305	1.600	0	0	0
3	1	13	"2278_hsa_miR_519d; 1423881-6-G12"	"04: M-23  2278_hsa_miR_519d"	15850	39310	120	62	66	36	54	57	57	64	40	62	14	4	0	70	73	31	42	63	63	66	27	40	25	4	0	0.714	0.900	0.979	1.098	4.332	0.481	0.017	120	820	100	12	19	-0.485	5	7	9	10	7936	8808	0.050	0.259	0	0	0
3	2	13	"Blank_A1; 1424526-3-A01"	"05: A-01  Blank_A1"	16110	39310	120	62	79	67	84	57	57	66	55	83	14	5	0	72	86	60	69	62	62	67	37	55	18	7	0	0.500	0.917	1.527	1.249	4.385	7.425	0.007	120	820	100	15	46	-1.000	5	10	22	24	9421	10368	0.236	0.514	0	0	0
3	3	13	"Blank_A3; 1424526-3-A02"	"05: A-03  Blank_A3"	16380	39310	120	64	88	87	98	56	56	63	31	49	27	12	0	75	90	69	76	63	63	70	91	130	4	3	0	0.667	1.185	1.133	1.175	5.784	0.028	0.003	120	820	100	20	59	-0.585	8	12	32	27	10511	10745	0.806	0.220	0	0	0
3	4	13	"Blank_A5; 1424526-3-A03"	"05: A-05  Blank_A5"	16640	39310	120	73	1451	7281	501	56	56	66	81	122	19	15	0	73	557	3359	603	62	62	72	91	126	8	5	0	1.545	2.818	1.927	2.092	4.905	2.296	0.856	120	820	100	28	1890	0.628	17	11	1395	495	174157	66811	17.099	5.330	0	0	0
3	5	13	"Blank_A7; 1424526-3-A04"	"05: A-07  Blank_A7"	16910	39310	120	64	85	104	122	55	55	61	32	52	29	9	0	68	88	83	94	63	63	68	37	54	18	5	0	1.800	1.200	1.818	1.502	3.957	1.148	0.034	120	820	100	14	55	0.848	9	5	30	25	10183	10609	0.750	0.541	0	0	0
3	6	13	"Blank_A9; 1424526-3-A05"	"05: A-09  Blank_A9"	17170	39310	120	66	75	43	57	55	55	63	80	126	8	1	0	66	76	48	63	61	61	67	43	64	10	4	0	2.200	1.333	1.483	1.185	5.373	78.766	0.000	120	820	100	16	35	1.138	11	5	20	15	8965	9169	0.150	0.209	0	0	0
3	7	13	"Blank_A11; 1424526-3-A06"	"05: A-11  Blank_A11"	17440	39310	120	62	83	84	101	56	56	63	48	76	13	9	0	75	86	65	75	62	62	68	44	64	16	5	0	0.462	1.125	1.310	1.344	4.754	0.859	0.202	120	820	100	19	51	-1.115	6	13	27	24	9929	10281	0.417	0.409	0	0	0
3	8	13	"Blank_A13; 1424526-3-A07"	"05: A-13  Blank_A13"	17700	39310	120	56	72	51	70	57	57	63	42	66	17	10	0	71	81	65	80	62	62	67	35	52	12	5	0	-0.111	0.789	1.286	1.419	3.312	0.374	0.020	120	820	100	8	34	Error	-1	9	15	19	8625	9709	0.214	0.400	0	0	0
3	9	13	"Blank_A15; 1424526-3-A08"	"05: A-15  Blank_A15"	17970	39310	120	67	113	229	202	57	57	62	29	46	30	12	0	72	107	225	210	63	63	66	33	50	20	6	0	1.111	1.273	1.082	1.178	4.487	1.005	0.572	120	820	100	19	100	0.152	10	9	56	44	13563	12881	1.759	1.242	0	0	0
3	10	13	"Blank_A17; 1424526-3-A09"	"05: A-17  Blank_A17"	18230	39310	120	62	78	136	174	56	56	63	36	57	13	4	0	66	81	65	80	63	63	67	27	40	25	9	0	2.000	1.222	1.174	1.074	5.079	-93.643	0.000	120	820	100	9	40	1.000	6	3	22	18	9397	9693	0.417	0.519	0	0	0
3	11	13	"Blank_A19; 1424526-3-A10"	"05: A-19  Blank_A19"	18500	39310	120	56	61	31	50	55	55	61	31	50	16	2	0	69	74	28	37	63	63	66	24	36	24	7	0	0.167	0.545	1.444	1.440	4.236	-41.653	0.000	120	820	100	7	17	-2.585	1	6	6	11	7262	8860	0.000	0.333	0	0	0
3	12	13	"Blank_A21; 1424526-3-A11"	"05: A-21  Blank_A21"	18760	39310	120	64	88	110	125	56	56	70	196	280	2	0	0	73	77	37	48	62	62	69	98	142	2	0	0	0.727	2.133	1.278	1.295	4.921	793.884	0.000	120	820	100	19	47	-0.459	8	11	32	15	10534	9286	0.092	0.082	0	0	0
3	13	13	"Blank_A23; 1424526-3-A12"	"05: A-23  Blank_A23"	19030	39310	120	79	111	110	99	55	55	63	39	61	36	22	0	80	117	256	218	65	65	76	151	198	7	1	0	1.600	1.077	1.250	1.176	5.660	0.183	0.045	120	820	100	39	108	0.678	24	15	56	52	13344	13998	1.231	0.272	0	0	0
3	14	13	"Blank_E1; 1424526-3-C01"	"05: E-01  Blank_E1"	19290	39310	120	149	268	321	119	60	60	84	112	133	45	33	0	143	268	338	126	68	68	168	777	462	4	0	0	1.187	1.040	0.990	0.979	3.643	0.703	0.182	120	820	100	164	408	0.247	89	75	208	200	32191	32213	1.643	0.129	0	0	0
3	15	13	"Blank_E3; 1424526-3-C02"	"05: E-03  Blank_E3"	19560	39310	120	450	551	501	90	58	58	82	143	174	66	60	0	217	304	292	96	72	72	90	81	90	56	47	0	2.703	2.125	2.142	2.136	3.357	2.874	0.284	120	820	100	537	725	1.435	392	145	493	232	66109	36527	3.280	2.642	0	0	0
3	16	13	"Blank_E5; 1424526-3-C03"	"05: E-05  Blank_E5"	19820	39310	120	373	544	520	95	62	62	110	212	192	60	43	0	210	314	297	94	85	85	117	145	123	48	30	0	2.488	2.105	1.933	1.873	4.134	2.166	0.335	120	820	100	436	711	1.315	311	125	482	229	65316	37739	2.047	1.359	0	0	0
3	1	14	"Blank_E7; 1424526-3-C04"	"05: E-07  Blank_E7"	15850	39570	120	58	75	106	141	56	56	64	40	62	11	4	0	63	84	102	121	63	63	68	35	51	18	10	0	100000.000	0.905	0.811	0.813	3.694	1.688	0.086	120	820	100	2	40	16.610	2	0	19	21	9045	10129	0.275	0.457	0	0	0
3	2	14	"Blank_E9; 1424526-3-C05"	"05: E-09  Blank_E9"	16110	39570	120	58	102	143	140	57	57	66	62	93	15	9	0	69	83	83	100	63	63	67	28	41	16	6	0	0.167	2.250	1.205	1.859	4.689	14.698	0.014	120	820	100	7	65	-2.585	1	6	45	20	12184	9997	0.581	0.571	0	0	0
3	3	14	"Blank_E11; 1424526-3-C06"	"05: E-11  Blank_E11"	16380	39570	120	68	91	89	97	55	55	62	31	50	27	15	0	72	81	60	74	62	62	67	37	55	15	5	0	1.300	1.895	1.151	1.261	3.500	2.266	0.192	120	820	100	23	55	0.379	13	10	36	19	10935	9770	0.935	0.378	0	0	0
3	4	14	"Blank_E13; 1424526-3-C07"	"05: E-13  Blank_E13"	16640	39570	120	61	81	93	114	58	58	64	40	62	15	5	0	66	82	66	80	62	62	67	38	56	17	6	0	0.750	1.150	1.174	1.016	4.611	1.848	0.030	120	820	100	7	43	-0.415	3	4	23	20	9661	9881	0.425	0.395	0	0	0
3	5	14	"Blank_E15; 1424526-3-C08"	"05: E-15  Blank_E15"	16910	39570	120	60	68	32	47	58	58	64	32	50	22	5	0	66	78	56	71	62	62	66	26	39	20	10	0	0.500	0.625	0.950	0.900	4.843	0.442	0.006	120	820	100	6	26	-1.000	2	4	10	16	8203	9405	0.125	0.462	0	0	0
3	6	14	"Blank_E17; 1424526-3-C09"	"05: E-17  Blank_E17"	17170	39570	120	58	68	40	58	57	57	63	31	49	20	5	0	65	73	33	45	62	62	67	27	40	20	8	0	0.333	1.000	1.208	1.020	3.714	1.286	0.005	120	820	100	4	22	-1.585	1	3	11	11	8200	8725	0.161	0.222	0	0	0
3	7	14	"Blank_E19; 1424526-3-C10"	"05: E-19  Blank_E19"	17440	39570	120	57	74	66	89	56	56	62	39	62	16	7	0	68	72	29	40	61	61	69	45	65	10	1	0	0.143	1.636	1.056	0.994	4.265	59.319	0.000	120	820	100	8	29	-2.807	1	7	18	11	8829	8614	0.308	0.067	0	0	0
3	8	14	"Blank_E21; 1424526-3-C11"	"05: E-21  Blank_E21"	17700	39570	120	60	73	49	67	56	56	61	31	50	20	8	0	66	70	24	34	63	63	66	28	42	17	4	0	1.333	2.429	1.222	1.201	4.550	26.063	0.001	120	820	100	7	24	0.415	4	3	17	7	8708	8342	0.387	0.143	0	0	0
3	9	14	"Blank_E23; 1424526-3-C12"	"05: E-23  Blank_E23"	17970	39570	120	57	63	27	42	59	59	66	53	80	5	0	0	65	73	50	68	63	63	64	23	35	23	8	0	-1.000	0.400	1.125	1.101	4.907	191.814	0.000	120	820	100	0	14	Error	-2	2	4	10	7569	8769	-0.057	0.391	0	0	0
3	10	14	"Blank_I1; 1424526-3-E01"	"05: I-01  Blank_I1"	18230	39570	120	62	82	71	86	58	58	68	58	85	14	9	0	75	90	125	138	61	61	71	77	108	5	2	0	0.286	0.828	1.100	1.020	4.002	0.352	0.157	120	820	100	18	53	-1.807	4	14	24	29	9864	10853	0.241	0.247	0	0	0
3	11	14	"Blank_I3; 1424526-3-E02"	"05: I-03  Blank_I3"	18500	39570	120	62	77	77	100	57	57	63	42	66	16	5	0	76	97	137	141	61	61	67	40	59	22	8	0	0.333	0.556	1.163	0.936	4.209	0.466	0.102	120	820	100	20	56	-1.585	5	15	20	36	9214	11676	0.333	0.750	0	0	0
3	12	14	"Blank_I5; 1424526-3-E03"	"05: I-05  Blank_I5"	18760	39570	120	68	143	344	240	57	57	74	201	271	9	5	0	74	87	80	91	64	64	73	105	143	5	2	0	1.100	3.739	1.462	1.431	6.125	9.235	0.033	120	820	100	21	109	0.138	11	10	86	23	17175	10458	0.343	0.133	0	0	0
3	13	14	"Blank_I7; 1424526-3-E04"	"05: I-07  Blank_I7"	19030	39570	120	71	97	98	101	58	58	68	48	70	25	11	0	75	92	77	83	66	66	77	151	196	3	1	0	1.444	1.500	1.153	1.058	5.662	2.084	0.059	120	820	100	22	65	0.531	13	9	39	26	11677	11064	0.604	0.099	0	0	0
3	14	14	"Blank_I9; 1424526-3-E05"	"05: I-09  Blank_I9"	19290	39570	120	117	277	412	148	61	61	92	140	152	33	25	0	109	175	176	100	67	67	89	86	96	33	23	0	1.333	2.000	1.391	1.577	4.297	3.422	0.139	120	820	100	98	324	0.415	56	42	216	108	33278	20943	1.321	1.000	0	0	0
3	15	14	"Blank_I11; 1424526-3-E06"	"05: I-11  Blank_I11"	19560	39570	120	211	366	396	108	60	60	94	174	185	48	34	0	163	248	248	100	79	79	108	146	135	38	19	0	1.798	1.811	1.574	1.605	3.937	4.359	0.131	120	820	100	235	475	0.846	151	84	306	169	43955	29808	1.563	0.959	0	0	0
3	16	14	"Blank_I13; 1424526-3-E07"	"05: I-13  Blank_I13"	19820	39570	120	354	462	474	102	63	63	123	284	230	50	27	0	202	330	347	105	89	89	130	172	132	43	25	0	2.575	1.656	1.611	1.515	3.695	2.152	0.330	120	820	100	404	640	1.365	291	113	399	241	55434	39566	1.194	1.163	0	0	0
3	1	15	"Blank_I15; 1424526-3-E08"	"05: I-15  Blank_I15"	15850	39840	120	64	80	62	77	58	58	68	114	167	5	1	0	69	96	160	166	63	63	101	870	861	0	0	0	1.000	0.667	1.333	1.183	3.951	3.174	0.112	120	820	100	12	55	0.000	6	6	22	33	9575	11551	0.105	-0.006	0	0	0
3	2	15	"Blank_I17; 1424526-3-E09"	"05: I-17  Blank_I17"	16110	39840	120	62	75	54	72	59	59	70	118	168	6	1	0	69	81	75	92	64	64	102	870	852	0	0	0	0.600	0.941	1.682	1.355	6.420	0.409	0.062	120	820	100	8	33	-0.737	3	5	16	17	9042	9720	0.042	-0.024	0	0	0
3	3	15	"Blank_I19; 1424526-3-E10"	"05: I-19  Blank_I19"	16380	39840	120	61	79	76	96	57	57	64	69	107	10	5	0	71	85	75	88	60	60	64	27	42	27	10	0	0.364	0.880	0.927	0.982	4.574	5.237	0.085	120	820	100	15	47	-1.459	4	11	22	25	9531	10201	0.217	0.778	0	0	0
3	4	15	"Blank_I21; 1424526-3-E11"	"05: I-21  Blank_I21"	16640	39840	120	62	70	38	54	57	57	61	28	45	20	8	0	70	80	97	121	61	61	66	33	50	18	3	0	0.556	0.684	0.782	0.799	4.926	0.077	0.005	120	820	100	14	32	-0.848	5	9	13	19	8405	9642	0.321	0.424	0	0	0
3	5	15	"Blank_I23; 1424526-3-E12"	"05: I-23  Blank_I23"	16910	39840	120	58	73	58	79	60	60	65	34	52	15	7	0	63	76	51	67	62	62	67	34	50	18	6	0	-2.000	0.929	1.385	1.314	5.078	2.408	0.042	120	820	100	-1	27	Error	-2	1	13	14	8715	9148	0.235	0.265	0	0	0
3	6	15	"Blank_M1; 1424526-3-G01"	"05: M-01  Blank_M1"	17170	39840	120	65	86	82	95	58	58	68	52	76	15	6	0	65	73	46	63	61	61	66	31	46	12	5	0	1.750	2.333	1.900	1.687	4.261	4.839	0.033	120	820	100	11	40	0.807	7	4	28	12	10271	8759	0.346	0.226	0	0	0
3	7	15	"Blank_M3; 1424526-3-G02"	"05: M-03  Blank_M3"	17440	39840	120	61	78	84	107	57	57	65	49	75	12	5	0	69	76	36	47	61	61	67	50	74	9	1	0	0.500	1.400	1.000	1.005	3.401	1.268	0.115	120	820	100	12	36	-1.000	4	8	21	15	9400	9088	0.265	0.180	0	0	0
3	8	15	"Blank_M5; 1424526-3-G03"	"05: M-05  Blank_M5"	17700	39840	120	61	72	59	81	56	56	66	56	84	9	3	0	65	77	64	83	61	61	69	53	76	8	2	0	1.250	1.000	1.333	1.404	4.665	5.013	0.005	120	820	100	9	32	0.322	5	4	16	16	8605	9289	0.107	0.151	0	0	0
3	9	15	"Blank_M7; 1424526-3-G04"	"05: M-07  Blank_M7"	17970	39840	120	67	116	262	225	59	59	65	49	75	15	9	0	76	115	226	196	61	61	67	41	61	20	7	0	0.533	1.056	0.796	0.863	6.016	1.740	0.041	120	820	100	23	111	-0.907	8	15	57	54	13941	13764	1.041	1.171	0	0	0
3	10	15	"Blank_M9; 1424526-3-G05"	"05: M-09  Blank_M9"	18230	39840	120	70	95	103	108	59	59	66	41	62	25	11	0	69	82	50	60	61	61	67	42	62	20	7	0	1.375	1.714	1.352	1.407	4.664	4.807	0.025	120	820	100	19	57	0.459	11	8	36	21	11457	9844	0.707	0.357	0	0	0
3	11	15	"Blank_M11; 1424526-3-G06"	"05: M-11  Blank_M11"	18500	39840	120	53	74	64	86	59	59	66	43	65	17	9	0	71	86	58	67	61	61	67	39	58	19	5	0	-0.600	0.600	2.000	1.853	3.946	1.371	0.041	120	820	100	4	40	Error	-6	10	15	25	8877	10303	0.186	0.487	0	0	0
3	12	15	"Blank_M13; 1424526-3-G07"	"05: M-13  Blank_M13"	18760	39840	120	64	90	86	95	59	59	67	59	88	15	11	0	72	93	126	135	62	62	71	59	83	10	5	0	0.500	1.000	1.208	1.462	5.197	0.229	0.019	120	820	100	15	62	-1.000	5	10	31	31	10850	11176	0.390	0.373	0	0	0
3	13	15	"Blank_M15; 1424526-3-G08"	"05: M-15  Blank_M15"	19030	39840	120	66	100	96	96	57	57	67	48	71	23	15	0	91	121	102	84	67	67	78	65	83	26	12	0	0.375	0.796	1.000	0.869	4.668	0.383	0.011	120	820	100	33	97	-1.415	9	24	43	54	12050	14559	0.688	0.662	0	0	0
3	14	15	"Blank_M17; 1424526-3-G09"	"05: M-17  Blank_M17"	19290	39840	120	133	238	260	109	60	60	88	126	143	39	25	0	119	168	142	84	75	75	99	95	95	31	20	0	1.659	1.914	1.167	1.717	5.093	2.100	0.097	120	820	100	117	271	0.730	73	44	178	93	28534	20166	1.190	0.726	0	0	0
3	15	15	"Blank_M19; 1424526-3-G10"	"05: M-19  Blank_M19"	19560	39840	120	258	361	343	95	61	61	97	197	203	50	30	0	228	292	255	87	85	85	114	138	121	50	27	0	1.378	1.449	1.271	1.249	3.602	2.001	0.299	120	820	100	340	507	0.462	197	143	300	207	43275	35052	1.340	1.290	0	0	0
3	16	15	"Blank_M21; 1424526-3-G11"	"05: M-21  Blank_M21"	19820	39840	120	422	521	493	94	64	64	123	255	207	51	40	0	230	361	449	124	94	94	132	157	118	46	27	0	2.632	1.712	1.648	1.803	3.876	1.535	0.203	120	820	100	494	724	1.396	358	136	457	267	62570	43274	1.561	1.459	0	0	0
3	1	16	"Blank_M23; 1424526-3-G12"	"05: M-23  Blank_M23"	15850	40100	120	62	79	84	106	57	57	65	42	64	15	5	0	72	108	216	200	62	62	69	44	63	18	10	0	0.500	0.478	0.786	0.752	4.915	0.384	0.296	120	820	100	15	68	-1.000	5	10	22	46	9522	12981	0.333	0.886	0	0	0
3	2	16	""	""	16110	40100	120	56	63	27	42	57	57	63	32	50	15	4	0	52	58	20	34	61	61	65	55	84	0	0	0	0.111	-2.000	1.143	1.069	3.601	12.361	0.002	120	820	100	-10	3	-3.170	-1	-9	6	-3	7507	6936	0.000	-0.127	-75	0	0
3	3	16	""	""	16380	40100	120	61	65	33	50	56	56	63	68	107	4	0	0	59	70	88	125	61	61	66	55	83	1	0	0	-2.500	1.000	1.429	1.037	4.540	0.090	0.040	120	820	100	3	18	Error	5	-2	9	9	7811	8360	0.029	0.073	-75	0	0
3	4	16	""	""	16640	40100	120	55	60	26	43	57	57	64	60	93	4	0	0	63	67	28	41	61	61	66	47	71	5	0	0	-1.000	0.500	1.576	1.522	3.421	-13.986	0.003	120	820	100	0	9	Error	-2	2	3	6	7186	8054	-0.067	0.021	-75	0	0
3	5	16	""	""	16910	40100	120	57	62	31	50	58	58	66	62	93	5	0	0	59	64	23	35	62	62	67	49	73	4	0	0	0.333	2.000	1.643	1.639	4.507	21.232	0.001	120	820	100	-4	6	-1.585	-1	-3	4	2	7483	7710	-0.065	-0.061	-75	0	0
3	6	16	""	""	17170	40100	120	59	66	32	48	57	57	113	1264	1118	0	0	0	59	64	25	39	61	61	69	125	181	0	0	0	-1.000	3.000	1.188	1.053	3.061	4.373	0.012	120	820	100	0	12	Error	2	-2	9	3	7894	7660	-0.037	-0.040	-75	0	0
3	7	16	""	""	17440	40100	120	60	65	29	44	56	56	110	1264	1149	0	0	0	59	64	25	39	59	59	67	125	186	0	0	0	100000.000	1.800	1.829	1.423	3.908	10.422	0.978	120	820	100	4	14	16.610	4	0	9	5	7797	7688	-0.036	-0.024	-75	0	0
3	8	16	""	""	17700	40100	120	59	62	28	45	56	56	60	29	48	19	5	0	63	65	22	33	60	60	64	28	43	14	0	0	1.000	1.200	1.444	1.373	4.012	3.472	0.024	120	820	100	6	11	0.000	3	3	6	5	7410	7773	0.069	0.036	-75	0	0
3	9	16	""	""	17970	40100	120	58	65	36	55	56	56	61	31	50	16	5	0	60	63	23	36	60	60	65	28	43	13	0	0	100000.000	3.000	0.944	1.059	3.612	30.630	0.001	120	820	100	2	12	16.610	2	0	9	3	7764	7550	0.129	-0.071	-75	0	0
3	10	16	""	""	18230	40100	120	56	61	30	49	55	55	61	29	47	14	3	0	61	67	32	47	60	60	63	25	39	20	4	0	1.000	0.857	0.826	0.778	4.767	2.957	0.003	120	820	100	2	13	0.000	1	1	6	7	7291	7981	0.000	0.160	-75	0	0
3	11	16	""	""	18500	40100	120	61	69	43	62	56	56	66	71	107	5	2	0	64	66	31	46	61	61	64	32	50	13	3	0	1.667	2.600	0.921	1.031	3.702	21.516	0.005	120	820	100	8	18	0.737	5	3	13	5	8238	7966	0.042	0.063	-75	0	0
3	12	16	""	""	18760	40100	120	56	67	51	76	60	60	64	30	46	13	5	0	63	77	85	110	62	62	68	76	111	4	3	0	-4.000	0.467	1.477	1.340	3.709	0.027	0.004	120	820	100	-3	22	Error	-4	1	7	15	8044	9252	0.100	0.118	-75	0	0
3	13	16	""	""	19030	40100	120	55	62	29	46	61	61	65	31	47	13	4	0	61	68	26	38	68	68	75	59	78	0	0	0	0.857	100000.000	0.938	0.869	3.168	-0.649	0.001	120	820	100	-13	1	-0.222	-6	-7	1	0	7439	8120	-0.097	-0.119	-75	0	0
3	14	16	""	""	19290	40100	120	58	65	34	52	58	58	69	70	101	3	1	0	76	81	37	45	77	77	85	51	60	8	2	0	0.000	1.750	0.671	0.850	3.751	0.061	0.001	120	820	100	-1	11	Error	0	-1	7	4	7754	9728	-0.057	-0.078	-75	0	0
3	15	16	""	""	19560	40100	120	60	66	30	45	59	59	69	57	82	7	0	0	84	104	184	176	85	85	94	65	69	3	1	0	-1.000	0.368	0.872	0.860	5.149	0.019	0.003	120	820	100	0	26	Error	1	-1	7	19	7894	12431	-0.053	0.154	-75	0	0
3	16	16	""	""	19820	40100	120	57	67	65	97	59	59	80	142	177	1	0	0	92	95	43	45	89	89	103	95	92	2	0	0	-0.667	1.333	0.944	0.882	4.571	0.662	0.053	120	820	100	1	14	Error	-2	3	8	6	8046	11443	-0.092	-0.084	-75	0	0
4	1	1	"Dye Marker"	"06: A-02  Dye Marker"	15890	40670	120	514	18207	27512	151	61	61	76	101	132	70	60	22	291	15953	26494	166	64	64	74	67	90	63	58	20	1.996	1.142	1.643	1.840	3.019	1.053	0.948	120	820	100	680	34035	0.997	453	227	18146	15889	2184838	1914419	179.515	237.000	0	0	0
4	2	1	"2014_hsa_miR_106a; 1423873-2-A01"	"01: A-02  2014_hsa_miR_106a"	16150	40670	120	100	177	181	102	59	59	69	69	100	42	29	0	82	118	113	95	64	64	71	47	66	26	15	0	2.278	2.185	1.922	2.087	5.602	3.475	0.082	120	820	100	59	172	1.188	41	18	118	54	21224	14120	1.565	1.000	0	0	0
4	3	1	"2010_hsa_miR_100; 1423873-2-A02"	"01: A-04  2010_hsa_miR_100"	16420	40670	120	68	84	71	84	58	58	61	26	42	28	15	0	85	85	31	36	63	63	67	34	50	28	8	0	0.455	1.182	1.000	1.060	4.611	0.423	0.079	120	820	100	32	48	-1.138	10	22	26	22	10073	10245	0.885	0.529	0	0	0
4	4	1	"2006_hsa_let_7f; 1423873-2-A03"	"01: A-06  2006_hsa_let_7f"	16680	40670	120	79	123	167	135	58	58	69	85	123	20	11	0	90	102	59	57	62	62	68	34	50	42	24	0	0.750	1.625	0.974	1.079	3.637	3.479	0.270	120	820	100	49	105	-0.415	21	28	65	40	14809	12239	0.635	1.000	0	0	0
4	5	1	"2002_hsa_let_7b; 1423873-2-A04"	"01: A-08  2002_hsa_let_7b"	16950	40670	120	65	94	131	139	57	57	65	45	69	16	9	0	81	92	65	70	63	63	67	27	40	39	19	0	0.444	1.276	1.071	1.222	6.585	1.813	0.291	120	820	100	26	66	-1.170	8	18	37	29	11239	11051	0.644	0.926	0	0	0
4	6	1	"1572_rev_has_mir_152; 1423873-2-A05"	"01: A-10  1572_rev_has_mir_152"	17210	40670	120	65	90	85	94	55	55	64	41	64	22	10	0	81	91	65	71	62	62	67	38	56	25	7	0	0.526	1.207	0.882	0.919	4.026	1.756	0.152	120	820	100	29	64	-0.926	10	19	35	29	10775	10937	0.634	0.632	0	0	0
4	7	1	"1537_shuf_has_mir_27a; 1423873-2-A06"	"01: A-12  1537_shuf_has_mir_27a"	17480	40670	120	61	86	117	136	55	55	63	40	63	21	10	0	77	87	63	72	62	62	66	28	42	31	14	0	0.400	1.240	1.121	1.114	4.276	26.013	0.000	120	820	100	21	56	-1.322	6	15	31	25	10316	10474	0.575	0.750	0	0	0
4	8	1	"2307_hsa_miR_93; 1423873-2-A07"	"01: A-14  2307_hsa_miR_93"	17740	40670	120	88	160	183	114	58	58	65	41	63	44	30	0	83	113	89	78	62	62	66	28	42	42	25	0	1.429	2.000	1.428	1.406	7.687	8.154	0.036	120	820	100	51	153	0.515	30	21	102	51	19258	13524	2.317	1.679	0	0	0
4	9	1	"1526_mut1_has_mir_93; 1423873-2-A08"	"01: A-16  1526_mut1_has_mir_93"	18010	40670	120	69	90	86	95	55	55	62	34	54	26	13	0	81	98	84	85	61	61	66	32	48	39	13	0	0.700	0.946	1.000	1.138	5.120	1.609	0.038	120	820	100	34	72	-0.515	14	20	35	37	10765	11710	0.824	1.000	0	0	0
4	10	1	"Blank_A18; 1423873-2-A09"	"01: A-18  Blank_A18"	18270	40670	120	57	67	37	55	58	58	63	33	52	16	6	0	74	77	35	45	63	63	67	30	44	28	5	0	-0.091	0.643	0.882	0.912	3.396	0.178	0.004	120	820	100	10	23	Error	-1	11	9	14	8059	9279	0.121	0.333	0	0	0
4	11	1	"Blank_A20; 1423873-2-A10"	"01: A-20  Blank_A20"	18540	40670	120	65	80	66	82	57	57	67	55	82	14	4	0	93	109	63	57	66	66	73	68	93	25	5	0	0.296	0.535	0.710	0.784	4.720	0.861	0.128	120	820	100	35	66	-1.755	8	27	23	43	9640	13138	0.236	0.529	0	0	0
4	12	1	"Blank_A22; 1423873-2-A11"	"01: A-22  Blank_A22"	18800	40670	120	68	77	40	51	58	58	64	33	51	27	10	0	102	115	61	53	73	73	78	37	47	43	18	0	0.345	0.452	0.548	0.664	4.355	0.145	0.017	120	820	100	39	61	-1.536	10	29	19	42	9180	13842	0.394	1.000	0	0	0
4	13	1	"Blank_A24; 1423873-2-A12"	"01: A-24  Blank_A24"	19070	40670	120	69	80	58	72	60	60	66	36	54	21	7	0	112	131	87	66	75	75	83	47	56	38	18	0	0.243	0.357	0.579	0.578	4.349	0.185	0.019	120	820	100	46	76	-2.040	9	37	20	56	9557	15732	0.389	1.021	0	0	0
4	14	1	"2015_hsa_miR_106b; 1423873-2-C01"	"01: E-02  2015_hsa_miR_106b"	19330	40670	120	129	209	230	110	59	59	70	60	85	53	35	0	148	225	181	80	83	83	102	97	95	43	28	0	1.077	1.056	0.916	0.973	5.536	0.991	0.074	120	820	100	135	292	0.107	70	65	150	142	25040	27009	2.317	1.268	0	0	0
4	15	1	"2011_hsa_miR_101; 1423873-2-C02"	"01: E-04  2011_hsa_miR_101"	19600	40670	120	78	113	100	88	57	57	64	33	51	41	26	0	161	190	140	73	77	77	90	62	68	61	29	0	0.250	0.496	0.468	0.545	4.779	0.136	0.042	120	820	100	105	169	-2.000	21	84	56	113	13615	22843	1.485	1.613	0	0	0
4	16	1	"2007_hsa_let_7g; 1423873-2-C03"	"01: E-06  2007_hsa_let_7g"	19860	40670	120	194	303	341	112	56	56	69	72	104	65	48	0	173	200	143	71	71	71	79	50	63	71	50	0	1.353	1.915	1.426	1.564	4.332	2.381	0.170	120	820	100	240	376	0.436	138	102	247	129	36354	24049	3.250	2.420	0	0	0
4	1	2	"2003_hsa_let_7c; 1423873-2-C04"	"01: E-08  2003_hsa_let_7c"	15890	40930	120	67	88	86	97	60	60	68	41	60	20	10	0	81	92	60	65	63	63	69	35	50	27	9	0	0.389	0.966	1.000	0.968	4.766	10.720	0.002	120	820	100	25	57	-1.363	7	18	28	29	10596	11000	0.488	0.657	0	0	0
4	2	2	"1573_shuf_has_mir_152; 1423873-2-C05"	"01: E-10  1573_shuf_has_mir_152"	16150	40930	120	68	84	68	80	58	58	72	133	184	4	1	0	73	88	74	84	64	64	72	81	112	7	1	0	1.111	1.083	0.857	1.294	4.669	0.942	0.025	120	820	100	19	50	0.152	10	9	26	24	10069	10568	0.090	0.198	0	0	0
4	3	2	"2134_hsa_miR_27a; 1423873-2-C06"	"01: E-12  2134_hsa_miR_27a"	16420	40930	120	67	79	59	74	56	56	63	40	63	17	6	0	83	99	78	78	64	64	68	39	57	29	11	0	0.579	0.657	1.029	0.983	5.515	5.583	0.004	120	820	100	30	58	-0.788	11	19	23	35	9529	11870	0.400	0.795	0	0	0
4	4	2	"1534_mut1_has_mir_27a; 1423873-2-C07"	"01: E-14  1534_mut1_has_mir_27a"	16680	40930	120	67	95	123	129	56	56	66	80	121	14	5	0	76	101	93	92	62	62	67	29	43	41	17	0	0.786	1.000	1.040	1.190	5.559	0.864	0.122	120	820	100	25	78	-0.348	11	14	39	39	11456	12127	0.363	1.172	0	0	0
4	5	2	"1527_mut2_has_mir_93; 1423873-2-C08"	"01: E-16  1527_mut2_has_mir_93"	16950	40930	120	64	98	201	205	56	56	63	40	63	20	13	0	82	86	36	41	63	63	67	29	43	35	13	0	0.421	1.826	0.933	0.921	4.505	12.893	0.026	120	820	100	27	65	-1.248	8	19	42	23	11808	10302	0.875	0.655	0	0	0
4	6	2	"Blank_E18; 1423873-2-C09"	"01: E-18  Blank_E18"	17210	40930	120	60	66	35	53	55	55	62	35	56	18	5	0	78	79	28	35	62	62	67	47	70	14	0	0	0.313	0.647	1.000	0.954	3.567	-4700.115	0.000	120	820	100	21	28	-1.678	5	16	11	17	7920	9513	0.114	0.255	0	0	0
4	7	2	"Blank_E20; 1423873-2-C10"	"01: E-20  Blank_E20"	17480	40930	120	76	80	33	41	56	56	63	34	53	33	9	0	73	79	34	43	62	62	67	32	47	22	4	0	1.818	1.412	1.783	1.660	3.543	2.148	0.021	120	820	100	31	41	0.862	20	11	24	17	9623	9428	0.500	0.375	0	0	0
4	8	2	"Blank_E22; 1423873-2-C11"	"01: E-22  Blank_E22"	17740	40930	120	59	66	35	53	55	55	63	47	74	9	3	0	72	74	24	32	64	64	74	153	206	0	0	0	0.500	1.100	0.795	0.934	3.869	-0.002	0.000	120	820	100	12	21	-1.000	4	8	11	10	7932	8893	0.064	0.000	0	0	0
4	9	2	"Blank_E24; 1423873-2-C12"	"01: E-24  Blank_E24"	18010	40930	120	60	72	58	80	56	56	61	29	47	18	7	0	73	81	37	45	63	63	75	154	205	1	0	0	0.400	0.889	1.223	1.243	5.372	0.664	0.019	120	820	100	14	34	-1.322	4	10	16	18	8597	9725	0.379	0.039	0	0	0
4	10	2	"2016_hsa_miR_107; 1423873-2-E01"	"01: I-02  2016_hsa_miR_107"	18270	40930	120	78	106	99	93	57	57	66	52	78	26	14	0	101	143	124	86	64	64	70	34	48	52	31	0	0.568	0.620	0.820	0.705	5.250	0.993	0.027	120	820	100	58	128	-0.817	21	37	49	79	12694	17101	0.769	2.147	0	0	0
4	11	2	"2012_hsa_miR_103; 1423873-2-E02"	"01: I-04  2012_hsa_miR_103"	18540	40930	120	89	163	193	118	57	57	68	56	82	38	26	0	121	185	267	144	71	71	86	79	91	34	16	0	0.640	0.930	0.967	1.049	5.286	0.765	0.165	120	820	100	82	220	-0.644	32	50	106	114	19568	22148	1.696	1.253	0	0	0
4	12	2	"2008_hsa_let_7i; 1423873-2-E03"	"01: I-06  2008_hsa_let_7i"	18800	40930	120	71	106	120	113	60	60	70	66	94	18	12	0	122	151	99	65	79	79	119	789	663	0	0	0	0.256	0.639	0.483	0.570	4.967	1.646	0.077	120	820	100	54	118	-1.967	11	43	46	72	12727	18142	0.545	0.041	0	0	0
4	13	2	"2004_hsa_let_7d; 1423873-2-E04"	"01: I-08  2004_hsa_let_7d"	19070	40930	120	108	185	195	105	61	61	72	68	94	40	23	0	127	174	132	75	83	83	119	789	663	0	0	0	1.068	1.363	1.204	0.983	4.741	0.028	0.038	120	820	100	91	215	0.095	47	44	124	91	22231	20892	1.662	0.070	0	0	0
4	14	2	"2056_hsa_miR_152; 1423873-2-E05"	"01: I-10  2056_hsa_miR_152"	19330	40930	120	82	115	120	104	58	58	65	38	58	37	18	0	146	165	99	60	80	80	90	58	64	53	25	0	0.364	0.671	0.500	0.553	5.791	1.521	0.065	120	820	100	90	142	-1.459	24	66	57	85	13779	19814	1.316	1.293	0	0	0
4	15	2	"1570_mut1_has_mir_152; 1423873-2-E06"	"01: I-12  1570_mut1_has_mir_152"	19600	40930	120	75	112	123	109	57	57	62	31	50	39	23	0	156	173	96	55	69	69	76	49	64	70	43	0	0.207	0.529	0.641	0.502	4.488	0.939	0.058	120	820	100	105	159	-2.273	18	87	55	104	13493	20767	1.613	1.980	0	0	0
4	16	2	"1535_mut2_has_mir_27a; 1423873-2-E07"	"01: I-14  1535_mut2_has_mir_27a"	19860	40930	120	140	212	214	100	57	57	66	57	86	57	39	0	146	190	158	83	68	68	77	62	80	60	35	0	1.064	1.270	1.153	1.118	3.783	1.425	0.187	120	820	100	161	277	0.090	83	78	155	122	25437	22815	2.561	1.823	0	0	0
4	1	3	"1528_rev_has_mir_93; 1423873-2-E08"	"01: I-16  1528_rev_has_mir_93"	15890	41200	120	70	98	132	134	58	58	62	31	50	29	15	0	85	106	88	83	63	63	68	49	72	23	8	0	0.545	0.930	0.813	0.955	4.625	1.359	0.035	120	820	100	34	83	-0.874	12	22	40	43	11708	12677	1.161	0.776	0	0	0
4	2	3	"C001_Ncode_Control; 1423873-2-E09"	"01: I-18  C001_Ncode_Control"	16150	41200	120	56	72	61	84	58	58	70	127	181	3	1	0	83	89	45	50	64	64	70	76	108	9	0	0	-0.105	0.560	0.898	0.980	3.269	1.690	0.015	120	820	100	17	39	Error	-2	19	14	25	8615	10652	0.016	0.250	0	0	0
4	3	3	"Blank_I20; 1423873-2-E10"	"01: I-20  Blank_I20"	16420	41200	120	60	71	42	59	58	58	68	73	107	5	1	0	77	84	33	39	61	61	65	35	53	29	7	0	0.125	0.565	1.110	0.926	4.713	264.725	0.000	120	820	100	18	36	-3.000	2	16	13	23	8560	10032	0.041	0.543	0	0	0
4	4	3	"Blank_I22; 1423873-2-E11"	"01: I-22  Blank_I22"	16680	41200	120	59	65	34	52	58	58	66	65	98	5	1	0	68	73	27	36	62	62	74	258	348	0	0	0	0.167	0.636	0.842	0.786	4.267	-82.028	0.000	120	820	100	7	18	-2.585	1	6	7	11	7773	8725	-0.015	-0.004	0	0	0
4	5	3	"Blank_I24; 1423873-2-E12"	"01: I-24  Blank_I24"	16950	41200	120	70	76	41	53	57	57	62	27	43	31	13	0	79	178	958	538	64	64	77	259	336	2	0	0	0.867	0.167	1.023	0.958	4.320	-0.001	0.000	120	820	100	28	133	-0.206	13	15	19	114	9129	21359	0.519	0.390	0	0	0
4	6	3	"2017_hsa_miR_10a; 1423873-2-G01"	"01: M-02  2017_hsa_miR_10a"	17210	41200	120	68	98	115	117	56	56	62	32	51	30	17	0	71	85	56	65	65	65	72	77	106	9	3	0	2.000	2.100	1.732	1.628	4.290	9.375	0.002	120	820	100	18	62	1.000	12	6	42	20	11809	10231	1.125	0.169	0	0	0
4	7	3	"2013_hsa_miR_105; 1423873-2-G02"	"01: M-04  2013_hsa_miR_105"	17480	41200	120	69	80	62	77	56	56	63	34	53	25	8	0	84	95	57	60	62	62	66	30	45	40	18	0	0.591	0.727	0.744	0.730	3.981	2.302	0.022	120	820	100	35	57	-0.759	13	22	24	33	9648	11431	0.500	0.967	0	0	0
4	8	3	"2009_hsa_miR_1; 1423873-2-G03"	"01: M-06  2009_hsa_miR_1"	17740	41200	120	70	82	57	69	56	56	66	60	90	15	6	0	83	102	72	70	65	65	71	38	53	29	12	0	0.778	0.703	1.229	1.158	3.902	6.452	0.033	120	820	100	32	63	-0.363	14	18	26	37	9858	12195	0.267	0.816	0	0	0
4	9	3	"2005_hsa_let_7e; 1423873-2-G04"	"01: M-08  2005_hsa_let_7e"	18010	41200	120	71	108	159	147	56	56	62	27	43	36	18	0	119	140	91	65	65	65	71	30	42	62	45	0	0.278	0.693	0.484	0.575	4.015	4.045	0.050	120	820	100	69	127	-1.848	15	54	52	75	12920	16756	1.704	2.300	0	0	0
4	10	3	"2001_hsa_let_7a; 1423873-2-G05"	"01: M-10  2001_hsa_let_7a"	18270	41200	120	92	147	156	106	58	58	67	45	67	42	25	0	133	154	93	60	71	71	80	43	53	60	35	0	0.548	1.072	0.902	0.948	5.689	1.566	0.130	120	820	100	96	172	-0.867	34	62	89	83	17581	18447	1.778	1.721	0	0	0
4	11	3	"1571_mut2_has_mir_152; 1423873-2-G06"	"01: M-12  1571_mut2_has_mir_152"	18540	41200	120	69	98	116	118	58	58	65	38	58	30	13	0	132	164	127	77	79	79	91	59	64	45	28	0	0.208	0.471	0.451	0.429	5.445	0.362	0.095	120	820	100	64	125	-2.268	11	53	40	85	11717	19695	0.868	1.237	0	0	0
4	12	3	"1536_rev_has_mir_27a; 1423873-2-G07"	"01: M-14  1536_rev_has_mir_27a"	18800	41200	120	64	81	65	80	57	57	69	66	95	10	3	0	103	149	123	82	83	83	92	51	55	33	22	0	0.350	0.364	0.577	0.577	6.553	0.027	0.001	120	820	100	27	90	-1.515	7	20	24	66	9706	17917	0.182	1.118	0	0	0
4	13	3	"1529_shuf_has_mir_93; 1423873-2-G08"	"01: M-16  1529_shuf_has_mir_93"	19070	41200	120	63	82	77	93	58	58	67	49	73	13	5	0	139	149	76	51	77	77	85	45	52	55	37	0	0.081	0.333	0.515	0.528	4.961	1.564	0.017	120	820	100	67	96	-3.632	5	62	24	72	9796	17939	0.306	1.422	0	0	0
4	14	3	"C002_Ncode_Control; 1423873-2-G09"	"01: M-18  C002_Ncode_Control"	19330	41200	120	67	97	115	118	57	57	64	40	62	25	15	0	148	161	92	57	72	72	80	48	60	65	42	0	0.132	0.449	0.473	0.423	4.772	0.462	0.020	120	820	100	86	129	-2.926	10	76	40	89	11666	19358	0.825	1.688	0	0	0
4	15	3	"Blank_M20; 1423873-2-G10"	"01: M-20  Blank_M20"	19600	41200	120	68	127	148	116	58	58	63	30	47	38	25	0	100	114	67	58	70	70	76	40	52	36	15	0	0.333	1.568	0.974	1.322	5.945	6.838	0.015	120	820	100	40	113	-1.585	10	30	69	44	15215	13693	2.133	0.950	0	0	0
4	16	3	"Blank_M22; 1423873-2-G11"	"01: M-22  Blank_M22"	19860	41200	120	105	169	154	91	56	56	65	52	80	49	34	0	114	161	133	82	69	69	75	37	49	55	40	0	1.089	1.228	0.976	1.113	6.980	2.136	0.056	120	820	100	94	205	0.123	49	45	113	92	20274	19357	2.000	2.324	0	0	0
4	1	4	"Blank_M24; 1423873-2-G12"	"01: M-24  Blank_M24"	15890	41460	120	55	77	142	184	58	58	62	29	46	20	7	0	81	93	90	96	62	62	68	47	69	19	3	0	-0.158	0.613	1.000	0.897	4.952	6.999	0.008	120	820	100	16	50	Error	-3	19	19	31	9213	11109	0.517	0.532	0	0	0
4	2	4	"2062_hsa_miR_15b; 1423873-6-A01"	"02: A-02  2062_hsa_miR_15b"	16150	41460	120	63	88	84	95	59	59	69	74	107	15	5	0	82	90	57	63	64	64	70	42	60	17	5	0	0.222	1.115	1.182	1.242	4.922	9.588	0.008	120	820	100	22	55	-2.170	4	18	29	26	10605	10762	0.257	0.476	0	0	0
4	3	4	"2058_hsa_miR_154; 1423873-6-A02"	"02: A-04  2058_hsa_miR_154"	16420	41460	120	57	66	49	74	58	58	62	29	46	16	3	0	82	92	61	66	63	63	68	33	48	32	9	0	-0.053	0.276	0.997	0.947	4.880	0.138	0.007	120	820	100	18	37	Error	-1	19	8	29	7895	11039	0.138	0.727	0	0	0
4	4	4	"2054_hsa_miR_150; 1423873-6-A03"	"02: A-06  2054_hsa_miR_150"	16680	41460	120	57	64	42	65	56	56	62	29	46	16	4	0	79	83	29	34	64	64	69	30	43	35	11	0	0.067	0.421	0.966	0.893	5.287	0.223	0.001	120	820	100	16	27	-3.907	1	15	8	19	7659	10003	0.069	0.467	0	0	0
4	5	4	"2050_hsa_miR_147; 1423873-6-A04"	"02: A-08  2050_hsa_miR_147"	16950	41460	120	60	73	62	84	60	60	66	33	50	16	7	0	81	91	70	76	62	62	69	35	50	29	8	0	0.000	0.448	0.778	0.967	5.025	0.674	0.128	120	820	100	19	42	Error	0	19	13	29	8767	10875	0.212	0.629	0	0	0
4	6	4	"2046_hsa_miR_144; 1423873-6-A05"	"02: A-10  2046_hsa_miR_144"	17210	41460	120	64	70	44	62	60	60	64	30	46	16	6	0	78	81	30	37	64	64	72	71	98	5	0	0	0.286	0.588	0.873	0.857	4.791	-111.825	0.000	120	820	100	18	27	-1.807	4	14	10	17	8346	9761	0.200	0.127	0	0	0
4	7	4	"2042_hsa_miR_141; 1423873-6-A06"	"02: A-12  2042_hsa_miR_141"	17480	41460	120	62	66	28	42	58	58	64	34	53	15	5	0	94	102	45	44	66	66	74	57	77	22	4	0	0.143	0.222	0.667	0.638	5.609	0.058	0.001	120	820	100	32	44	-2.807	4	28	8	36	7936	12265	0.059	0.491	0	0	0
4	8	4	"2038_hsa_miR_137; 1423873-6-A07"	"02: A-14  2038_hsa_miR_137"	17740	41460	120	65	83	106	127	57	57	65	43	66	18	3	0	102	145	113	77	68	68	79	60	75	38	25	0	0.235	0.338	0.429	0.407	4.428	0.200	0.026	120	820	100	42	103	-2.087	8	34	26	77	10008	17345	0.419	1.100	0	0	0
4	9	4	"2034_hsa_miR_134; 1423873-6-A08"	"02: A-16  2034_hsa_miR_134"	18010	41460	120	72	91	84	92	57	57	63	36	57	25	10	0	124	144	101	70	71	71	81	49	60	53	30	0	0.283	0.466	0.532	0.609	4.070	0.374	0.045	120	820	100	68	107	-1.821	15	53	34	73	10870	17269	0.778	1.286	0	0	0
4	10	4	"2030_hsa_miR_130b; 1423873-6-A09"	"02: A-18  2030_hsa_miR_130b"	18270	41460	120	80	113	112	99	59	59	68	55	80	30	13	0	108	147	112	76	77	77	89	64	71	35	21	0	0.677	0.771	0.964	0.776	3.964	1.517	0.020	120	820	100	52	124	-0.562	21	31	54	70	13577	17641	0.818	0.906	0	0	0
4	11	4	"2026_hsa_miR_128a; 1423873-6-A10"	"02: A-20  2026_hsa_miR_128a"	18540	41460	120	62	77	82	106	61	61	66	31	46	21	10	0	116	150	110	73	83	83	94	57	60	35	19	0	0.030	0.239	0.724	0.679	5.329	0.038	0.001	120	820	100	34	83	-5.044	1	33	16	67	9218	17950	0.355	0.982	0	0	0
4	12	4	"2022_hsa_miR_125b; 1423873-6-A11"	"02: A-22  2022_hsa_miR_125b"	18800	41460	120	59	66	30	45	60	60	66	37	56	12	1	0	143	158	85	53	79	79	87	43	49	60	40	0	-0.016	0.076	0.393	0.355	5.171	0.051	0.002	120	820	100	63	85	Error	-1	64	6	79	7917	18987	0.000	1.651	0	0	0
4	13	4	"2018_hsa_miR_10b; 1423873-6-A12"	"02: A-24  2018_hsa_miR_10b"	19070	41460	120	62	72	44	61	57	57	65	39	60	20	5	0	119	125	57	45	74	74	80	45	56	50	18	0	0.111	0.294	0.423	0.493	4.897	0.059	0.004	120	820	100	50	66	-3.170	5	45	15	51	8618	14993	0.179	1.000	0	0	0
4	14	4	"2063_hsa_miR_16; 1423873-6-C01"	"02: E-02  2063_hsa_miR_16"	19330	41460	120	99	200	274	137	58	58	73	74	101	35	22	0	141	156	97	62	71	71	81	52	64	57	28	0	0.586	1.671	1.258	1.259	4.763	6.826	0.078	120	820	100	111	227	-0.772	41	70	142	85	23970	18752	1.716	1.442	0	0	0
4	15	4	"2059_hsa_miR_154*; 1423873-6-C02"	"02: E-04  2059_hsa_miR_154*"	19600	41460	120	64	71	63	88	56	56	62	31	50	19	4	0	121	130	64	49	69	69	78	50	64	51	17	0	0.154	0.246	0.386	0.344	3.664	0.192	0.016	120	820	100	60	76	-2.700	8	52	15	61	8567	15575	0.290	1.040	0	0	0
4	16	4	"2055_hsa_miR_151; 1423873-6-C03"	"02: E-06  2055_hsa_miR_151"	19860	41460	120	67	80	61	76	57	57	64	40	62	20	7	0	108	128	78	60	70	70	78	47	60	43	19	0	0.263	0.397	0.676	0.634	4.396	0.428	0.036	120	820	100	48	81	-1.926	10	38	23	58	9595	15361	0.400	1.064	0	0	0
4	1	5	"2051_hsa_miR_148a; 1423873-6-C04"	"02: E-08  2051_hsa_miR_148a"	15890	41730	120	65	67	26	38	57	57	62	30	48	21	3	0	77	80	39	48	64	64	68	30	44	25	5	0	0.615	0.625	0.958	1.004	3.105	5.061	0.010	120	820	100	21	26	-0.700	8	13	10	16	8066	9631	0.167	0.400	0	0	0
4	2	5	"2047_hsa_miR_145; 1423873-6-C05"	"02: E-10  2047_hsa_miR_145"	16150	41730	120	54	62	48	77	59	59	70	74	105	2	1	0	79	84	29	34	64	64	71	54	76	11	0	0	-0.333	0.150	1.141	1.014	4.497	-0.031	0.000	120	820	100	10	23	Error	-5	15	3	20	7382	10084	-0.108	0.241	0	0	0
4	3	5	"2043_hsa_miR_142_3p; 1423873-6-C06"	"02: E-12  2043_hsa_miR_142_3p"	16420	41730	120	57	66	44	66	59	59	66	36	54	11	2	0	90	96	40	41	64	64	70	29	41	45	23	0	-0.077	0.219	0.682	0.720	3.570	105.632	0.000	120	820	100	24	39	Error	-2	26	7	32	7897	11515	0.000	0.897	0	0	0
4	4	5	"2039_hsa_miR_138; 1423873-6-C07"	"02: E-14  2039_hsa_miR_138"	16680	41730	120	58	63	27	42	58	58	65	39	60	10	1	0	85	88	30	34	65	65	72	49	68	16	2	0	0.000	0.217	0.737	0.915	3.646	0.087	0.016	120	820	100	20	28	Error	0	20	5	23	7550	10575	-0.051	0.327	0	0	0
4	5	5	"2035_hsa_miR_135a; 1423873-6-C08"	"02: E-16  2035_hsa_miR_135a"	16950	41730	120	59	64	32	50	58	58	65	37	56	9	1	0	85	92	40	43	65	65	71	33	46	34	10	0	0.050	0.222	1.000	0.821	5.478	21.938	0.000	120	820	100	21	33	-4.322	1	20	6	27	7703	11091	-0.027	0.636	0	0	0
4	6	5	"2031_hsa_miR_132; 1423873-6-C09"	"02: E-18  2031_hsa_miR_132"	17210	41730	120	64	71	52	73	58	58	65	45	69	10	3	0	88	101	56	55	67	67	75	44	58	28	10	0	0.286	0.382	0.615	0.699	4.306	0.182	0.012	120	820	100	27	47	-1.807	6	21	13	34	8481	12077	0.133	0.591	0	0	0
4	7	5	"2027_hsa_miR_128b; 1423873-6-C10"	"02: E-20  2027_hsa_miR_128b"	17480	41730	120	64	74	41	55	60	60	64	28	43	30	10	0	109	129	82	63	69	69	78	47	60	45	24	0	0.100	0.233	0.450	0.438	4.067	0.115	0.029	120	820	100	44	74	-3.322	4	40	14	60	8929	15464	0.357	1.085	0	0	0
4	8	5	"2023_hsa_miR_126; 1423873-6-C11"	"02: E-22  2023_hsa_miR_126"	17740	41730	120	61	79	71	89	58	58	66	43	65	19	5	0	128	143	80	55	74	74	86	51	59	53	25	0	0.056	0.304	0.428	0.394	4.914	0.579	0.035	120	820	100	57	90	-4.170	3	54	21	69	9528	17193	0.302	1.118	0	0	0
4	9	5	"2019_hsa_miR_122a; 1423873-6-C12"	"02: E-24  2019_hsa_miR_122a"	18010	41730	120	64	72	63	87	59	59	65	33	50	10	3	0	109	159	130	81	83	83	115	458	398	1	0	0	0.192	0.171	0.253	0.290	5.035	0.003	0.002	120	820	100	31	89	-2.379	5	26	13	76	8646	19040	0.212	0.096	0	0	0
4	10	5	"2064_hsa_miR_17_3p; 1423873-6-E01"	"02: I-02  2064_hsa_miR_17_3p"	18270	41730	120	62	68	36	52	57	57	64	46	71	14	1	0	120	157	104	66	84	84	99	62	62	39	25	0	0.139	0.151	0.376	0.376	5.385	0.227	0.043	120	820	100	41	84	-2.848	5	36	11	73	8170	18812	0.087	0.935	0	0	0
4	11	5	"2060_hsa_miR_155; 1423873-6-E02"	"02: I-04  2060_hsa_miR_155"	18540	41730	120	63	68	30	44	57	57	63	35	55	15	7	0	141	156	75	48	78	78	87	48	55	55	35	0	0.095	0.141	0.461	0.403	4.781	0.165	0.042	120	820	100	69	89	-3.392	6	63	11	78	8172	18754	0.143	1.438	0	0	0
4	12	5	"2056_hsa_miR_152; 1423873-6-E03"	"02: I-06  2056_hsa_miR_152"	18800	41730	120	67	81	102	125	56	56	64	41	64	17	2	0	116	122	49	40	73	73	80	39	48	55	28	0	0.256	0.510	0.561	0.470	3.030	2.574	0.029	120	820	100	54	74	-1.967	11	43	25	49	9737	14663	0.415	1.077	0	0	0
4	13	5	"2052_hsa_miR_148b; 1423873-6-E04"	"02: I-08  2052_hsa_miR_148b"	19070	41730	120	68	74	35	47	57	57	65	41	63	18	5	0	153	148	59	39	68	68	75	37	49	74	58	0	0.129	0.213	0.333	0.366	4.559	0.073	0.008	120	820	100	96	97	-2.950	11	85	17	80	8855	17724	0.220	1.973	0	0	0
4	14	5	"2048_hsa_miR_146a; 1423873-6-E05"	"02: I-10  2048_hsa_miR_146a"	19330	41730	120	61	65	26	40	58	58	68	61	89	5	0	0	123	124	62	50	68	68	74	34	45	66	35	0	0.055	0.125	0.428	0.454	4.576	0.036	0.002	120	820	100	58	63	-4.196	3	55	7	56	7856	14905	-0.049	1.471	0	0	0
4	15	5	"2044_hsa_miR_142_5p; 1423873-6-E06"	"02: I-12  2044_hsa_miR_142_5p"	19600	41730	120	68	109	122	111	57	57	64	37	57	30	19	0	108	115	60	52	68	68	75	42	56	49	17	0	0.275	1.106	0.737	0.880	6.090	3.742	0.053	120	820	100	51	99	-1.862	11	40	52	47	13068	13811	1.216	0.952	0	0	0
4	16	5	"2040_hsa_miR_139; 1423873-6-E07"	"02: I-14  2040_hsa_miR_139"	19860	41730	120	61	78	69	88	57	57	63	37	58	20	7	0	138	153	84	54	72	72	77	37	48	62	47	0	0.061	0.259	0.317	0.384	4.017	6.308	0.008	120	820	100	70	102	-4.044	4	66	21	81	9409	18376	0.405	2.054	0	0	0
4	1	6	"2036_hsa_miR_135b; 1423873-6-E08"	"02: I-16  2036_hsa_miR_135b"	15890	41990	120	60	65	28	43	57	57	62	32	51	18	4	0	95	99	40	40	65	65	72	34	47	45	19	0	0.100	0.235	0.583	0.615	4.293	0.330	0.014	120	820	100	33	42	-3.322	3	30	8	34	7786	11865	0.094	0.794	0	0	0
4	2	6	"2032_hsa_miR_133a; 1423873-6-E09"	"02: I-18  2032_hsa_miR_133a"	16150	41990	120	61	68	31	45	58	58	64	35	54	17	4	0	76	85	54	63	66	66	71	51	71	9	1	0	0.300	0.526	1.245	1.112	4.303	0.090	0.077	120	820	100	13	29	-1.737	3	10	10	19	8140	10145	0.114	0.275	0	0	0
4	3	6	"2028_hsa_miR_129; 1423873-6-E10"	"02: I-20  2028_hsa_miR_129"	16420	41990	120	79	221	697	315	60	60	75	113	150	13	9	0	95	96	38	39	64	64	75	141	188	1	0	0	0.613	5.031	0.963	1.155	5.108	77.176	0.015	120	820	100	50	193	-0.706	19	31	161	32	26578	11485	1.292	0.149	0	0	0
4	4	6	"2024_hsa_miR_126*; 1423873-6-E11"	"02: I-22  2024_hsa_miR_126*"	16680	41990	120	58	69	55	79	57	57	64	45	70	10	3	0	89	92	35	38	64	64	74	140	189	0	0	0	0.040	0.429	0.735	0.760	3.824	0.719	0.015	120	820	100	26	40	-4.644	1	25	12	28	8234	11020	0.111	0.129	0	0	0
4	5	6	"2020_hsa_miR_124a; 1423873-6-E12"	"02: I-24  2020_hsa_miR_124a"	16950	41990	120	70	96	159	165	57	57	64	35	54	30	10	0	89	125	134	107	67	67	76	52	68	34	15	0	0.591	0.672	0.890	0.891	5.378	0.943	0.074	120	820	100	35	97	-0.759	13	22	39	58	11500	15007	0.914	0.942	0	0	0
4	6	6	"2065_hsa_miR_17_5p; 1423873-6-G01"	"02: M-02  2065_hsa_miR_17_5p"	17210	41990	120	87	144	168	116	61	61	71	73	102	27	20	0	120	164	134	81	72	72	88	65	73	43	27	0	0.542	0.902	0.920	0.858	4.534	3.275	0.042	120	820	100	74	175	-0.885	26	48	83	92	17250	19645	1.000	1.169	0	0	0
4	7	6	"2061_hsa_miR_15a; 1423873-6-G02"	"02: M-04  2061_hsa_miR_15a"	17480	41990	120	76	97	90	92	61	61	68	47	69	25	10	0	127	147	95	64	76	76	87	56	64	48	25	0	0.294	0.507	0.495	0.497	4.836	0.699	0.154	120	820	100	66	107	-1.766	15	51	36	71	11602	17591	0.617	1.071	0	0	0
4	8	6	"2057_hsa_miR_153; 1423873-6-G03"	"02: M-06  2057_hsa_miR_153"	17740	41990	120	58	64	30	46	57	57	63	34	53	14	4	0	102	158	135	85	83	83	97	61	62	31	22	0	0.053	0.093	0.340	0.519	7.162	0.078	0.044	120	820	100	20	82	-4.248	1	19	7	75	7620	18944	0.029	1.000	0	0	0
4	9	6	"2053_hsa_miR_149; 1423873-6-G04"	"02: M-08  2053_hsa_miR_149"	18010	41990	120	70	78	66	84	59	59	64	36	56	23	7	0	113	162	137	84	81	81	94	57	60	37	22	0	0.344	0.235	0.486	0.450	4.522	0.219	0.140	120	820	100	43	100	-1.541	11	32	19	81	9403	19404	0.389	1.193	0	0	0
4	10	6	"2049_hsa_miR_146b; 1423873-6-G05"	"02: M-10  2049_hsa_miR_146b"	18270	41990	120	61	73	61	83	56	56	62	34	54	23	4	0	121	127	52	40	76	76	86	49	56	46	18	0	0.111	0.333	0.519	0.586	4.138	0.392	0.009	120	820	100	50	68	-3.170	5	45	17	51	8711	15236	0.324	0.837	0	0	0
4	11	6	"2045_hsa_miR_143; 1423873-6-G06"	"02: M-12  2045_hsa_miR_143"	18540	41990	120	61	74	45	60	56	56	61	36	59	25	10	0	113	113	38	33	71	71	77	37	48	52	20	0	0.119	0.429	0.559	0.571	4.102	0.122	0.015	120	820	100	47	60	-3.070	5	42	18	42	8843	13566	0.361	0.973	0	0	0
4	12	6	"2041_hsa_miR_140; 1423873-6-G07"	"02: M-14  2041_hsa_miR_140"	18800	41990	120	58	64	35	54	56	56	62	33	53	19	6	0	129	135	53	39	71	71	78	39	50	65	35	0	0.034	0.125	0.325	0.350	4.051	-0.015	0.000	120	820	100	60	72	-4.858	2	58	8	64	7678	16242	0.061	1.462	0	0	0
4	13	6	"2037_hsa_miR_136; 1423873-6-G08"	"02: M-16  2037_hsa_miR_136"	19070	41990	120	61	65	32	49	57	57	63	29	46	20	6	0	140	141	57	40	71	71	88	258	293	0	0	0	0.058	0.114	0.370	0.403	4.595	0.004	0.002	120	820	100	73	78	-4.109	4	69	8	70	7812	16891	0.069	0.205	0	0	0
4	14	6	"2033_hsa_miR_133b; 1423873-6-G09"	"02: M-18  2033_hsa_miR_133b"	19330	41990	120	65	75	50	66	57	57	63	30	47	25	10	0	145	141	58	41	73	73	81	47	58	63	31	0	0.111	0.265	0.339	0.359	3.583	0.099	0.014	120	820	100	80	86	-3.170	8	72	18	68	9049	16863	0.400	1.277	0	0	0
4	15	6	"2029_hsa_miR_130a; 1423873-6-G10"	"02: M-20  2029_hsa_miR_130a"	19600	41990	120	64	77	74	96	58	58	63	29	46	27	10	0	160	166	74	44	75	75	81	40	49	74	53	0	0.071	0.209	0.330	0.288	4.925	0.369	0.055	120	820	100	91	110	-3.824	6	85	19	91	9270	19871	0.483	2.125	0	0	0
4	16	6	"2025_hsa_miR_127; 1423873-6-G11"	"02: M-22  2025_hsa_miR_127"	19860	41990	120	85	129	128	99	58	58	65	38	58	40	22	0	124	155	112	72	74	74	80	42	52	55	27	0	0.540	0.877	0.695	0.665	4.871	1.815	0.057	120	820	100	77	152	-0.889	27	50	71	81	15473	18634	1.684	1.786	0	0	0
4	1	7	"2021_hsa_miR_125a; 1423873-6-G12"	"02: M-24  2021_hsa_miR_125a"	15890	42260	120	60	67	28	41	56	56	61	32	52	20	4	0	79	83	29	34	63	63	68	29	42	31	10	0	0.250	0.550	1.000	0.842	4.027	7.123	0.005	120	820	100	20	31	-2.000	4	16	11	20	7981	9989	0.188	0.517	0	0	0
4	2	7	"2110_hsa_miR_20b; 1423881-3-A01"	"03: A-02  2110_hsa_miR_20b"	16150	42260	120	67	107	116	108	58	58	66	43	65	25	18	0	72	88	63	71	64	64	70	36	51	19	7	0	1.125	2.042	1.440	1.633	5.412	9.166	0.010	120	820	100	17	73	0.170	9	8	49	24	12829	10536	0.953	0.500	0	0	0
4	3	7	"2106_hsa_miR_205; 1423881-3-A02"	"03: A-04  2106_hsa_miR_205"	16420	42260	120	62	66	27	40	57	57	72	113	156	0	0	0	77	82	31	37	64	64	71	42	59	19	2	0	0.385	0.500	0.743	0.762	5.354	-70.382	0.001	120	820	100	18	27	-1.379	5	13	9	18	7975	9824	-0.053	0.262	0	0	0
4	4	7	"2102_hsa_miR_202; 1423881-3-A03"	"03: A-06  2102_hsa_miR_202"	16680	42260	120	65	78	66	84	58	58	65	40	61	17	5	0	71	82	41	50	64	64	70	34	48	23	10	0	1.000	1.111	0.857	0.954	4.087	1.607	0.023	120	820	100	14	38	0.000	7	7	20	18	9349	9858	0.325	0.353	0	0	0
4	5	7	"2098_hsa_miR_200a; 1423881-3-A04"	"03: A-08  2098_hsa_miR_200a"	16950	42260	120	68	75	51	68	61	61	68	42	61	12	5	0	94	121	95	78	69	69	80	51	63	33	12	0	0.280	0.269	0.699	0.586	5.986	0.077	0.005	120	820	100	32	66	-1.837	7	25	14	52	8993	14468	0.167	0.804	0	0	0
4	6	7	"2094_hsa_miR_199a*; 1423881-3-A05"	"03: A-10  2094_hsa_miR_199a*"	17210	42260	120	65	85	112	131	62	62	71	64	90	10	1	0	136	148	87	58	78	78	92	62	67	45	15	0	0.052	0.329	0.331	0.409	4.627	0.236	0.009	120	820	100	61	93	-4.273	3	58	23	70	10160	17736	0.219	0.903	0	0	0
4	7	7	"2090_hsa_miR_196b; 1423881-3-A06"	"03: A-12  2090_hsa_miR_196b"	17480	42260	120	62	70	42	60	60	60	66	34	51	15	8	0	128	185	158	85	88	88	105	73	69	34	24	0	0.050	0.103	0.300	0.355	6.067	0.047	0.016	120	820	100	42	107	-4.322	2	40	10	97	8388	22185	0.118	1.096	0	0	0
4	8	7	"2086_hsa_miR_193b; 1423881-3-A07"	"03: A-14  2086_hsa_miR_193b"	17740	42260	120	65	68	32	47	55	55	62	38	61	20	1	0	114	142	95	66	84	84	113	477	422	0	0	0	0.333	0.224	0.431	0.467	4.498	0.059	0.002	120	820	100	40	71	-1.585	10	30	13	58	8107	17064	0.158	0.061	0	0	0
4	9	7	"2082_hsa_miR_191; 1423881-3-A08"	"03: A-16  2082_hsa_miR_191"	18010	42260	120	65	93	89	95	57	57	65	46	70	20	12	0	101	111	72	64	72	72	78	40	51	37	15	0	0.276	0.923	0.569	0.619	5.153	6.449	0.007	120	820	100	37	75	-1.858	8	29	36	39	11172	13366	0.609	0.825	0	0	0
4	10	7	"2078_hsa_miR_189; 1423881-3-A09"	"03: A-18  2078_hsa_miR_189"	18270	42260	120	64	80	81	101	57	57	65	45	69	12	4	0	124	127	53	41	69	69	75	41	54	59	31	0	0.127	0.397	0.539	0.458	4.504	0.317	0.017	120	820	100	62	81	-2.974	7	55	23	58	9616	15184	0.333	1.268	0	0	0
4	11	7	"2074_hsa_miR_185; 1423881-3-A10"	"03: A-20  2074_hsa_miR_185"	18540	42260	120	57	65	37	56	58	58	63	31	49	20	4	0	109	117	57	48	71	71	77	41	53	47	13	0	-0.026	0.152	0.474	0.440	4.114	0.123	0.005	120	820	100	37	53	Error	-1	38	7	46	7846	14031	0.065	0.976	0	0	0
4	12	7	"2070_hsa_miR_182; 1423881-3-A11"	"03: A-22  2070_hsa_miR_182"	18800	42260	120	89	225	316	140	59	59	78	122	156	29	18	0	133	136	67	49	74	74	112	860	767	0	0	0	0.508	2.677	0.911	1.012	5.201	12.033	0.063	120	820	100	89	228	-0.976	30	59	166	62	26989	16269	1.205	0.028	0	0	0
4	13	7	"2066_hsa_miR_181a; 1423881-3-A12"	"03: A-24  2066_hsa_miR_181a"	19070	42260	120	106	176	202	114	59	59	69	56	81	43	28	0	171	219	211	96	72	72	80	49	61	73	50	0	0.475	0.796	0.777	0.727	4.777	1.695	0.139	120	820	100	146	264	-1.075	47	99	117	147	21157	26258	1.911	2.837	0	0	0
4	14	7	"2111_hsa_miR_21; 1423881-3-C01"	"03: E-02  2111_hsa_miR_21"	19330	42260	120	79	115	122	106	57	57	65	42	64	30	20	0	147	156	67	42	74	74	86	59	68	60	20	0	0.301	0.707	0.466	0.587	4.105	1.403	0.056	120	820	100	95	140	-1.730	22	73	58	82	13752	18693	1.190	1.186	0	0	0
4	15	7	"2107_hsa_miR_206; 1423881-3-C02"	"03: E-04  2107_hsa_miR_206"	19600	42260	120	56	67	43	64	58	58	62	30	48	19	9	0	138	137	52	37	75	75	82	38	46	65	36	0	-0.032	0.145	0.497	0.427	4.513	0.046	0.002	120	820	100	61	71	Error	-2	63	9	62	8041	16464	0.167	1.447	0	0	0
4	16	7	"2103_hsa_miR_202*; 1423881-3-C03"	"03: E-06  2103_hsa_miR_202*"	19860	42260	120	64	69	32	46	56	56	63	35	55	20	5	0	134	141	64	45	72	72	78	39	50	61	40	0	0.129	0.188	0.347	0.347	5.291	0.068	0.014	120	820	100	70	82	-2.954	8	62	13	69	8236	16973	0.171	1.615	0	0	0
4	1	8	"2099_hsa_miR_200a*; 1423881-3-C04"	"03: E-08  2099_hsa_miR_200a*"	15890	42520	120	54	61	32	52	57	57	63	32	50	16	4	0	70	85	113	132	66	66	74	94	127	0	0	0	-0.750	0.211	1.286	0.962	4.686	0.045	0.004	120	820	100	1	23	Error	-3	4	4	19	7266	10187	-0.062	0.117	0	0	0
4	2	8	"2095_hsa_miR_199b; 1423881-3-C05"	"03: E-10  2095_hsa_miR_199b"	16150	42520	120	60	65	26	40	55	55	65	56	86	7	0	0	76	85	47	55	66	66	71	30	42	30	9	0	0.500	0.526	0.591	0.618	3.249	0.163	0.001	120	820	100	15	29	-1.000	5	10	10	19	7845	10243	0.000	0.467	0	0	0
4	3	8	"2091_hsa_miR_197; 1423881-3-C06"	"03: E-12  2091_hsa_miR_197"	16420	42520	120	79	95	77	81	56	56	67	64	95	19	5	0	511	596	593	99	66	66	114	299	262	60	36	0	0.052	0.074	0.100	0.129	7.241	0.024	0.020	120	820	100	468	569	-4.274	23	445	39	530	11416	71566	0.438	1.612	0	0	0
4	4	8	"2087_hsa_miR_194; 1423881-3-C07"	"03: E-14  2087_hsa_miR_194"	16680	42520	120	67	71	35	49	56	56	69	71	102	4	1	0	87	114	88	77	70	70	97	219	225	5	1	0	0.647	0.341	0.846	0.757	5.545	0.373	0.093	120	820	100	28	59	-0.628	11	17	15	44	8554	13713	0.028	0.078	0	0	0
4	5	8	"2083_hsa_miR_191*; 1423881-3-C08"	"03: E-16  2083_hsa_miR_191*"	16950	42520	120	60	72	41	56	61	61	68	40	58	15	4	0	114	129	89	68	75	75	89	62	69	35	15	0	-0.026	0.204	0.473	0.410	3.960	0.057	0.010	120	820	100	38	65	Error	-1	39	11	54	8611	15519	0.100	0.645	0	0	0
4	6	8	"2079_hsa_miR_18a; 1423881-3-C09"	"03: E-18  2079_hsa_miR_18a"	17210	42520	120	74	101	86	85	59	59	67	42	62	31	15	0	104	194	219	112	88	88	114	298	261	9	3	0	0.938	0.396	0.442	0.441	5.296	0.016	0.008	120	820	100	31	148	-0.093	15	16	42	106	12107	23255	0.810	0.268	0	0	0
4	7	8	"2075_hsa_miR_186; 1423881-3-C10"	"03: E-20  2075_hsa_miR_186"	17480	42520	120	63	67	31	46	58	58	64	34	53	21	3	0	126	168	109	64	83	83	96	58	60	45	30	0	0.116	0.106	0.326	0.317	4.303	0.107	0.020	120	820	100	48	94	-3.104	5	43	9	85	8091	20175	0.088	1.241	0	0	0
4	8	8	"2071_hsa_miR_182*; 1423881-3-C11"	"03: E-22  2071_hsa_miR_182*"	17740	42520	120	60	65	30	46	56	56	62	35	56	16	4	0	116	115	48	41	70	70	97	476	490	0	0	0	0.087	0.200	0.521	0.477	3.740	0.001	0.000	120	820	100	50	54	-3.524	4	46	9	45	7828	13832	0.086	0.038	0	0	0
4	9	8	"2067_hsa_miR_181b; 1423881-3-C12"	"03: E-24  2067_hsa_miR_181b"	18010	42520	120	62	88	84	95	60	60	68	41	60	21	10	0	126	130	54	41	71	71	83	59	71	48	10	0	0.036	0.475	0.689	0.636	4.732	0.267	0.010	120	820	100	57	87	-4.781	2	55	28	59	10573	15621	0.488	0.797	0	0	0
4	10	8	"2112_hsa_miR_210; 1423881-3-E01"	"03: I-02  2112_hsa_miR_210"	18270	42520	120	66	76	47	61	57	57	64	35	54	25	8	0	117	121	47	38	70	70	79	46	58	50	22	0	0.191	0.373	0.430	0.408	4.247	0.251	0.012	120	820	100	56	70	-2.385	9	47	19	51	9175	14549	0.343	0.913	0	0	0
4	11	8	"2108_hsa_miR_208; 1423881-3-E02"	"03: I-04  2108_hsa_miR_208"	18540	42520	120	60	65	28	43	59	59	63	28	44	20	5	0	158	165	84	50	72	72	79	40	50	70	53	0	0.012	0.065	0.238	0.246	3.304	0.032	0.003	120	820	100	87	99	-6.426	1	86	6	93	7786	19741	0.071	2.150	0	0	0
4	12	8	"2104_hsa_miR_203; 1423881-3-E03"	"03: I-06  2104_hsa_miR_203"	18800	42520	120	56	66	46	69	58	58	65	37	56	17	2	0	115	177	627	354	77	77	119	860	722	0	0	0	-0.053	0.080	0.628	0.547	3.884	-0.001	0.000	120	820	100	36	108	Error	-2	38	8	100	7902	21268	0.027	0.067	0	0	0
4	13	8	"2100_hsa_miR_200b; 1423881-3-E04"	"03: I-08  2100_hsa_miR_200b"	19070	42520	120	63	66	26	39	61	61	68	44	64	6	0	0	128	134	56	41	72	72	81	42	51	60	30	0	0.036	0.081	0.410	0.376	4.546	0.037	0.001	120	820	100	58	67	-4.807	2	56	5	62	7936	16109	-0.045	1.262	0	0	0
4	14	8	"2096_hsa_miR_19a; 1423881-3-E05"	"03: I-10  2096_hsa_miR_19a"	19330	42520	120	67	90	81	90	58	58	67	60	89	20	7	0	123	121	45	37	70	70	78	36	46	65	34	0	0.170	0.627	0.508	0.603	4.148	8.816	0.017	120	820	100	62	83	-2.558	9	53	32	51	10784	14579	0.383	1.194	0	0	0
4	15	8	"2092_hsa_miR_198; 1423881-3-E06"	"03: I-12  2092_hsa_miR_198"	19600	42520	120	96	151	154	101	60	60	69	64	92	36	22	0	118	153	111	72	71	71	79	44	55	53	30	0	0.766	1.110	0.924	0.978	6.504	1.734	0.060	120	820	100	83	173	-0.385	36	47	91	82	18165	18313	1.281	1.682	0	0	0
4	16	8	"2088_hsa_miR_195; 1423881-3-E07"	"03: I-14  2088_hsa_miR_195"	19860	42520	120	70	120	158	131	58	58	66	41	62	27	18	0	114	126	119	94	70	70	75	36	48	55	29	0	0.273	1.107	0.716	0.783	6.049	1.632	0.010	120	820	100	56	118	-1.874	12	44	62	56	14428	15165	1.317	1.417	0	0	0
4	1	9	"2084_hsa_miR_192; 1423881-3-E08"	"03: I-16  2084_hsa_miR_192"	15890	42790	120	58	67	32	47	57	57	64	42	65	15	1	0	78	83	55	66	64	64	69	34	49	24	4	0	0.071	0.526	1.103	0.965	4.115	0.465	0.008	120	820	100	15	29	-3.807	1	14	10	19	8018	9994	0.071	0.412	0	0	0
4	2	9	"2080_hsa_miR_18b; 1423881-3-E09"	"03: I-18  2080_hsa_miR_18b"	16150	42790	120	59	71	52	73	56	56	63	41	65	19	5	0	82	90	45	50	65	65	72	38	52	27	5	0	0.176	0.600	1.011	0.996	4.680	0.168	0.006	120	820	100	20	40	-2.503	3	17	15	25	8573	10800	0.195	0.474	0	0	0
4	3	9	"2076_hsa_miR_187; 1423881-3-E10"	"03: I-20  2076_hsa_miR_187"	16420	42790	120	68	82	89	108	57	57	65	34	52	22	10	0	98	123	99	80	68	68	82	81	98	20	7	0	0.367	0.455	0.608	0.622	4.541	0.227	0.047	120	820	100	41	80	-1.447	11	30	25	55	9799	14700	0.500	0.506	0	0	0
4	4	9	"2072_hsa_miR_183; 1423881-3-E11"	"03: I-22  2072_hsa_miR_183"	16680	42790	120	59	66	31	46	59	59	69	71	102	5	0	0	89	115	81	70	74	74	86	58	67	24	16	0	0.000	0.171	0.547	0.617	3.608	3.641	0.002	120	820	100	15	48	Error	0	15	7	41	7976	13766	-0.042	0.500	0	0	0
4	5	9	"2068_hsa_miR_181c; 1423881-3-E12"	"03: I-24  2068_hsa_miR_181c"	16950	42790	120	66	84	68	80	59	59	65	34	52	24	11	0	133	171	159	92	80	80	94	65	69	44	22	0	0.132	0.275	0.382	0.366	4.691	0.056	0.013	120	820	100	60	116	-2.921	7	53	25	91	10029	20512	0.559	1.185	0	0	0
4	6	9	"2113_hsa_miR_211; 1423881-3-G01"	"03: M-02  2113_hsa_miR_211"	17210	42790	120	71	78	38	48	60	60	66	35	53	22	7	0	114	175	156	89	85	85	97	56	57	37	26	0	0.379	0.200	0.442	0.381	5.594	0.074	0.035	120	820	100	40	108	-1.399	11	29	18	90	9357	21014	0.343	1.393	0	0	0
4	7	9	"2109_hsa_miR_20a; 1423881-3-G02"	"03: M-04  2109_hsa_miR_20a"	17480	42790	120	111	200	224	112	58	58	69	63	91	45	31	0	140	153	91	59	73	73	84	62	73	53	19	0	0.791	1.775	1.082	1.261	4.245	2.809	0.144	120	820	100	120	222	-0.338	53	67	142	80	24031	18367	2.079	1.113	0	0	0
4	8	9	"2105_hsa_miR_204; 1423881-3-G03"	"03: M-06  2105_hsa_miR_204"	17740	42790	120	60	67	39	58	58	58	67	59	88	6	2	0	123	128	52	40	70	70	81	67	82	39	10	0	0.038	0.155	0.400	0.440	4.896	0.020	0.001	120	820	100	55	67	-4.728	2	53	9	58	8072	15331	0.000	0.701	0	0	0
4	9	9	"2101_hsa_miR_200c; 1423881-3-G04"	"03: M-08  2101_hsa_miR_200c"	18010	42790	120	62	72	49	68	60	60	69	48	69	12	2	0	132	146	73	50	77	77	89	144	161	10	0	0	0.036	0.174	0.412	0.406	5.356	0.316	0.030	120	820	100	57	81	-4.781	2	55	12	69	8610	17517	0.063	0.396	0	0	0
4	10	9	"2097_hsa_miR_19b; 1423881-3-G05"	"03: M-10  2097_hsa_miR_19b"	18270	42790	120	76	108	111	102	57	57	65	43	66	27	14	0	121	129	57	44	77	77	94	173	184	5	0	0	0.432	0.981	0.760	0.904	4.178	2.860	0.062	120	820	100	63	103	-1.212	19	44	51	52	12906	15528	1.000	0.202	0	0	0
4	11	9	"2093_hsa_miR_199a; 1423881-3-G06"	"03: M-12  2093_hsa_miR_199a"	18540	42790	120	61	65	31	47	57	57	65	42	64	14	3	0	114	116	45	38	70	70	77	39	50	54	22	0	0.091	0.174	0.455	0.437	3.550	0.064	0.002	120	820	100	48	54	-3.459	4	44	8	46	7822	13949	0.000	1.000	0	0	0
4	12	9	"2089_hsa_miR_196a; 1423881-3-G07"	"03: M-14  2089_hsa_miR_196a"	18800	42790	120	57	64	30	46	57	57	62	32	51	17	2	0	117	121	54	44	71	71	78	39	50	55	22	0	0.000	0.140	0.390	0.380	4.440	0.142	0.015	120	820	100	46	57	Error	0	46	7	50	7625	14461	0.063	1.103	0	0	0
4	13	9	"2085_hsa_miR_193a; 1423881-3-G08"	"03: M-16  2085_hsa_miR_193a"	19070	42790	120	58	65	36	55	56	56	62	34	54	15	4	0	110	115	48	41	71	71	78	49	62	36	9	0	0.051	0.205	0.440	0.453	4.164	0.859	0.010	120	820	100	41	53	-4.285	2	39	9	44	7745	13839	0.088	0.755	0	0	0
4	14	9	"2081_hsa_miR_190; 1423881-3-G09"	"03: M-18  2081_hsa_miR_190"	19330	42790	120	59	64	31	48	56	56	63	40	63	11	2	0	145	141	58	41	70	70	77	38	49	70	49	0	0.040	0.113	0.293	0.295	3.761	0.110	0.004	120	820	100	78	79	-4.644	3	75	8	71	7736	16897	0.025	1.684	0	0	0
4	15	9	"2077_hsa_miR_188; 1423881-3-G10"	"03: M-20  2077_hsa_miR_188"	19600	42790	120	61	69	48	69	56	56	63	35	55	20	4	0	103	112	50	44	69	69	77	38	49	45	21	0	0.147	0.302	0.585	0.636	3.968	0.280	0.012	120	820	100	39	56	-2.766	5	34	13	43	8323	13413	0.171	0.921	0	0	0
4	16	9	"2073_hsa_miR_184; 1423881-3-G11"	"03: M-22  2073_hsa_miR_184"	19860	42790	120	54	64	33	51	56	56	63	33	52	21	4	0	97	99	36	36	70	70	76	38	50	36	11	0	-0.074	0.276	0.906	0.856	4.117	2.565	0.010	120	820	100	25	37	Error	-2	27	8	29	7703	11931	0.030	0.605	0	0	0
4	1	10	"2069_hsa_miR_181d; 1423881-3-G12"	"03: M-24  2069_hsa_miR_181d"	15890	43050	120	63	72	48	66	56	56	63	33	52	20	7	0	76	216	1443	668	65	65	73	85	116	7	0	0	0.636	0.106	1.143	0.975	5.217	0.001	0.000	120	820	100	18	167	-0.652	7	11	16	151	8594	25871	0.273	1.682	0	0	0
4	2	10	"Blank_A2; 1423881-7-A01"	"04: A-02  Blank_A2"	16150	43050	120	64	70	31	44	56	56	65	37	56	16	4	0	84	93	46	49	68	68	75	38	50	32	12	0	0.500	0.560	0.653	0.512	4.284	0.121	0.004	120	820	100	24	39	-1.000	8	16	14	25	8405	11129	0.135	0.474	0	0	0
4	3	10	"2154_hsa_miR_30d; 1423881-7-A02"	"04: A-04  2154_hsa_miR_30d"	16420	43050	120	66	92	173	188	58	58	68	70	102	9	2	0	90	117	87	74	73	73	83	49	59	29	18	0	0.471	0.773	0.609	0.621	4.540	8.970	0.025	120	820	100	25	78	-1.087	8	17	34	44	11002	14063	0.343	0.694	0	0	0
4	4	10	"2150_hsa_miR_30a_3p; 1423881-7-A03"	"04: A-06  2150_hsa_miR_30a_3p"	16680	43050	120	64	74	45	60	62	62	69	49	71	13	4	0	106	143	106	74	82	82	93	51	54	33	21	0	0.083	0.197	0.652	0.589	5.790	0.046	0.020	120	820	100	26	73	-3.585	2	24	12	61	8871	17205	0.102	0.980	0	0	0
4	5	10	"2146_hsa_miR_302b*; 1423881-7-A04"	"04: A-08  2146_hsa_miR_302b*"	16950	43050	120	72	85	73	85	60	60	65	30	46	31	11	0	118	177	143	80	88	88	104	67	64	35	27	0	0.400	0.281	0.422	0.413	4.338	0.116	0.039	120	820	100	42	114	-1.322	12	30	25	89	10230	21208	0.667	1.090	0	0	0
4	6	10	"2142_hsa_miR_301; 1423881-7-A05"	"04: A-10  2142_hsa_miR_301"	17210	43050	120	60	82	84	102	59	59	66	35	53	22	9	0	130	160	98	61	89	89	110	229	208	10	0	0	0.024	0.324	0.500	0.530	5.794	0.437	0.079	120	820	100	42	94	-5.358	1	41	23	71	9816	19158	0.457	0.218	0	0	0
4	7	10	"2138_hsa_miR_299_3p; 1423881-7-A06"	"04: A-12  2138_hsa_miR_299_3p"	17480	43050	120	65	67	26	38	58	58	66	40	60	13	1	0	135	134	51	38	72	72	81	39	48	65	36	0	0.111	0.145	0.345	0.310	4.155	0.008	0.000	120	820	100	70	71	-3.170	7	63	9	62	8032	16135	0.025	1.359	0	0	0
4	8	10	"2134_hsa_miR_27a; 1423881-7-A07"	"04: A-14  2134_hsa_miR_27a"	17740	43050	120	56	63	29	46	58	58	65	36	55	15	1	0	116	131	62	47	73	73	82	42	51	50	29	0	-0.047	0.086	0.452	0.440	3.226	0.076	0.014	120	820	100	41	63	Error	-2	43	5	58	7582	15707	-0.056	1.167	0	0	0
4	9	10	"2130_hsa_miR_24; 1423881-7-A08"	"04: A-16  2130_hsa_miR_24"	18010	43050	120	59	91	105	115	56	56	67	57	85	16	7	0	116	136	84	61	77	77	85	49	57	45	17	0	0.077	0.593	0.873	0.794	4.647	4.144	0.002	120	820	100	42	94	-3.700	3	39	35	59	10977	16280	0.421	1.041	0	0	0
4	10	10	"2126_hsa_miR_223; 1423881-7-A09"	"04: A-18  2126_hsa_miR_223"	18270	43050	120	67	79	69	87	57	57	64	37	57	23	7	0	122	241	1232	511	72	72	86	107	124	20	3	0	0.200	0.130	0.552	0.498	4.760	0.158	0.730	120	820	100	60	191	-2.322	10	50	22	169	9521	28953	0.405	1.449	0	0	0
4	11	10	"2122_hsa_miR_22; 1423881-7-A10"	"04: A-20  2122_hsa_miR_22"	18540	43050	120	59	71	53	74	60	60	68	50	73	8	4	0	122	125	47	37	71	71	81	43	53	56	25	0	-0.020	0.204	0.590	0.480	5.155	1.892	0.012	120	820	100	50	65	Error	-1	51	11	54	8488	14990	0.060	1.023	0	0	0
4	12	10	"2118_hsa_miR_216; 1423881-7-A11"	"04: A-22  2118_hsa_miR_216"	18800	43050	120	63	68	31	45	59	59	65	37	56	13	4	0	124	132	61	46	73	73	82	45	54	53	29	0	0.078	0.153	0.316	0.402	4.483	0.038	0.001	120	820	100	55	68	-3.672	4	51	9	59	8214	15854	0.081	1.111	0	0	0
4	13	10	"2114_hsa_miR_212; 1423881-7-A12"	"04: A-24  2114_hsa_miR_212"	19070	43050	120	62	71	54	76	59	59	66	36	54	17	5	0	112	136	181	133	72	72	80	51	63	42	14	0	0.075	0.188	0.455	0.520	3.584	0.240	0.337	120	820	100	43	76	-3.737	3	40	12	64	8571	16284	0.139	1.098	0	0	0
4	14	10	"Blank_E2; 1423881-7-C01"	"04: E-02  Blank_E2"	19330	43050	120	61	65	31	47	55	55	62	37	59	15	3	0	89	88	32	36	69	69	74	34	45	27	4	0	0.300	0.526	1.188	0.971	4.150	-9.934	0.000	120	820	100	26	29	-1.737	6	20	10	19	7843	10536	0.081	0.412	0	0	0
4	15	10	"2155_hsa_miR_30e_3p; 1423881-7-C02"	"04: E-04  2155_hsa_miR_30e_3p"	19600	43050	120	68	73	41	56	54	54	61	33	54	27	8	0	123	123	56	45	68	68	75	35	46	57	36	0	0.255	0.345	0.417	0.450	3.946	0.082	0.004	120	820	100	69	74	-1.974	14	55	19	55	8799	14726	0.364	1.371	0	0	0
4	16	10	"2151_hsa_miR_30a_5p; 1423881-7-C03"	"04: E-06  2151_hsa_miR_30a_5p"	19860	43050	120	72	88	70	79	57	57	67	71	105	13	6	0	116	119	50	42	71	71	92	251	272	0	0	0	0.333	0.646	0.750	0.709	3.841	0.005	0.000	120	820	100	60	79	-1.585	15	45	31	48	10521	14325	0.296	0.108	0	0	0
4	1	11	"2147_hsa_miR_302c; 1423881-7-C04"	"04: E-08  2147_hsa_miR_302c"	15890	43320	120	62	75	64	85	60	60	66	40	60	20	3	0	101	148	295	199	67	67	79	69	87	21	10	0	0.059	0.185	0.646	0.599	5.575	0.020	0.003	120	820	100	36	96	-4.087	2	34	15	81	8992	17818	0.225	1.000	0	0	0
4	2	11	"2143_hsa_miR_302a; 1423881-7-C05"	"04: E-10  2143_hsa_miR_302a"	16150	43320	120	63	70	45	64	59	59	65	40	61	14	4	0	93	126	95	75	72	72	85	67	78	25	15	0	0.190	0.204	0.556	0.577	4.326	0.126	0.044	120	820	100	25	65	-2.392	4	21	11	54	8410	15061	0.125	0.612	0	0	0
4	3	11	"2139_hsa_miR_29a; 1423881-7-C06"	"04: E-12  2139_hsa_miR_29a"	16420	43320	120	61	69	39	56	59	59	67	58	86	6	0	0	92	120	82	68	81	81	96	85	88	16	9	0	0.182	0.256	0.533	0.529	4.054	0.122	0.046	120	820	100	13	49	-2.459	2	11	10	39	8233	14385	0.034	0.282	0	0	0
4	4	11	"2135_hsa_miR_27b; 1423881-7-C07"	"04: E-14  2135_hsa_miR_27b"	16680	43320	120	75	81	64	79	62	62	69	47	68	13	2	0	134	165	105	63	84	84	98	60	61	44	25	0	0.260	0.235	0.312	0.340	5.222	0.177	0.018	120	820	100	63	100	-1.943	13	50	19	81	9670	19776	0.255	1.117	0	0	0
4	5	11	"2131_hsa_miR_25; 1423881-7-C08"	"04: E-16  2131_hsa_miR_25"	16950	43320	120	7179	7000	5494	78	65	65	796	2885	362	80	58	0	2437	2424	1951	80	90	90	340	939	276	72	58	0	3.031	2.971	2.770	3.389	3.434	3.846	0.535	120	820	100	9461	9269	1.600	7114	2347	6935	2334	840007	290892	2.150	2.219	0	0	0
4	6	11	"2127_hsa_miR_224; 1423881-7-C09"	"04: E-18  2127_hsa_miR_224"	17210	43320	120	56	63	31	49	60	60	462	2271	491	0	0	0	125	131	61	46	78	78	228	752	329	0	0	0	-0.085	0.057	0.348	0.426	4.539	-0.019	0.000	120	820	100	43	56	Error	-4	47	3	53	7511	15696	-0.176	-0.129	0	0	0
4	7	11	"2123_hsa_miR_220; 1423881-7-C10"	"04: E-20  2123_hsa_miR_220"	17480	43320	120	61	71	44	61	60	60	65	35	53	16	5	0	111	121	75	61	69	69	75	37	49	53	22	0	0.024	0.212	0.618	0.615	4.522	0.167	0.022	120	820	100	43	63	-5.392	1	42	11	52	8500	14472	0.171	1.243	0	0	0
4	8	11	"2119_hsa_miR_217; 1423881-7-C11"	"04: E-22  2119_hsa_miR_217"	17740	43320	120	62	70	33	47	58	58	65	39	60	17	4	0	148	144	64	44	72	72	81	41	50	64	47	0	0.053	0.167	0.351	0.344	3.791	0.147	0.010	120	820	100	80	84	-4.248	4	76	12	72	8453	17326	0.128	1.537	0	0	0
4	9	11	"2115_hsa_miR_213; 1423881-7-C12"	"04: E-24  2115_hsa_miR_213"	18010	43320	120	66	73	50	68	55	55	63	34	53	19	6	0	105	113	50	44	70	70	78	40	51	42	19	0	0.314	0.419	0.462	0.492	4.244	0.520	0.020	120	820	100	46	61	-1.670	11	35	18	43	8748	13569	0.294	0.875	0	0	0
4	10	11	"Blank_I2; 1423881-7-E01"	"04: I-02  Blank_I2"	18270	43320	120	58	62	25	40	56	56	63	36	57	13	1	0	84	85	34	40	69	69	74	32	43	25	7	0	0.133	0.375	0.632	0.592	4.304	2.050	0.002	120	820	100	17	22	-2.907	2	15	6	16	7471	10186	-0.028	0.344	0	0	0
4	11	11	"2156_hsa_miR_30e_5p; 1423881-7-E02"	"04: I-04  2156_hsa_miR_30e_5p"	18540	43320	120	62	68	30	44	57	57	66	76	115	3	0	0	122	123	46	37	71	71	76	56	73	45	8	0	0.098	0.212	0.422	0.398	4.729	1.429	0.494	120	820	100	56	63	-3.350	5	51	11	52	8212	14801	0.026	0.839	0	0	0
4	12	11	"2152_hsa_miR_30b; 1423881-7-E03"	"04: I-06  2152_hsa_miR_30b"	18800	43320	120	64	75	63	84	57	57	67	74	110	5	1	0	102	108	43	39	70	70	76	57	75	28	4	0	0.219	0.474	0.622	0.669	5.139	5.791	0.011	120	820	100	39	56	-2.193	7	32	18	38	8989	12990	0.108	0.561	0	0	0
4	13	11	"2148_hsa_miR_302c*; 1423881-7-E04"	"04: I-08  2148_hsa_miR_302c*"	19070	43320	120	59	68	46	67	55	55	64	39	60	14	5	0	95	104	50	48	69	69	73	30	41	45	29	0	0.154	0.371	0.476	0.554	4.920	-1.842	0.001	120	820	100	30	48	-2.700	4	26	13	35	8158	12503	0.103	1.033	0	0	0
4	14	11	"2144_hsa_miR_302a*; 1423881-7-E05"	"04: I-10  2144_hsa_miR_302a*"	19330	43320	120	63	64	29	45	55	55	60	30	50	17	5	0	114	124	60	48	69	69	74	35	47	57	39	0	0.178	0.164	0.381	0.454	4.506	0.062	0.006	120	820	100	53	64	-2.492	8	45	9	55	7710	14900	0.133	1.429	0	0	0
4	15	11	"2140_hsa_miR_29b; 1423881-7-E06"	"04: I-12  2140_hsa_miR_29b"	19600	43320	120	65	80	66	82	57	57	66	50	75	15	6	0	118	125	60	48	68	68	75	36	48	59	34	0	0.160	0.404	0.597	0.563	4.684	0.980	0.071	120	820	100	58	80	-2.644	8	50	23	57	9626	15058	0.280	1.389	0	0	0
4	16	11	"2136_hsa_miR_28; 1423881-7-E07"	"04: I-14  2136_hsa_miR_28"	19860	43320	120	67	85	75	88	57	57	66	44	66	23	9	0	110	118	52	44	70	70	76	42	55	49	24	0	0.250	0.583	0.644	0.747	4.526	1.512	0.070	120	820	100	50	76	-2.000	10	40	28	48	10231	14146	0.432	1.000	0	0	0
4	1	12	"2132_hsa_miR_26a; 1423881-7-E08"	"04: I-16  2132_hsa_miR_26a"	15890	43580	120	69	86	73	84	59	59	65	36	55	27	9	0	93	115	73	63	66	66	75	46	61	33	23	0	0.370	0.551	0.923	1.002	5.293	0.205	0.011	120	820	100	37	76	-1.433	10	27	27	49	10351	13751	0.583	0.870	0	0	0
4	2	12	"2128_hsa_miR_23a; 1423881-7-E09"	"04: I-18  2128_hsa_miR_23a"	16150	43580	120	411	723	897	124	60	60	137	489	356	40	20	0	86	110	74	67	76	76	84	41	48	24	17	0	35.100	19.500	8.952	9.160	5.909	37.460	0.155	120	820	100	361	697	5.133	351	10	663	34	86782	13161	1.198	0.634	0	0	0
4	3	12	"2124_hsa_miR_221; 1423881-7-E10"	"04: I-20  2124_hsa_miR_221"	16420	43580	120	66	70	30	42	60	60	83	155	186	0	0	0	99	138	122	88	80	80	96	85	88	22	11	0	0.316	0.172	0.552	0.575	4.931	0.082	0.037	120	820	100	25	68	-1.663	6	19	10	58	8445	16565	-0.084	0.494	0	0	0
4	4	12	"2120_hsa_miR_218; 1423881-7-E11"	"04: I-22  2120_hsa_miR_218"	16680	43580	120	70	87	85	97	61	61	67	36	53	19	8	0	107	160	120	75	86	86	99	57	57	38	26	0	0.429	0.351	0.432	0.453	5.643	0.085	0.007	120	820	100	30	100	-1.222	9	21	26	74	10428	19160	0.556	1.070	0	0	0
4	5	12	"2116_hsa_miR_214; 1423881-7-E12"	"04: I-24  2116_hsa_miR_214"	16950	43580	120	72	92	122	132	59	59	183	997	544	0	0	0	130	144	79	54	85	85	134	445	332	0	0	0	0.289	0.559	0.522	0.654	5.297	11.910	0.005	120	820	100	58	92	-1.791	13	45	33	59	10995	17270	-0.091	0.022	0	0	0
4	6	12	"Blank_M2; 1423881-7-G01"	"04: M-02  Blank_M2"	17210	43580	120	60	69	33	47	58	58	64	47	73	13	1	0	74	78	29	37	68	68	72	28	38	23	6	0	0.333	1.100	0.984	0.959	4.269	24.881	0.000	120	820	100	8	21	-1.585	2	6	11	10	8240	9310	0.106	0.214	0	0	0
4	7	12	"Blank_M4; 1423881-7-G02"	"04: M-04  Blank_M4"	17480	43580	120	57	66	37	56	56	56	64	40	62	10	2	0	76	83	39	46	69	69	76	34	44	21	4	0	0.143	0.714	0.860	0.692	3.920	-44.589	0.000	120	820	100	8	24	-2.807	1	7	10	14	7879	9959	0.050	0.206	0	0	0
4	8	12	"2153_hsa_miR_30c; 1423881-7-G03"	"04: M-06  2153_hsa_miR_30c"	17740	43580	120	70	74	32	43	58	58	64	42	65	17	2	0	119	132	66	50	78	78	84	43	51	46	20	0	0.293	0.296	0.325	0.410	4.614	0.874	0.008	120	820	100	53	70	-1.773	12	41	16	54	8911	15787	0.238	1.116	0	0	0
4	9	12	"2149_hsa_miR_302d; 1423881-7-G04"	"04: M-08  2149_hsa_miR_302d"	18010	43580	120	59	65	30	46	59	59	66	41	62	10	3	0	105	116	50	43	72	72	79	36	45	49	24	0	0.000	0.136	0.770	0.780	4.742	0.208	0.034	120	820	100	33	50	Error	0	33	6	44	7751	13866	-0.024	1.028	0	0	0
4	10	12	"2145_hsa_miR_302b; 1423881-7-G05"	"04: M-10  2145_hsa_miR_302b"	18270	43580	120	59	63	32	50	58	58	64	37	57	11	2	0	107	117	58	49	70	70	77	37	48	47	30	0	0.027	0.106	0.403	0.470	4.111	0.098	0.008	120	820	100	38	52	-5.209	1	37	5	47	7571	14026	-0.027	1.081	0	0	0
4	11	12	"2141_hsa_miR_29c; 1423881-7-G06"	"04: M-12  2141_hsa_miR_29c"	18540	43580	120	65	89	79	88	60	60	67	53	79	19	8	0	110	118	59	50	68	68	74	30	40	60	35	0	0.119	0.580	0.847	0.673	4.590	7.889	0.009	120	820	100	47	79	-3.070	5	42	29	50	10701	14127	0.415	1.467	0	0	0
4	12	12	"2137_hsa_miR_296; 1423881-7-G07"	"04: M-14  2137_hsa_miR_296"	18800	43580	120	76	109	133	122	59	59	65	40	61	30	18	0	91	112	76	67	67	67	72	32	44	46	28	0	0.708	1.111	0.818	0.883	5.889	10.230	0.014	120	820	100	41	95	-0.497	17	24	50	45	13134	13430	1.100	1.250	0	0	0
4	13	12	"2133_hsa_miR_26b; 1423881-7-G08"	"04: M-16  2133_hsa_miR_26b"	19070	43580	120	74	120	146	121	55	55	64	44	68	26	15	0	103	110	54	49	67	67	73	36	49	50	25	0	0.528	1.512	0.678	0.866	4.965	9.989	0.019	120	820	100	55	108	-0.922	19	36	65	43	14405	13204	1.273	1.028	0	0	0
4	14	12	"2129_hsa_miR_23b; 1423881-7-G09"	"04: M-18  2129_hsa_miR_23b"	19330	43580	120	277	596	955	160	56	56	96	310	322	41	25	0	100	109	55	50	68	68	75	41	54	40	15	0	6.906	13.171	5.941	6.370	4.880	83.785	0.026	120	820	100	253	581	2.788	221	32	540	41	71489	13052	1.613	0.829	0	0	0
4	15	12	"2125_hsa_miR_222; 1423881-7-G10"	"04: M-20  2125_hsa_miR_222"	19600	43580	120	71	94	102	108	56	56	70	86	122	10	5	0	102	107	46	42	68	68	76	42	55	44	17	0	0.441	0.974	0.778	0.810	4.459	11.481	0.011	120	820	100	49	77	-1.181	15	34	38	39	11338	12793	0.279	0.738	0	0	0
4	16	12	"2121_hsa_miR_219; 1423881-7-G11"	"04: M-22  2121_hsa_miR_219"	19860	43580	120	64	68	30	44	56	56	64	44	68	15	1	0	199	273	230	84	70	70	88	89	101	62	39	0	0.062	0.059	0.248	0.238	5.468	0.003	0.000	120	820	100	137	215	-4.011	8	129	12	203	8152	32728	0.091	2.079	0	0	0
4	1	13	"2117_hsa_miR_215; 1423881-7-G12"	"04: M-24  2117_hsa_miR_215"	15890	43850	120	63	70	45	64	57	57	65	37	56	13	4	0	83	115	98	85	71	71	81	51	62	25	15	0	0.500	0.295	0.714	0.662	4.470	0.133	0.020	120	820	100	18	57	-1.000	6	12	13	44	8343	13766	0.135	0.667	0	0	0
4	2	13	"Blank_A2; 1424526-4-A01"	"05: A-02  Blank_A2"	16150	43850	120	69	94	105	111	60	60	76	150	197	6	1	0	91	129	108	83	75	75	84	43	51	32	22	0	0.563	0.630	0.729	0.713	5.107	0.809	0.042	120	820	100	25	88	-0.830	9	16	34	54	11315	15485	0.120	1.047	0	0	0
4	3	13	"Blank_A4; 1424526-4-A02"	"05: A-04  Blank_A4"	16420	43850	120	69	98	124	126	60	60	68	38	55	24	11	0	92	122	86	70	80	80	98	274	279	1	0	0	0.750	0.905	0.837	0.693	5.152	0.015	0.002	120	820	100	21	80	-0.415	9	12	38	42	11784	14636	0.789	0.088	0	0	0
4	4	13	"Blank_A6; 1424526-4-A03"	"05: A-06  Blank_A6"	16680	43850	120	65	80	56	70	61	61	69	47	68	15	7	0	138	169	98	57	88	88	107	274	256	4	0	0	0.080	0.235	0.373	0.445	5.743	0.173	0.019	120	820	100	54	100	-3.644	4	50	19	81	9591	20326	0.234	0.226	0	0	0
4	5	13	"Blank_A8; 1424526-4-A04"	"05: A-08  Blank_A8"	16950	43850	120	64	87	101	116	61	61	68	43	63	18	7	0	105	112	58	51	79	79	86	54	62	25	5	0	0.115	0.788	0.684	0.795	5.569	22.744	0.001	120	820	100	29	59	-3.115	3	26	26	33	10469	13431	0.442	0.481	0	0	0
4	6	13	"Blank_A10; 1424526-4-A05"	"05: A-10  Blank_A10"	17210	43850	120	67	87	72	82	57	57	64	39	60	22	11	0	88	101	61	60	66	66	70	33	47	39	16	0	0.455	0.857	0.800	0.926	3.952	1.512	0.028	120	820	100	32	65	-1.138	10	22	30	35	10448	12142	0.590	0.939	0	0	0
4	7	13	"Blank_A12; 1424526-4-A06"	"05: A-12  Blank_A12"	17480	43850	120	67	81	62	76	59	59	67	44	65	21	10	0	92	112	65	58	70	70	82	118	143	7	2	0	0.364	0.524	1.207	1.303	3.632	0.671	0.017	120	820	100	30	64	-1.459	8	22	22	42	9727	13382	0.318	0.254	0	0	0
4	8	13	"Blank_A14; 1424526-4-A07"	"05: A-14  Blank_A14"	17740	43850	120	61	73	48	65	59	59	103	751	729	0	0	0	97	110	68	61	76	76	217	2583	1190	0	0	0	0.095	0.412	0.753	0.747	4.689	0.074	0.001	120	820	100	23	48	-3.392	2	21	14	34	8792	13254	-0.040	-0.041	0	0	0
4	9	13	"Blank_A16; 1424526-4-A08"	"05: A-16  Blank_A16"	18010	43850	120	67	71	40	56	59	59	66	39	59	18	2	0	85	95	42	44	68	68	87	436	501	0	0	0	0.471	0.444	0.925	0.861	3.800	20.113	0.000	120	820	100	25	39	-1.087	8	17	12	27	8487	11450	0.128	0.018	0	0	0
4	10	13	"Blank_A18; 1424526-4-A09"	"05: A-18  Blank_A18"	18270	43850	120	60	79	118	149	56	56	65	44	67	11	4	0	86	111	136	122	67	67	71	29	40	38	15	0	0.211	0.523	0.766	0.718	4.778	0.672	0.250	120	820	100	23	67	-2.248	4	19	23	44	9488	13311	0.318	1.379	0	0	0
4	11	13	"Blank_A20; 1424526-4-A10"	"05: A-20  Blank_A20"	18540	43850	120	59	76	80	105	58	58	66	56	84	10	4	0	83	90	43	47	66	66	71	41	57	25	5	0	0.059	0.750	0.828	0.932	3.949	4.728	0.038	120	820	100	18	42	-4.087	1	17	18	24	9099	10762	0.179	0.463	0	0	0
4	12	13	"Blank_A22; 1424526-4-A11"	"05: A-22  Blank_A22"	18800	43850	120	56	75	67	89	57	57	71	141	198	3	1	0	80	93	48	51	68	68	104	699	672	0	0	0	-0.083	0.720	0.800	0.907	4.884	1.045	0.007	120	820	100	11	43	Error	-1	12	18	25	8966	11138	0.028	-0.016	0	0	0
4	13	13	"Blank_A24; 1424526-4-A12"	"05: A-24  Blank_A24"	19070	43850	120	67	75	41	54	56	56	65	44	67	17	5	0	88	93	38	40	68	68	90	488	542	0	0	0	0.550	0.760	0.813	0.911	3.998	0.874	0.078	120	820	100	31	44	-0.862	11	20	19	25	9048	11178	0.227	0.006	0	0	0
4	14	13	"Blank_E2; 1424526-4-C01"	"05: E-02  Blank_E2"	19330	43850	120	77	104	119	114	56	56	63	45	71	29	12	0	96	119	102	85	69	69	73	31	42	45	25	0	0.778	0.960	1.133	1.153	3.543	0.017	0.003	120	820	100	48	98	-0.363	21	27	48	50	12459	14221	0.911	1.484	0	0	0
4	15	13	"Blank_E4; 1424526-4-C02"	"05: E-04  Blank_E4"	19600	43850	120	71	102	135	132	55	55	62	40	64	33	14	0	96	117	79	67	67	67	73	34	46	41	21	0	0.552	0.940	0.899	1.182	5.826	4.309	0.024	120	820	100	45	97	-0.858	16	29	47	50	12284	14048	1.000	1.294	0	0	0
4	16	13	"Blank_E6; 1424526-4-C03"	"05: E-06  Blank_E6"	19860	43850	120	72	97	98	101	57	57	66	42	63	25	15	0	104	107	44	41	69	69	75	37	49	42	17	0	0.429	1.053	0.981	0.995	4.826	4.553	0.026	120	820	100	50	78	-1.222	15	35	40	38	11615	12803	0.738	0.865	0	0	0
4	1	14	"Blank_E8; 1424526-4-C04"	"05: E-08  Blank_E8"	15890	44110	120	64	87	108	124	57	57	64	34	53	25	11	0	81	106	97	91	75	75	83	50	60	22	10	0	1.167	0.968	0.730	0.760	4.446	0.562	0.066	120	820	100	13	61	0.222	7	6	30	31	10392	12712	0.676	0.460	0	0	0
4	2	14	"Blank_E10; 1424526-4-C05"	"05: E-10  Blank_E10"	16150	44110	120	62	71	36	50	60	60	67	39	58	15	2	0	91	111	67	60	78	78	89	65	73	24	9	0	0.154	0.333	0.725	0.556	4.387	0.298	0.023	120	820	100	15	44	-2.700	2	13	11	33	8460	13276	0.103	0.338	0	0	0
4	3	14	"Blank_E12; 1424526-4-C06"	"05: E-12  Blank_E12"	16420	44110	120	68	79	53	67	61	61	68	36	52	25	8	0	109	150	101	67	84	84	92	48	52	41	27	0	0.280	0.273	0.764	0.681	5.174	0.047	0.001	120	820	100	32	84	-1.837	7	25	18	66	9472	18036	0.306	1.208	0	0	0
4	4	14	"Blank_E14; 1424526-4-C07"	"05: E-14  Blank_E14"	16680	44110	120	62	73	45	61	60	60	70	64	91	6	2	0	134	156	81	51	86	86	93	41	44	55	38	0	0.042	0.186	0.421	0.410	4.380	0.121	0.004	120	820	100	50	83	-4.585	2	48	13	70	8770	18751	0.047	1.537	0	0	0
4	5	14	"Blank_E16; 1424526-4-C08"	"05: E-16  Blank_E16"	16950	44110	120	60	85	142	167	60	60	69	67	97	9	4	0	89	103	82	79	76	76	83	55	66	15	4	0	0.000	0.926	1.030	1.042	4.397	3.580	0.011	120	820	100	13	52	Error	0	13	25	27	10256	12388	0.239	0.364	0	0	0
4	6	14	"Blank_E18; 1424526-4-C09"	"05: E-18  Blank_E18"	17210	44110	120	57	66	35	53	56	56	64	39	60	15	5	0	79	83	33	39	66	66	73	46	63	10	4	0	0.077	0.588	0.832	0.756	3.797	0.761	0.128	120	820	100	14	27	-3.700	1	13	10	17	7958	9979	0.051	0.217	0	0	0
4	7	14	"Blank_E20; 1424526-4-C10"	"05: E-20  Blank_E20"	17480	44110	120	55	71	48	67	59	59	69	71	102	7	3	0	110	118	58	49	73	73	87	134	154	7	0	0	-0.108	0.267	0.500	0.505	4.164	0.039	0.002	120	820	100	33	57	Error	-4	37	12	45	8467	14163	0.028	0.231	0	0	0
4	8	14	"Blank_E22; 1424526-4-C11"	"05: E-22  Blank_E22"	17740	44110	120	62	74	51	68	59	59	66	39	59	16	6	0	92	97	38	39	73	73	78	48	61	20	6	0	0.158	0.625	0.882	1.052	4.706	0.247	0.013	120	820	100	22	39	-2.663	3	19	15	24	8926	11676	0.205	0.396	0	0	0
4	9	14	"Blank_E24; 1424526-4-C12"	"05: E-24  Blank_E24"	18010	44110	120	63	68	39	57	56	56	63	35	55	20	5	0	86	115	157	136	68	68	73	33	45	32	16	0	0.389	0.255	0.714	0.792	4.149	0.183	0.154	120	820	100	25	59	-1.363	7	18	12	47	8196	13813	0.143	1.273	0	0	0
4	10	14	"Blank_I2; 1424526-4-E01"	"05: I-02  Blank_I2"	18270	44110	120	73	105	104	99	58	58	67	48	71	26	14	0	96	110	67	60	67	67	72	33	45	43	21	0	0.517	1.093	0.840	0.917	4.745	4.120	0.076	120	820	100	44	90	-0.951	15	29	47	43	12602	13231	0.792	1.152	0	0	0
4	11	14	"Blank_I4; 1424526-4-E02"	"05: I-04  Blank_I4"	18540	44110	120	73	105	97	92	58	58	64	34	53	32	23	0	89	116	137	118	69	69	73	43	58	32	10	0	0.750	1.000	1.063	1.066	4.325	0.813	0.047	120	820	100	35	94	-0.415	15	20	47	47	12653	13881	1.206	1.000	0	0	0
4	12	14	"Blank_I6; 1424526-4-E03"	"05: I-06  Blank_I6"	18800	44110	120	65	104	142	136	57	57	73	112	153	15	5	0	82	102	73	71	68	68	79	104	131	7	3	0	0.571	1.382	1.115	0.961	5.149	4.048	0.034	120	820	100	22	81	-0.807	8	14	47	34	12422	12253	0.277	0.221	0	0	0
4	13	14	"Blank_I8; 1424526-4-E04"	"05: I-08  Blank_I8"	19070	44110	120	70	117	259	221	56	56	68	89	130	14	8	0	90	113	110	97	66	66	89	490	550	0	0	0	0.583	1.298	0.833	1.030	5.336	17.610	0.012	120	820	100	38	108	-0.778	14	24	61	47	14074	13533	0.551	0.049	0	0	0
4	14	14	"Blank_I10; 1424526-4-E05"	"05: I-10  Blank_I10"	19330	44110	120	72	90	72	80	58	58	66	77	116	10	5	0	88	99	51	51	67	67	72	30	41	42	23	0	0.667	1.000	0.594	0.696	4.966	4.160	0.018	120	820	100	35	64	-0.585	14	21	32	32	10779	11923	0.312	0.900	0	0	0
4	15	14	"Blank_I12; 1424526-4-E06"	"05: I-12  Blank_I12"	19600	44110	120	74	102	106	103	57	57	65	45	69	28	11	0	98	104	45	43	69	69	73	31	42	45	21	0	0.586	1.286	0.896	1.006	4.683	5.033	0.025	120	820	100	46	80	-0.771	17	29	45	35	12263	12486	0.822	1.000	0	0	0
4	16	14	"Blank_I14; 1424526-4-E07"	"05: I-14  Blank_I14"	19860	44110	120	73	100	109	109	57	57	67	54	80	26	11	0	94	105	55	52	74	74	80	39	48	30	15	0	0.800	1.387	1.219	1.210	4.094	1.769	0.034	120	820	100	36	74	-0.322	16	20	43	31	12001	12656	0.611	0.641	0	0	0
4	1	15	"Blank_I16; 1424526-4-E08"	"05: I-16  Blank_I16"	15890	44380	120	72	115	157	136	58	58	66	41	62	25	15	0	95	124	86	69	73	73	80	36	45	40	26	0	0.636	1.118	0.611	0.706	5.817	47.109	0.000	120	820	100	36	108	-0.652	14	22	57	51	13833	14835	1.195	1.222	0	0	0
4	2	15	"Blank_I18; 1424526-4-E09"	"05: I-18  Blank_I18"	16150	44380	120	70	89	76	85	60	60	68	47	69	16	10	0	88	118	90	76	77	77	89	70	78	21	12	0	0.909	0.707	0.607	0.637	5.313	0.255	0.046	120	820	100	21	70	-0.138	10	11	29	41	10737	14206	0.447	0.414	0	0	0
4	3	15	"Blank_I20; 1424526-4-E10"	"05: I-20  Blank_I20"	16420	44380	120	67	82	58	70	59	59	66	38	57	25	8	0	153	180	143	79	83	83	94	59	62	55	30	0	0.114	0.237	0.316	0.322	4.226	0.043	0.006	120	820	100	78	120	-3.129	8	70	23	97	9896	21557	0.421	1.458	0	0	0
4	4	15	"Blank_I22; 1424526-4-E11"	"05: I-22  Blank_I22"	16680	44380	120	69	83	57	68	59	59	63	28	44	33	15	0	109	138	95	68	80	80	90	65	72	25	15	0	0.345	0.414	0.578	0.716	5.868	0.182	0.028	120	820	100	39	82	-1.536	10	29	24	58	9926	16513	0.714	0.738	0	0	0
4	5	15	"Blank_I24; 1424526-4-E12"	"05: I-24  Blank_I24"	16950	44380	120	70	84	68	80	58	58	65	35	53	25	10	0	78	92	117	127	68	68	74	54	72	10	1	0	1.200	1.083	0.909	1.016	4.434	0.023	0.000	120	820	100	22	50	0.263	12	10	26	24	10067	10986	0.543	0.333	0	0	0
4	6	15	"Blank_M2; 1424526-4-G01"	"05: M-02  Blank_M2"	17210	44380	120	76	98	87	88	59	59	72	88	122	15	5	0	99	127	130	102	69	69	81	73	90	18	6	0	0.567	0.672	0.803	0.883	4.107	5.756	0.006	120	820	100	47	97	-0.819	17	30	39	58	11803	15184	0.295	0.630	0	0	0
4	7	15	"Blank_M4; 1424526-4-G02"	"05: M-04  Blank_M4"	17480	44380	120	64	91	99	108	61	61	73	63	86	14	6	0	122	136	84	61	75	75	90	126	140	13	2	0	0.064	0.492	0.690	0.614	4.258	1.679	0.084	120	820	100	50	91	-3.970	3	47	30	61	10885	16356	0.286	0.365	0	0	0
4	8	15	"Blank_M6; 1424526-4-G03"	"05: M-06  Blank_M6"	17740	44380	120	65	109	136	124	60	60	68	50	73	27	18	0	90	113	88	77	73	73	87	124	142	10	3	0	0.294	1.225	0.865	1.120	6.014	1.150	0.026	120	820	100	22	89	-1.766	5	17	49	40	13116	13604	0.820	0.210	0	0	0
4	9	15	"Blank_M8; 1424526-4-G04"	"05: M-08  Blank_M8"	18010	44380	120	75	116	152	131	57	57	82	411	501	1	1	0	100	130	116	89	70	70	119	1148	964	0	0	0	0.600	0.983	1.000	0.897	4.262	0.948	0.212	120	820	100	48	119	-0.737	18	30	59	60	13902	15560	0.083	0.010	0	0	0
4	10	15	"Blank_M10; 1424526-4-G05"	"05: M-10  Blank_M10"	18270	44380	120	78	125	182	145	58	58	84	412	490	5	0	0	99	122	145	118	70	70	118	1148	972	0	0	0	0.690	1.288	0.951	1.263	6.481	0.000	0.000	120	820	100	49	119	-0.536	20	29	67	52	15041	14629	0.100	0.003	0	0	0
4	11	15	"Blank_M12; 1424526-4-G06"	"05: M-12  Blank_M12"	18540	44380	120	72	106	130	122	59	59	72	79	109	15	9	0	86	105	103	98	69	69	77	98	127	10	3	0	0.765	1.306	0.868	0.892	5.993	0.691	0.272	120	820	100	30	83	-0.387	13	17	47	36	12773	12558	0.430	0.286	0	0	0
4	12	15	"Blank_M14; 1424526-4-G07"	"05: M-14  Blank_M14"	18800	44380	120	74	98	102	104	57	57	72	81	112	10	6	0	81	97	83	85	69	69	79	102	129	6	3	0	1.417	1.464	1.167	1.163	3.977	1.881	0.077	120	820	100	29	69	0.503	17	12	41	28	11743	11666	0.321	0.176	0	0	0
4	13	15	"Blank_M16; 1424526-4-G08"	"05: M-16  Blank_M16"	19070	44380	120	60	71	52	73	57	57	64	41	64	16	5	0	80	95	58	61	68	68	75	48	64	23	8	0	0.250	0.519	0.908	0.949	3.840	1.715	0.024	120	820	100	15	41	-2.000	3	12	14	27	8464	11452	0.171	0.417	0	0	0
4	14	15	"Blank_M18; 1424526-4-G09"	"05: M-18  Blank_M18"	19330	44380	120	63	93	98	105	57	57	65	50	76	23	9	0	90	97	49	50	69	69	76	47	61	25	6	0	0.286	1.286	1.188	1.299	5.206	1.226	0.029	120	820	100	27	64	-1.807	6	21	36	28	11185	11690	0.560	0.447	0	0	0
4	15	15	"Blank_M20; 1424526-4-G10"	"05: M-20  Blank_M20"	19600	44380	120	70	95	79	83	59	59	67	48	71	24	10	0	103	116	71	61	69	69	78	57	73	32	9	0	0.324	0.766	0.778	0.726	5.233	0.858	0.018	120	820	100	45	83	-1.628	11	34	36	47	11356	13866	0.583	0.667	0	0	0
4	16	15	"Blank_M22; 1424526-4-G11"	"05: M-22  Blank_M22"	19860	44380	120	69	89	76	85	59	59	69	47	68	20	10	0	100	116	73	62	76	76	84	48	57	30	9	0	0.417	0.750	0.899	0.839	4.314	2.060	0.069	120	820	100	34	70	-1.263	10	24	30	40	10644	13932	0.426	0.667	0	0	0
4	1	16	"Blank_M24; 1424526-4-G12"	"05: M-24  Blank_M24"	15890	44640	120	80	113	134	118	57	57	65	46	70	28	15	0	98	119	89	74	76	76	85	46	54	30	17	0	1.045	1.302	0.818	0.647	4.719	3.415	0.043	120	820	100	45	99	0.064	23	22	56	43	13583	14315	1.043	0.739	0	0	0
4	2	16	""	""	16150	44640	120	57	59	25	42	59	59	66	46	69	5	0	0	79	84	33	39	79	79	84	38	45	13	4	0	100000.000	0.000	0.900	0.873	3.896	0.033	0.000	120	820	100	-2	5	16.610	-2	0	0	5	7099	10047	-0.152	0.000	-75	0	0
4	3	16	""	""	16420	44640	120	56	63	32	50	60	60	68	43	63	9	2	0	90	90	33	36	81	81	90	44	48	8	2	0	-0.444	0.333	1.105	1.014	4.628	0.374	0.001	120	820	100	5	12	Error	-4	9	3	9	7513	10785	-0.116	0.000	-75	0	0
4	4	16	""	""	16680	44640	120	52	57	21	36	56	56	62	29	46	13	1	0	89	92	32	34	80	80	87	43	49	14	1	0	-0.444	0.083	0.721	0.651	3.582	0.067	0.001	120	820	100	5	13	Error	-4	9	1	12	6787	10981	-0.172	0.116	-75	0	0
4	5	16	""	""	16950	44640	120	59	65	28	43	56	56	63	34	53	15	5	0	71	74	29	39	66	66	71	32	45	17	2	0	0.600	1.125	1.155	0.942	4.401	-39.675	0.000	120	820	100	8	17	-0.737	3	5	9	8	7748	8878	0.059	0.094	-75	0	0
4	6	16	""	""	17210	44640	120	59	63	27	42	56	56	64	42	65	8	0	0	67	70	29	41	66	66	72	40	55	7	3	0	3.000	1.750	0.938	0.934	3.088	2.842	0.041	120	820	100	4	11	1.585	3	1	7	4	7512	8393	-0.024	-0.050	-75	0	0
4	7	16	""	""	17480	44640	120	58	66	44	66	60	60	71	56	78	7	1	0	75	77	27	35	74	74	82	48	58	5	0	0	-2.000	2.000	0.905	0.881	4.474	44.727	0.000	120	820	100	-1	9	Error	-2	1	6	3	7959	9197	-0.089	-0.104	-75	0	0
4	8	16	""	""	17740	44640	120	55	67	41	61	60	60	70	58	82	7	3	0	80	85	35	41	77	77	85	50	58	10	1	0	-1.667	0.875	1.143	1.137	4.554	1.441	0.037	120	820	100	-2	15	Error	-5	3	7	8	8027	10195	-0.052	0.000	-75	0	0
4	9	16	""	""	18010	44640	120	55	60	26	43	57	57	66	45	68	6	0	0	68	72	27	37	70	70	76	52	68	3	0	0	1.000	1.500	0.750	1.099	4.137	2.031	0.008	120	820	100	-4	5	0.000	-2	-2	3	2	7252	8653	-0.133	-0.077	-75	0	0
4	10	16	""	""	18270	44640	120	57	59	25	42	58	58	66	48	72	5	0	0	65	70	32	45	70	70	77	47	61	6	1	0	0.200	100000.000	0.757	0.861	4.201	8.930	0.003	120	820	100	-6	1	-2.322	-1	-5	1	0	7089	8357	-0.146	-0.149	-75	0	0
4	11	16	""	""	18540	44640	120	54	65	49	75	57	57	63	32	50	13	5	0	69	71	26	36	69	69	73	30	41	11	4	0	100000.000	4.000	1.130	1.304	3.688	39.353	0.000	120	820	100	-3	10	16.610	-3	0	8	2	7751	8533	0.063	-0.067	-75	0	0
4	12	16	""	""	18800	44640	120	54	63	37	58	55	55	62	34	54	17	3	0	69	72	28	38	67	67	72	30	41	17	4	0	-0.500	1.600	0.969	1.092	3.948	7.754	0.004	120	820	100	1	13	Error	-1	2	8	5	7566	8583	0.029	0.000	-75	0	0
4	13	16	""	""	19070	44640	120	60	63	27	42	57	57	63	32	50	14	3	0	66	70	27	38	67	67	71	32	45	15	3	0	-3.000	2.000	0.800	0.926	3.906	-21.496	0.000	120	820	100	2	9	Error	3	-1	6	3	7542	8432	0.000	-0.031	-75	0	0
4	14	16	""	""	19330	44640	120	57	66	41	62	59	59	64	34	53	10	5	0	69	72	29	40	68	68	71	31	43	16	1	0	-2.000	1.750	0.870	0.916	4.020	48.198	0.000	120	820	100	-1	11	Error	-2	1	7	4	7939	8630	0.059	0.032	-75	0	0
4	15	16	""	""	19600	44640	120	57	58	26	44	59	59	66	48	72	5	0	0	72	78	31	39	73	73	78	35	44	15	2	0	2.000	-0.200	1.000	0.908	3.685	12.064	0.003	120	820	100	-3	4	1.000	-2	-1	-1	5	6955	9408	-0.167	0.000	-75	0	0
4	16	16	""	""	19860	44640	120	57	66	35	53	57	57	64	37	57	13	5	0	81	82	28	34	78	78	82	34	41	11	4	0	0.000	2.250	1.224	1.098	4.864	-1.303	0.001	120	820	100	3	13	Error	0	3	9	4	7928	9890	0.054	0.000	-75	0	0
