# Supplementary material for: Expression of Concern: HTLV-1 Tax Mediated Downregulation of miRNAs Associated with Chromatin Remodeling Factors in T Cells with Stably Integrated Viral Promoter
Source: PLoS One. 2020 Feb 18;15(2):e0229498. doi: 10.1371/journal.pone.0229498 (PMC7028261; doi:10.1371/journal.pone.0229498)
Supplement: S3 File — (XLS) [file pone.0229498.s003.xls]

## Sheet: Sheet1
Real Time PCR Data Analysis
		DCT = CTsample - Ctactin or Ctgapdh
		DDCT = DCTn - DCTctrl
		FOLD = 2^-DDCT
Real-time Run 1 (12.23.2011)
Sample 1								Sample 2								Sample 3
miR-149
Sample ID	CT Sample	CT GAPDH	DCT	DDCT	_DDCT	FOLD		Sample ID	CT Sample	CT GAPDH	DCT	DDCT	_DDCT	FOLD		Sample ID	CT Sample	CT GAPDH	DCT	DDCT	_DDCT	FOLD
Jurkat	29.33	26.04	3.29	0	0	1		Jurkat	29.24	26.18	3.06	0	0	1		Jurkat	29.42	26.11	3.31	0	0	1
MT-2	38.56	26.18	12.38	12.12	-12.12	0.16		MT-2	38.535	26.28	12.255	11.995	-11.995	0.18		MT-2	39.09	26.18	12.91	12.65	-12.65	0.18
Real-time Run 2 (01.06.2012)
Sample 1								Sample 2								Sample 3
miR-873
Sample ID	CT Sample	CT GAPDH	DCT	DDCT	_DDCT	FOLD		Sample ID	CT Sample	CT GAPDH	DCT	DDCT	_DDCT	FOLD		Sample ID	CT Sample	CT GAPDH	DCT	DDCT	_DDCT	FOLD
Jurkat	31.56	29.05	2.51	0	0	1		Jurkat	31.86	29.17	2.69	0	0	1		Jurkat	31.34	29.11	2.23	0	0	1
MT-2	37.87	29.17	8.7	8.44	-8.44	0.25		MT-2	38.12	29.37	8.75	8.49	-8.49	0.28		MT-2	37.87	29.08	8.79	8.53	-8.53	0.28
